# Supplementary material for: Identification of a Qualitative Signature for the Diagnosis of Dementia With Lewy Bodies
Source: Front Genet. 2021 Nov 19;12:758103. doi: 10.3389/fgene.2021.758103 (PMC8640079; doi:10.3389/fgene.2021.758103)
Supplement: Supplementary file 1 [file DataSheet1.xlsx]

## Sheet: index
List of Supplementary materials
Supplementary Table 1: the DLB dataset.
Supplementary Table 2: the training set.
Supplementary Table 3: the test set.
Supplementary Table 4: the new training set with 17 miRNA pairs used to train DLB1 and DLB2.
Supplementary Table 5: the new test set with 17 miRNA pairs used to test DLB1 and DLB2.
Supplementary Table 6: the new training set with the signature (17 miRNA pairs, age, and APOE ε4 genotype) used to train DLB3 and DLB4.
Supplementary Table 7: the new test set with the signature (17 miRNA pairs, age, and APOE ε4 genotype) used to test DLB3 and DLB4.
Supplementary Table 8: the 21 miRNAs.
Supplementary Table 9: the 328 potential target genes.
Supplementary Table 10: the results of GO enrichment analysis.
Supplementary Table 11: the results of KEGG enrichment analysis.
Supplementary Figure 1: the PPI network constructed by the STRING database.
Supplementary Models: the DLB1, DLB2, DLB3 and DLB4.

## Sheet: Supplementary Table 1
geo_accession	hsa-let-7a-5p	hsa-let-7b-5p	hsa-let-7c-5p	hsa-let-7d-5p	hsa-let-7e-5p	hsa-let-7f-5p	hsa-miR-15a-5p	hsa-miR-16-5p	hsa-miR-17-5p	hsa-miR-17-3p	hsa-miR-18a-5p	hsa-miR-19a-3p	hsa-miR-19b-3p	hsa-miR-20a-5p	hsa-miR-21-5p	hsa-miR-22-3p	hsa-miR-23a-3p	hsa-miR-24-1-5p	hsa-miR-24-3p	hsa-miR-25-3p	hsa-miR-26a-5p	hsa-miR-26b-5p	hsa-miR-27a-3p	hsa-miR-28-5p	hsa-miR-29a-3p	hsa-miR-30a-5p	hsa-miR-30a-3p	hsa-miR-31-5p	hsa-miR-32-5p	hsa-miR-33a-5p	hsa-miR-92a-3p	hsa-miR-93-5p	hsa-miR-95-3p	hsa-miR-96-5p	hsa-miR-98-5p	hsa-miR-99a-5p	hsa-miR-100-5p	hsa-miR-101-3p	hsa-miR-29b-3p	hsa-miR-103a-3p	hsa-miR-105-5p	hsa-miR-106a-5p	hsa-miR-107	hsa-miR-192-5p	hsa-miR-196a-5p	hsa-miR-197-3p	hsa-miR-198	hsa-miR-199a-5p	hsa-miR-208a-3p
GSM3404782	1.90128	1.90128	4.14554	1.90128	3.51339	3.93202	1.90128	3.68222	1.90128	4.96025	1.90128	1.90128	1.90128	1.90128	1.90128	1.90128	3.70375	3.61454	5.22901	1.90128	1.90128	1.90128	1.90128	1.90128	3.49298	1.90128	1.90128	1.90128	3.85105	1.90128	5.5249	3.31943	1.90128	3.95064	1.90128	4.16456	1.90128	1.90128	1.90128	1.90128	1.90128	1.90128	1.90128	3.82899	6.67523	5.04906	1.90128	1.90128	1.90128
GSM3404783	2.01157	2.01157	2.01157	2.01157	2.01157	2.01157	2.01157	2.01157	2.01157	5.46535	2.01157	2.01157	2.01157	2.01157	2.01157	8.08498	2.01157	2.01157	2.01157	2.01157	2.01157	2.01157	2.01157	2.01157	2.01157	2.01157	2.01157	2.01157	2.01157	2.01157	2.01157	2.01157	2.01157	2.01157	2.01157	2.01157	2.01157	2.01157	5.61033	2.01157	2.01157	2.01157	2.01157	4.99881	2.01157	2.01157	2.01157	2.01157	2.01157
GSM3404784	1.91025	1.91025	1.91025	1.91025	1.91025	1.91025	1.91025	1.91025	1.91025	4.8762	1.91025	1.91025	1.91025	1.91025	1.91025	1.91025	3.72182	4.72152	4.94154	1.91025	1.91025	1.91025	1.91025	1.91025	1.91025	1.91025	1.91025	1.91025	1.91025	1.91025	4.98929	1.91025	1.91025	1.91025	1.91025	3.86602	1.91025	1.91025	1.91025	1.91025	1.91025	1.91025	1.91025	1.91025	1.91025	4.2533	1.91025	3.5727	1.91025
GSM3404785	1.88136	1.88136	1.88136	1.88136	1.88136	1.88136	1.88136	1.88136	1.88136	1.88136	1.88136	1.88136	1.88136	1.88136	1.88136	1.88136	1.88136	1.88136	1.88136	1.88136	1.88136	1.88136	1.88136	1.88136	1.88136	1.88136	1.88136	1.88136	1.88136	1.88136	2.49857	1.88136	1.88136	1.88136	1.88136	1.88136	1.88136	1.88136	1.88136	1.88136	3.02784	1.88136	1.88136	1.88136	1.88136	4.2417	1.88136	1.88136	1.88136
GSM3404786	1.94075	4.29531	5.04418	6.14626	4.06314	1.94075	1.94075	4.94154	5.3481	7.16547	1.94075	1.94075	6.48235	1.94075	4.11508	5.63408	1.94075	4.64719	1.94075	1.94075	1.94075	1.94075	1.94075	1.94075	1.94075	4.60282	1.94075	6.49416	4.88983	4.27622	4.93677	1.94075	1.94075	1.94075	5.60228	4.65927	4.92717	1.94075	4.61094	1.94075	1.94075	1.94075	5.53242	5.04906	1.94075	1.94075	1.94075	5.12187	1.94075
GSM3404787	1.88177	1.88177	1.88177	1.88177	1.88177	1.88177	1.88177	1.88177	2.51581	4.95558	1.88177	1.88177	1.88177	2.47874	1.88177	1.88177	1.88177	1.88177	5.61033	1.88177	1.88177	1.88177	1.88177	1.88177	1.88177	1.88177	1.88177	2.75742	1.88177	1.88177	4.33393	4.14554	1.88177	1.88177	1.88177	1.88177	1.88177	1.88177	4.44354	1.88177	1.88177	1.88177	4.12273	3.47945	1.88177	4.73431	3.14169	4.11883	1.88177
GSM3404788	1.90313	1.90313	1.90313	1.90313	1.90313	1.90313	1.90313	1.90313	1.90313	4.79792	1.90313	1.90313	1.90313	1.90313	3.67837	1.90313	4.20878	1.90313	3.95435	1.90313	1.90313	1.90313	1.90313	1.90313	1.90313	1.90313	1.90313	1.90313	1.90313	1.90313	5.00378	1.90313	4.65927	1.90313	1.90313	1.90313	1.90313	1.90313	4.80661	1.90313	1.90313	1.90313	3.46592	3.43081	1.90313	5.57063	1.90313	1.90313	1.90313
GSM3404789	1.88646	1.88646	1.88646	2.75469	1.88646	1.88646	1.88646	1.88646	1.88646	4.12673	1.88646	1.88646	2.9487	1.88646	2.8622	1.88646	1.88646	1.88646	4.38028	1.88646	1.88646	1.88646	3.08245	1.88646	1.88646	1.88646	1.88646	2.77	1.88646	1.88646	3.61802	4.54272	1.88646	1.88646	2.95161	2.80166	3.38767	3.64279	3.95064	1.88646	1.88646	1.88646	3.55537	1.88646	3.25281	4.21077	1.88646	4.19535	1.88646
GSM3404790	1.87889	1.87889	1.87889	1.87889	1.87889	1.87889	1.87889	1.87889	1.87889	1.87889	1.87889	1.87889	1.87889	1.87889	1.87889	1.87889	2.55041	1.87889	2.27718	2.43408	1.87889	1.87889	1.87889	1.87889	1.87889	1.87889	1.87889	1.87889	1.87889	1.87889	3.25281	2.57054	2.13882	2.30948	1.87889	1.87889	1.87889	1.87889	1.87889	1.87889	1.87889	1.87889	1.87889	1.87889	1.87889	4.30706	3.44591	4.12273	1.87889
GSM3404791	1.88253	1.88253	1.88253	1.88253	1.88253	1.88253	2.5233	3.1103	1.88253	2.74694	1.88253	1.88253	1.88253	1.88253	1.88253	1.88253	1.88253	3.09762	2.82905	1.88253	1.88253	1.88253	1.88253	2.64232	1.88253	1.88253	2.96609	4.04053	1.88253	1.88253	3.34587	1.88253	1.88253	1.88253	1.88253	2.8676	1.88253	1.88253	2.70605	1.88253	1.88253	1.88253	2.87061	2.70865	1.88253	4.46754	2.97501	3.83267	1.88253
GSM3404792	1.88153	1.88153	1.88153	1.88153	1.88153	1.88153	1.88153	1.88153	1.88153	3.04277	1.88153	1.88153	1.88153	1.88153	1.88153	2.63286	1.88153	1.88153	1.88153	3.63563	1.88153	1.88153	1.88153	1.88153	1.88153	1.88153	1.88153	1.88153	1.88153	1.88153	3.38279	4.29929	1.88153	1.88153	1.88153	1.88153	1.88153	1.88153	2.49221	1.88153	1.88153	1.88153	1.88153	1.88153	1.88153	3.42578	4.49143	4.75506	1.88153
GSM3404793	1.87806	3.1103	1.87806	1.94938	1.94604	1.87806	1.92538	1.95371	1.87806	2.20029	1.87806	1.87806	1.87806	1.87806	1.87806	1.87806	2.35127	1.87806	3.26263	1.92293	1.87806	1.87806	1.93313	2.27246	1.95864	1.87806	2.23435	1.9901	2.01558	1.87806	3.22427	2.21073	1.87806	1.92813	1.87806	1.9878	1.87806	1.87806	2.16519	2.13095	2.60582	1.87806	2.00565	3.2593	1.87806	4.73431	3.62174	3.39922	1.87806
GSM3404794	1.8806	1.8806	1.8806	1.8806	1.8806	1.8806	1.8806	1.8806	1.8806	2.90382	1.8806	1.8806	1.8806	1.8806	1.8806	2.46432	1.8806	1.8806	1.8806	1.8806	1.8806	1.8806	1.8806	1.8806	1.8806	1.8806	1.8806	1.8806	1.8806	1.8806	2.40441	2.76242	1.8806	1.8806	1.8806	1.8806	1.8806	1.8806	2.60238	1.8806	1.8806	1.8806	1.8806	1.8806	1.8806	5.14923	1.8806	5.26534	1.8806
GSM3404795	1.87837	1.87837	1.87837	1.87837	1.87837	1.87837	1.87837	1.87837	1.87837	3.22113	1.87837	1.87837	1.87837	1.87837	2.09287	1.87837	2.03501	1.87837	2.0892	1.87837	1.87837	1.87837	1.87837	2.05505	1.87837	2.05273	2.51361	2.06469	1.87837	2.20029	3.08245	1.87837	1.87837	1.87837	1.87837	1.87837	1.87837	1.87837	2.95735	1.87837	1.87837	1.87837	1.87837	2.8676	1.87837	4.33393	2.41196	2.42191	1.87837
GSM3404796	1.8818	1.8818	1.8818	1.8818	1.8818	1.8818	1.8818	1.8818	1.8818	3.14792	1.8818	1.8818	1.8818	1.8818	1.8818	1.8818	1.8818	1.8818	1.8818	2.67856	1.8818	1.8818	1.8818	1.8818	1.8818	1.8818	1.8818	1.8818	1.8818	1.8818	3.65374	1.8818	1.8818	1.8818	1.8818	1.8818	1.8818	1.8818	1.8818	1.8818	1.8818	1.8818	1.8818	1.8818	1.8818	4.63478	4.05562	3.38933	1.8818
GSM3404797	1.87864	1.87864	1.87864	2.81265	1.87864	1.87864	2.17405	3.40745	1.87864	4.05935	1.87864	1.87864	3.37248	1.87864	1.87864	4.13807	2.92925	1.87864	6.01427	2.0712	1.87864	1.87864	2.37181	1.87864	1.87864	1.87864	2.41797	2.30396	1.87864	2.15831	5.05932	3.16352	1.87864	1.87864	1.87864	2.4876	2.15961	1.87864	4.36477	2.73684	1.87864	1.87864	2.3738	3.38279	1.87864	5.111	3.08866	3.03527	1.87864
GSM3404798	1.88123	1.88123	1.88123	1.88123	3.32579	1.88123	1.88123	1.88123	1.88123	5.07948	1.88123	1.88123	1.88123	1.88123	1.88123	1.88123	2.55041	1.88123	5.33501	2.4419	4.4833	3.94686	1.88123	1.88123	1.88123	1.88123	1.88123	1.88123	1.88123	1.88123	3.40745	1.88123	1.88123	1.88123	1.88123	1.88123	4.26097	1.88123	5.25917	1.88123	3.05649	1.88123	1.88123	2.83424	2.57481	4.81951	3.4291	1.88123	1.88123
GSM3404799	1.88001	1.88001	1.88001	1.88001	1.88001	1.88001	1.88001	1.88001	1.88001	3.79908	1.88001	1.88001	1.88001	1.88001	1.88001	1.88001	1.88001	1.88001	5.74189	2.52015	1.88001	1.88001	1.88001	1.88001	1.88001	2.5977	1.88001	1.88001	1.88001	1.88001	4.2533	2.31114	1.88001	1.88001	1.88001	1.88001	1.88001	1.88001	4.45548	1.88001	2.35299	1.88001	1.88001	3.03677	2.66098	4.86737	3.13853	3.286	1.88001
GSM3404800	1.8782	1.8782	1.8782	1.8782	3.13552	1.8782	1.8782	1.8782	1.8782	2.99533	1.8782	1.8782	1.8782	1.8782	1.8782	2.06025	2.5612	1.8782	3.83267	2.34587	1.8782	1.8782	2.00092	1.8782	2.02146	2.00565	1.8782	1.8782	1.8782	1.8782	3.70021	1.8782	1.8782	2.02746	1.8782	1.8782	1.8782	1.8782	1.8782	1.8782	2.49857	1.8782	1.8782	3.35584	1.8782	4.49143	3.54147	3.31295	1.8782
GSM3404801	1.88849	1.88849	1.88849	1.88849	1.88849	2.87902	1.88849	1.88849	1.88849	5.32835	1.88849	1.88849	1.88849	1.88849	1.88849	1.88849	5.47286	1.88849	5.03371	1.88849	1.88849	1.88849	1.88849	1.88849	1.88849	1.88849	3.19267	1.88849	1.88849	1.88849	3.86233	1.88849	1.88849	1.88849	1.88849	1.88849	1.88849	1.88849	4.84967	1.88849	1.88849	2.90382	1.88849	3.08405	1.88849	4.82382	3.04885	3.93947	1.88849
GSM3404802	1.87966	2.39646	1.87966	1.87966	1.87966	1.87966	1.87966	2.53973	1.87966	3.151	1.87966	1.87966	1.87966	1.87966	1.87966	1.87966	2.64003	1.87966	3.33884	1.87966	2.54206	1.87966	1.87966	1.87966	1.87966	1.87966	1.87966	1.87966	1.87966	1.87966	3.85492	1.87966	1.87966	1.87966	1.87966	1.87966	1.87966	1.87966	1.87966	1.87966	2.34037	1.87966	1.87966	3.33556	1.87966	4.91282	3.55893	3.20221	1.87966
GSM3404803	1.88068	1.88068	1.88068	1.88068	1.88068	4.09652	1.88068	1.88068	1.88068	3.65374	1.88068	1.88068	1.88068	1.88068	1.88068	1.88068	1.88068	1.88068	4.33791	1.88068	1.88068	1.88068	3.09176	3.07593	1.88068	1.88068	2.79142	1.88068	1.88068	1.88068	3.77679	1.88068	1.88068	1.88068	1.88068	1.88068	1.88068	1.88068	3.78777	2.47037	3.12794	2.36606	2.81001	3.42256	1.88068	4.60694	4.0854	4.16851	1.88068
GSM3404804	1.88605	3.73283	1.88605	2.89823	1.88605	3.98406	3.06671	4.47936	1.88605	3.94686	1.88605	1.88605	3.45251	1.88605	1.88605	4.70059	4.93677	2.75987	6.74064	3.57609	1.88605	1.88605	3.11665	2.87612	2.72906	1.88605	3.11333	2.91496	1.88605	1.88605	6.34796	2.98639	1.88605	1.88605	1.88605	2.85088	1.88605	1.88605	4.49143	4.41564	1.88605	3.3227	2.86507	3.96555	1.88605	5.22901	3.87712	3.85105	1.88605
GSM3404805	1.8789	1.8789	1.8789	1.8789	1.8789	1.8789	1.8789	1.8789	3.2306	5.09483	1.8789	1.8789	1.8789	2.39646	2.57054	2.81809	4.24559	1.8789	4.07437	1.8789	1.8789	1.8789	1.8789	1.8789	1.8789	1.8789	1.8789	3.03378	1.8789	1.8789	4.38415	3.09762	1.8789	1.8789	1.8789	1.8789	1.8789	1.8789	4.87178	1.8789	1.8789	1.8789	3.18287	3.02784	1.8789	3.31295	2.87061	2.32407	1.8789
GSM3404806	1.87806	2.29547	1.87806	1.87806	1.87806	1.87806	1.87806	1.87806	2.70865	4.41978	1.87806	1.87806	2.82089	1.87806	1.87806	2.29866	2.08698	1.87806	6.2834	2.62798	1.87806	1.87806	1.87806	1.87806	1.87806	1.87806	2.37566	2.43408	1.87806	1.87806	4.2533	2.75211	1.87806	1.87806	1.87806	1.87806	1.87806	1.87806	4.59081	1.87806	1.99443	1.87806	2.77263	3.70739	2.20488	5.36799	2.93734	3.81022	1.87806
GSM3404807	1.8804	2.3896	2.66861	1.8804	1.8804	2.60921	2.4419	1.8804	1.8804	2.95449	1.8804	1.8804	1.8804	1.8804	1.8804	2.68829	2.71121	1.8804	5.51732	1.8804	1.8804	1.8804	1.8804	1.8804	1.8804	1.8804	1.8804	1.8804	1.8804	1.8804	4.06314	1.8804	1.8804	1.8804	1.8804	1.8804	1.8804	1.8804	1.8804	1.8804	1.8804	1.8804	1.8804	2.46234	1.8804	4.80661	3.19575	3.35921	1.8804
GSM3404808	1.87999	5.06933	1.87999	1.87999	1.87999	1.87999	1.87999	1.87999	1.87999	1.87999	1.87999	1.87999	1.87999	2.57961	2.47037	1.87999	2.36029	1.87999	2.78335	1.87999	1.87999	1.87999	1.87999	1.87999	3.08715	1.87999	1.87999	1.87999	1.87999	1.87999	3.64644	4.95558	1.87999	1.87999	1.87999	1.87999	1.87999	1.87999	1.87999	1.87999	1.87999	1.87999	1.87999	2.46628	1.87999	4.2533	4.77204	5.03371	1.87999
GSM3404809	1.87848	2.23734	1.87848	1.87848	1.87848	1.87848	1.87848	1.87848	1.87848	2.29224	1.87848	1.87848	1.87848	1.87848	1.87848	1.87848	2.43408	1.87848	2.8236	1.87848	1.87848	1.87848	1.87848	1.87848	1.87848	1.87848	1.87848	1.87848	1.87848	1.87848	3.61454	1.87848	1.87848	1.87848	1.87848	1.87848	3.26922	1.87848	2.05073	1.87848	2.3738	1.87848	1.87848	3.37248	1.87848	4.67558	3.85863	3.26263	1.87848
GSM3404810	1.87813	1.87813	1.87813	1.87813	1.87813	1.87813	1.87813	1.87813	1.87813	1.87813	1.87813	1.87813	1.87813	1.87813	1.87813	1.87813	2.67104	1.87813	1.87813	2.15014	1.87813	1.87813	1.87813	1.87813	1.87813	1.87813	1.87813	1.87813	1.87813	1.87813	3.28251	2.28895	1.87813	1.87813	1.87813	1.87813	1.87813	1.87813	1.87813	1.87813	2.25596	1.87813	1.87813	2.78072	1.87813	4.41978	4.05192	3.7621	1.87813
GSM3404811	1.87823	2.24046	1.87823	1.87823	2.78335	2.53321	2.12338	1.87823	1.87823	2.36982	1.87823	1.87823	1.87823	1.87823	1.87823	1.87823	2.00259	1.87823	2.74694	1.87823	1.87823	1.87823	2.06239	2.39646	1.87823	1.87823	2.16519	1.87823	1.87823	1.87823	3.18944	2.33125	1.87823	1.87823	1.87823	1.87823	2.05698	1.87823	2.89256	2.04797	2.09158	1.87823	1.87823	2.80428	1.87823	4.21077	2.83969	3.57956	1.87823
GSM3404812	2.15561	2.0998	1.87806	1.87806	1.87806	1.87806	1.87806	1.92901	1.87806	2.11596	1.87806	1.87806	1.87806	1.87806	1.87806	1.87806	1.87806	2.13356	3.33216	1.87806	1.87806	1.93407	1.87806	1.87806	1.87806	1.87806	1.87806	1.87806	1.87806	1.87806	2.47247	1.94278	1.87806	1.87806	2.19133	1.87806	2.14889	1.87806	1.87806	1.87806	1.96276	2.40818	1.87806	1.99259	1.87806	2.9893	2.4139	2.99222	1.87806
GSM3404813	1.87944	3.68581	2.84527	2.63777	1.87944	1.87944	1.87944	1.87944	1.87944	3.89581	1.87944	1.87944	1.87944	1.87944	1.87944	1.87944	2.42191	4.15311	3.08866	1.87944	1.87944	1.87944	1.87944	2.96322	1.87944	1.87944	3.09176	2.98057	1.87944	2.61357	3.85105	1.87944	1.87944	1.87944	1.87944	3.24001	1.87944	1.87944	1.87944	3.11665	1.87944	1.87944	1.87944	3.41583	2.91214	5.10548	2.75211	2.70605	1.87944
GSM3404814	1.8792	1.8792	1.8792	1.8792	1.8792	1.8792	1.8792	1.8792	2.19867	3.21137	2.23889	1.8792	2.33313	1.8792	2.85946	1.8792	2.27884	1.8792	2.92048	1.8792	2.24527	1.8792	1.8792	4.29155	2.35299	1.8792	1.8792	1.8792	1.8792	1.8792	3.68943	2.57272	2.45003	2.56012	1.8792	1.8792	1.8792	1.8792	2.88434	1.8792	2.83166	1.8792	2.98348	3.30293	1.8792	4.43187	4.02938	3.50998	1.8792
GSM3404815	1.8785	1.8785	1.8785	1.8785	1.8785	1.8785	1.8785	1.8785	1.8785	3.65	1.8785	1.8785	1.8785	2.20029	1.8785	2.95161	3.03677	1.8785	3.41928	2.5114	1.8785	1.8785	1.8785	1.8785	1.8785	2.12581	2.30948	2.49857	2.18837	1.8785	3.94316	2.56339	2.35398	2.1463	1.8785	1.8785	1.8785	1.8785	2.68829	1.8785	1.8785	1.8785	2.3738	3.92854	2.66601	4.00308	2.77537	3.5935	1.8785
GSM3404816	1.87894	2.40233	1.87894	1.87894	1.87894	1.87894	1.87894	1.87894	1.87894	1.87894	1.87894	1.87894	1.87894	1.87894	1.87894	3.22113	2.35299	2.6047	3.85105	2.34587	1.87894	1.87894	2.41009	2.15561	1.87894	1.87894	2.30585	2.72113	1.87894	1.87894	4.26097	1.87894	1.87894	1.87894	2.35497	1.87894	1.87894	1.87894	2.28716	1.87894	2.24684	1.87894	1.87894	3.01606	1.87894	4.54272	3.50652	3.82158	1.87894
GSM3404817	1.87842	2.16223	1.87842	1.87842	2.03998	1.87842	1.87842	2.48318	1.87842	3.73651	1.87842	1.87842	3.39597	1.87842	3.79908	6.62588	6.52972	1.87842	5.95688	2.70605	2.18267	1.87842	1.87842	2.23889	2.96322	1.87842	1.87842	3.06376	1.87842	1.87842	7.25879	2.87061	2.14758	1.87842	2.64473	2.88697	3.18613	2.6859	2.61131	4.19535	1.87842	2.15362	3.41928	3.10093	2.75987	4.2533	2.8236	3.81022	1.87842
GSM3404818	1.87814	1.87814	1.87814	2.44382	1.87814	1.87814	2.04748	1.87814	1.87814	3.16682	1.87814	1.87814	1.87814	1.87814	1.87814	2.26234	3.20061	1.98475	6.12162	2.0249	1.95426	2.0034	1.87814	2.01558	1.87814	1.87814	1.87814	1.87814	1.87814	1.87814	4.98472	2.64473	1.87814	1.87814	1.87814	1.87814	2.35299	1.87814	2.04602	1.97977	1.87814	1.87814	2.21397	3.1103	3.19267	4.82382	3.24627	3.814	1.87814
GSM3404819	1.87881	1.87881	1.87881	2.18985	1.87881	1.87881	1.87881	1.87881	1.87881	1.87881	1.87881	1.87881	1.87881	1.87881	1.87881	1.87881	1.87881	1.87881	2.14497	1.87881	2.2077	1.87881	1.87881	1.87881	2.43408	1.87881	1.87881	1.87881	1.87881	1.87881	3.19575	1.87881	1.87881	1.87881	1.87881	1.87881	1.87881	1.87881	1.87881	1.87881	2.42393	2.28895	1.87881	2.42191	1.87881	4.91282	2.67585	2.96033	1.87881
GSM3404820	1.87806	2.15159	1.87806	1.87806	1.87806	2.05073	1.87806	1.87806	1.92061	2.36982	1.87806	1.87806	1.94133	1.87806	1.87806	2.10605	2.32768	1.87806	4.04444	1.94938	1.96276	1.87806	1.87806	1.87806	1.87806	1.87806	2.05273	1.98853	1.87806	1.87806	4.35324	2.53108	1.87806	2.02329	1.87806	1.87806	1.87806	1.87806	1.87806	1.87806	1.87806	1.87806	2.41995	2.70605	1.87806	4.25717	3.74374	3.86602	1.87806
GSM3404821	1.91471	1.91471	1.91471	1.91471	1.91471	1.91471	1.91471	1.91471	1.91471	1.91471	1.91471	1.91471	1.91471	1.91471	1.91471	3.95064	1.91471	1.91471	4.46754	1.91471	3.81785	1.91471	4.40391	1.91471	1.91471	1.91471	1.91471	1.91471	1.91471	1.91471	4.65927	1.91471	1.91471	1.91471	1.91471	1.91471	1.91471	1.91471	1.91471	1.91471	1.91471	1.91471	3.80285	4.19914	1.91471	4.97997	4.22996	4.23378	1.91471
GSM3404822	1.87823	1.87823	1.87823	1.87823	2.0249	1.87823	1.87823	2.11852	2.03769	3.33884	1.87823	1.87823	1.87823	1.87823	1.87823	2.21073	2.24844	1.87823	4.0854	1.87823	1.87823	1.87823	1.87823	2.73424	1.87823	1.87823	1.87823	1.87823	1.87823	1.87823	4.11135	1.87823	1.87823	1.87823	1.87823	1.87823	1.87823	1.87823	2.12709	1.87823	1.87823	1.87823	2.27555	3.01898	2.05179	4.85851	3.5727	3.17338	1.87823
GSM3404823	1.88052	1.88052	1.88052	1.88052	1.88052	1.88052	1.88052	1.88052	1.88052	3.13552	1.88052	1.88052	1.88052	1.88052	1.88052	2.89823	1.88052	1.88052	3.96555	3.50998	1.88052	1.88052	1.88052	1.88052	1.88052	1.88052	2.93193	1.88052	1.88052	1.88052	5.19996	3.22745	1.88052	1.88052	1.88052	1.88052	1.88052	1.88052	1.88052	1.88052	1.88052	1.88052	1.88052	1.88052	1.88052	4.59081	3.4559	3.75855	1.88052
GSM3404824	1.87806	1.87806	1.87806	1.87806	1.87806	1.87806	1.87806	1.87806	1.87806	2.18137	1.87806	1.87806	1.98385	1.87806	1.87806	2.61854	2.07879	1.87806	3.64644	1.99443	1.87806	1.87806	1.87806	1.90057	1.87806	1.87806	1.87806	1.87806	1.87806	1.87806	4.24947	1.92175	1.92217	1.92007	1.87806	1.87806	1.87806	1.87806	1.87806	1.89169	1.91441	1.87806	1.89466	2.83166	2.11727	4.4517	2.78589	2.8676	1.87806
GSM3404825	1.87862	2.43607	1.87862	1.87862	1.87862	1.87862	1.87862	1.87862	1.87862	2.14372	1.87862	1.87862	2.11087	1.87862	1.87862	1.87862	2.10127	1.87862	1.87862	1.87862	1.87862	1.87862	2.13356	2.65402	1.87862	1.87862	2.09867	1.87862	1.87862	1.87862	3.54147	2.21397	1.87862	1.87862	1.87862	1.87862	1.87862	1.87862	2.23131	1.87862	2.14238	1.87862	1.87862	3.68943	1.87862	4.41978	3.3494	3.80285	1.87862
GSM3404826	1.87817	1.87817	1.87817	1.87817	1.87817	1.87817	1.87817	1.87817	2.02329	2.65174	1.87817	1.87817	1.87817	1.87817	1.87817	3.00117	2.9893	1.87817	5.43027	2.16095	1.87817	1.87817	1.96678	1.87817	1.87817	1.87817	1.87817	1.87817	1.87817	1.87817	5.11629	2.44584	2.14889	1.87817	1.87817	1.87817	1.87817	1.87817	2.53108	1.87817	2.09506	1.87817	2.12581	2.87348	1.87817	4.63093	3.72556	3.36929	1.87817
GSM3404827	1.87829	1.87829	1.87829	1.87829	1.87829	1.87829	1.87829	1.87829	1.87829	2.15159	1.87829	1.87829	1.87829	1.87829	1.87829	2.32228	1.87829	1.87829	1.87829	2.0712	1.87829	1.87829	1.87829	1.87829	1.87829	1.87829	1.87829	1.87829	1.87829	1.87829	2.75742	2.35849	1.87829	1.87829	1.87829	1.87829	1.87829	1.87829	1.87829	1.87829	1.87829	1.87829	1.87829	2.45193	2.08357	3.81022	2.75469	3.32893	1.87829
GSM3404828	1.87873	1.87873	1.87873	1.87873	1.87873	1.87873	1.87873	1.87873	1.87873	3.36605	1.87873	1.87873	1.87873	1.87873	1.87873	1.87873	1.87873	1.87873	4.84967	1.87873	1.87873	1.87873	2.09867	1.87873	1.87873	1.87873	2.50198	2.8539	1.87873	1.87873	4.11135	1.87873	1.87873	2.6047	1.87873	1.87873	1.87873	2.17994	1.87873	1.87873	1.87873	1.87873	2.27884	2.09506	2.5842	4.3725	2.54206	3.72556	1.87873
GSM3404829	1.87817	1.87817	1.87817	2.07588	1.87817	1.87817	1.87817	1.87817	1.87817	2.63286	1.87817	1.87817	1.87817	1.87817	1.87817	2.08247	1.87817	1.87817	3.72911	1.87817	1.87817	1.87817	1.87817	2.07701	1.87817	1.87817	2.14117	1.87817	1.87817	2.10127	2.40233	1.87817	1.87817	1.87817	1.87817	1.87817	1.87817	1.87817	1.87817	1.99927	2.19434	1.87817	1.87817	1.87817	1.98308	3.79908	4.00675	3.22745	1.87817
GSM3404830	1.87895	1.87895	1.87895	1.87895	2.16659	1.87895	1.87895	3.08866	1.87895	3.55537	1.87895	1.87895	2.73684	1.87895	1.87895	3.50652	3.91739	2.68829	5.90143	3.71453	1.87895	1.87895	1.87895	3.28251	2.14889	1.87895	2.50511	1.87895	1.87895	1.87895	5.93833	2.98348	1.87895	1.87895	1.87895	1.87895	1.87895	1.87895	3.15417	2.65625	2.35673	2.25371	3.24304	3.21137	1.87895	4.90819	3.04277	2.30585	1.87895
GSM3404831	1.87806	2.03998	2.46628	1.87806	1.89253	1.87806	1.87806	2.0724	1.87806	3.16995	1.87806	1.87806	1.94479	1.87806	1.87806	2.97188	3.00721	1.87806	5.84708	2.36232	1.89188	1.87806	2.13225	1.94046	2.04412	1.90816	2.03721	1.89523	1.87806	1.87806	5.19411	2.12338	1.87806	1.87806	1.87806	1.87806	1.87806	1.87806	2.70353	2.0892	2.25448	2.24922	1.98555	2.98057	1.92538	4.81084	3.49638	3.08245	1.87806
GSM3404832	1.87819	2.13356	1.87819	1.87819	2.00187	1.87819	1.87819	1.87819	1.87819	2.6161	1.87819	1.87819	1.87819	1.87819	1.87819	2.13225	2.06239	1.87819	4.21826	3.22427	1.87819	1.87819	1.87819	2.96906	2.4419	1.87819	2.25448	2.21707	1.87819	3.1324	4.94611	2.72906	1.87819	2.09287	1.87819	1.87819	2.08586	1.87819	2.46432	2.55688	2.04699	1.87819	1.87819	2.33313	2.47441	4.21077	3.37591	3.04589	1.87819
GSM3404833	1.87832	1.87832	1.87832	1.87832	2.9893	1.87832	1.87832	1.87832	2.28895	4.07062	2.19948	1.87832	2.38491	1.87832	1.87832	5.17135	3.03079	3.03378	6.24216	2.98057	1.87832	1.87832	1.87832	1.87832	1.87832	1.87832	1.87832	1.87832	1.87832	1.87832	7.28569	3.43252	1.87832	1.87832	1.87832	1.87832	2.14889	1.87832	2.03027	2.03721	1.87832	1.87832	2.84527	3.03677	2.71373	4.95067	3.15717	3.31615	1.87832
GSM3404834	1.87821	1.87821	1.87821	1.87821	1.87821	1.87821	1.87821	1.87821	1.87821	2.03209	1.87821	1.87821	1.87821	1.87821	2.35127	2.65866	2.34951	1.87821	2.02146	2.67104	1.87821	1.87821	1.87821	1.87821	2.19502	1.87821	1.87821	1.87821	1.87821	1.87821	3.40915	1.87821	1.87821	2.03307	1.87821	1.87821	1.87821	1.87821	1.87821	1.87821	2.15961	1.87821	2.18137	2.53534	2.13095	4.61094	4.38028	3.83267	1.87821
GSM3404835	1.87818	2.19434	1.87818	1.87818	1.87818	1.87818	1.87818	1.87818	2.18837	2.12953	1.97496	1.87818	1.87818	1.87818	1.87818	1.87818	2.47037	2.0724	3.01898	2.13493	1.87818	1.87818	1.87818	2.51361	2.18689	2.21546	2.03307	2.38863	1.87818	2.08357	4.05935	2.26156	1.87818	2.16955	1.87818	1.96613	1.87818	1.87818	1.87818	1.87818	2.70605	1.87818	2.17681	2.98639	1.87818	4.42778	3.97653	3.65374	1.87818
GSM3404836	1.87887	1.87887	1.87887	1.87887	1.87887	1.87887	1.87887	1.87887	1.87887	1.87887	1.87887	1.87887	1.87887	1.87887	2.22543	3.56611	3.30957	1.87887	4.2379	2.79385	1.87887	1.87887	1.87887	1.87887	1.87887	1.87887	1.87887	1.87887	1.87887	1.87887	6.19157	2.7443	2.53973	2.85664	1.87887	1.87887	1.87887	1.87887	1.87887	1.87887	2.4562	1.87887	1.87887	3.24964	2.54616	4.55821	3.71107	2.88697	1.87887
GSM3404837	1.87894	1.87894	1.87894	1.87894	1.87894	1.87894	1.87894	1.87894	1.87894	3.19575	1.87894	1.87894	1.87894	1.87894	1.87894	2.15961	1.87894	1.87894	5.27131	1.87894	1.87894	1.87894	1.87894	2.23734	1.87894	1.87894	1.87894	1.87894	1.87894	1.87894	3.39597	1.87894	1.87894	1.87894	1.87894	1.87894	1.87894	1.87894	1.87894	2.32585	2.44382	1.87894	1.87894	3.60377	1.87894	5.0086	2.13746	3.73651	1.87894
GSM3404838	1.87806	2.26726	1.87806	1.87806	1.87806	1.87806	1.96417	1.87806	1.87806	2.05603	1.87806	1.87806	1.87806	1.87806	1.87806	1.87806	2.45003	1.87806	4.51142	2.03209	1.87806	1.87806	1.87806	2.11596	1.93906	1.87806	1.87806	1.87806	1.87806	1.87806	4.22607	1.87806	1.87806	1.87806	1.87806	1.87806	1.87806	1.87806	1.87806	1.87806	2.47247	1.87806	1.87806	3.28953	1.87806	4.99398	3.44591	3.41928	1.87806
GSM3404839	1.87927	2.21313	1.87927	1.87927	1.87927	1.87927	1.87927	1.87927	1.87927	2.61357	1.87927	1.87927	1.87927	1.87927	1.87927	2.24527	2.18689	1.87927	5.06933	2.18837	1.87927	1.87927	1.87927	1.87927	1.87927	1.87927	1.87927	1.87927	1.87927	1.87927	4.00308	1.87927	1.87927	1.87927	1.87927	1.87927	1.87927	1.87927	1.87927	1.87927	2.23889	1.87927	1.87927	2.99222	1.87927	4.51142	3.36929	3.48272	1.87927
GSM3404840	1.87806	1.88331	1.87806	1.87806	1.87806	1.87806	1.87806	1.87806	1.87806	2.06025	1.87806	1.87806	1.87806	1.96276	1.88854	1.90816	2.21397	1.87806	2.37181	3.17971	1.87806	1.87806	1.87806	1.8934	1.87806	1.87806	2.12709	2.2839	1.87806	1.88458	2.79385	3.50998	1.98709	2.13994	1.87806	1.87806	1.8811	1.87806	1.87806	1.97614	2.15014	1.87806	2.53321	2.95735	2.03913	4.86279	4.10374	4.14932	1.87806
GSM3404841	2.80166	3.92854	3.3494	4.82796	1.88001	1.88001	1.88001	3.19901	2.40818	3.79519	1.88001	1.88001	3.96555	1.88001	1.88001	5.40156	3.71453	5.95688	5.83773	1.88001	3.82158	1.88001	1.88001	1.88001	1.88001	1.88001	1.88001	2.36232	1.88001	1.88001	5.89217	3.47945	1.88001	1.88001	4.47535	3.30293	1.88001	3.61802	1.88001	3.17669	1.88001	1.88001	2.80428	3.6642	1.88001	4.25717	2.40441	3.06671	1.88001
GSM3404842	1.882	1.882	1.882	1.882	1.882	1.882	1.882	1.882	1.882	2.76242	1.882	1.882	1.882	1.882	1.882	1.882	1.882	1.882	1.882	1.882	1.882	1.882	1.882	1.882	1.882	1.882	1.882	1.882	1.882	1.882	3.35921	1.882	1.882	1.882	1.882	1.882	1.882	1.882	1.882	1.882	2.50935	1.882	1.882	2.99533	1.882	4.4833	3.013	3.0728	1.882
GSM3404843	1.87832	1.87832	1.87832	1.87832	1.87832	1.87832	1.87832	1.87832	1.87832	2.56557	1.87832	1.87832	1.87832	1.87832	1.87832	1.87832	2.13746	1.87832	3.22427	1.87832	1.87832	1.87832	1.87832	2.35673	1.87832	1.87832	1.87832	1.87832	1.87832	1.87832	3.18944	1.87832	1.87832	1.87832	1.87832	2.0249	1.87832	1.87832	1.87832	2.17405	1.87832	1.87832	2.43703	2.86507	2.38116	4.29929	3.29947	3.20831	1.87832
GSM3404844	1.87817	1.87817	1.87817	1.87817	1.87817	2.01709	1.87817	2.00741	1.87817	2.48097	1.87817	1.87817	1.87817	1.87817	1.87817	1.87817	2.24684	1.87817	2.58883	1.87817	1.87817	1.87817	2.0147	2.02933	2.05073	2.02833	1.87817	2.01845	1.87817	2.00259	2.71862	1.97249	1.87817	1.96547	1.87817	1.87817	1.99758	1.87817	2.14117	2.06993	2.32585	2.07701	1.87817	1.87817	2.23131	3.53087	2.2123	2.30036	2.04316
GSM3404845	1.88718	1.88718	3.32893	1.88718	1.88718	1.88718	1.88718	1.88718	1.88718	2.92925	1.88718	1.88718	1.88718	1.88718	1.88718	1.88718	2.78589	1.88718	1.88718	1.88718	1.88718	1.88718	1.88718	1.88718	1.88718	1.88718	1.88718	1.88718	1.88718	1.88718	3.84371	1.88718	1.88718	1.88718	1.88718	1.88718	1.88718	1.88718	1.88718	1.88718	3.02194	1.88718	1.88718	1.88718	1.88718	4.2417	4.34953	3.14481	1.88718
GSM3404846	1.88905	1.88905	1.88905	1.88905	3.13552	1.88905	1.88905	1.88905	2.87061	2.91496	1.88905	1.88905	1.88905	1.88905	1.88905	1.88905	1.88905	1.88905	4.69217	1.88905	1.88905	1.88905	2.93193	1.88905	1.88905	1.88905	1.88905	1.88905	1.88905	1.88905	4.13807	1.88905	1.88905	1.88905	1.88905	1.88905	1.88905	1.88905	3.03079	1.88905	1.88905	1.88905	1.88905	3.82899	1.88905	5.24136	3.63563	4.05192	1.88905
GSM3404847	2.22458	1.87949	1.87949	1.87949	1.87949	1.87949	1.87949	1.87949	1.87949	4.12673	1.87949	1.87949	1.87949	1.87949	1.87949	3.24001	1.87949	1.87949	5.02331	1.87949	1.87949	1.87949	3.71453	2.80166	2.24527	1.87949	3.50313	3.81785	1.87949	1.87949	4.83221	1.87949	1.87949	1.87949	1.87949	1.87949	1.87949	1.87949	4.13045	1.87949	1.87949	1.87949	3.06376	4.08905	1.87949	4.31864	3.53415	3.19575	1.87949
GSM3404848	1.90687	1.90687	1.90687	1.90687	1.90687	1.90687	1.90687	1.90687	1.90687	4.23378	1.90687	1.90687	1.90687	1.90687	1.90687	1.90687	1.90687	1.90687	5.02865	1.90687	1.90687	1.90687	1.90687	1.90687	1.90687	1.90687	1.90687	3.62174	1.90687	1.90687	5.29619	1.90687	1.90687	1.90687	1.90687	1.90687	1.90687	1.90687	1.90687	1.90687	1.90687	1.90687	1.90687	4.27622	1.90687	5.12187	1.90687	1.90687	1.90687
GSM3404849	2.2299	1.87872	1.87872	1.87872	1.87872	1.87872	2.21546	3.60039	2.46432	4.96525	2.48097	1.87872	4.50348	3.2593	1.87872	2.83691	1.87872	1.87872	1.87872	1.87872	1.87872	1.87872	1.87872	2.64943	2.66098	2.71862	1.87872	3.814	1.87872	2.13095	4.55821	1.87872	2.47247	1.87872	1.87872	1.87872	1.87872	1.87872	3.09176	1.87872	3.46242	5.31542	3.43252	3.99545	3.35921	5.14923	2.56557	2.58639	1.87872
GSM3404850	1.87944	1.87944	1.87944	1.87944	1.87944	1.87944	1.87944	1.87944	1.87944	1.87944	1.87944	1.87944	1.87944	1.87944	1.87944	2.87902	2.38863	1.87944	2.38491	3.43916	1.87944	1.87944	1.87944	1.87944	1.87944	1.87944	2.24527	1.87944	1.87944	1.87944	6.63842	2.337	1.87944	1.87944	1.87944	1.87944	1.87944	1.87944	1.87944	2.40441	2.48318	1.87944	1.87944	2.84237	1.87944	4.4	3.80647	3.6288	1.87944
GSM3404851	1.87867	1.87867	2.17405	1.87867	1.87867	1.87867	1.87867	1.87867	1.87867	2.2123	1.87867	1.87867	1.87867	2.64715	1.87867	1.87867	1.87867	1.87867	2.23734	2.33868	1.87867	1.87867	1.87867	2.16159	1.87867	1.87867	1.87867	2.24046	1.87867	1.87867	4.13417	2.32768	1.87867	1.87867	1.87867	1.87867	1.87867	1.87867	1.87867	1.87867	1.87867	1.87867	2.4063	3.4559	1.87867	4.75106	4.09273	4.07062	1.87867
GSM3404852	1.87926	4.04444	1.87926	2.53321	2.20624	1.87926	1.87926	1.87926	2.45193	2.27403	1.87926	1.87926	1.87926	1.87926	1.87926	2.80166	1.87926	2.5977	5.43725	2.47441	1.87926	1.87926	1.87926	2.89256	1.87926	1.87926	2.64943	2.72249	1.87926	1.87926	4.47154	1.87926	1.87926	1.87926	2.62327	3.74374	2.33125	1.87926	2.77813	1.87926	3.01606	2.36029	2.46934	2.76748	1.87926	4.82796	3.50313	2.6859	1.87926
GSM3404853	1.87825	2.35299	1.87825	1.87825	1.87825	1.87825	2.31513	1.87825	1.87825	2.18837	1.87825	1.87825	1.87825	1.87825	1.87825	2.80166	2.73936	1.87825	5.48014	2.24376	1.87825	1.87825	1.87825	1.87825	1.87825	2.02405	2.22189	1.87825	2.13356	1.87825	4.08905	2.09506	1.87825	1.87825	1.87825	1.87825	1.87825	1.87825	2.0998	1.87825	2.44382	1.87825	1.87825	3.34587	2.00092	4.91282	3.53087	2.94021	1.87825
GSM3404854	1.88227	1.88227	1.88227	1.88227	1.88227	1.88227	1.88227	1.88227	1.88227	1.88227	1.88227	1.88227	1.88227	1.88227	1.88227	1.88227	2.51677	1.88227	2.66098	1.88227	1.88227	1.88227	1.88227	1.88227	1.88227	1.88227	1.88227	1.88227	1.88227	1.88227	3.38933	1.88227	1.88227	1.88227	1.88227	1.88227	1.88227	1.88227	1.88227	1.88227	1.88227	1.88227	1.88227	3.21483	1.88227	4.80217	3.61802	3.01606	1.88227
GSM3404855	1.87806	3.21806	3.57956	1.87806	1.87806	1.87806	1.87806	1.87806	1.87806	1.87806	1.87806	1.87806	1.87806	1.87806	1.87806	1.87806	2.17238	1.87806	3.56262	1.87806	1.87806	1.87806	1.87806	1.96953	2.08139	2.0361	2.28557	1.87806	1.87806	1.87806	2.67339	2.31689	1.87806	1.87806	1.87806	1.87806	1.87806	1.87806	1.87806	1.87806	2.2123	1.87806	1.87806	3.151	2.02329	4.88529	3.4291	3.24001	1.87806
GSM3404856	1.87809	2.66098	1.87809	1.87809	1.95989	1.87809	1.99443	1.87809	1.87809	1.87809	2.08139	1.87809	1.87809	1.87809	1.87809	2.07941	2.77263	1.87809	2.29866	2.01376	1.87809	1.87809	1.87809	2.13882	1.87809	1.87809	1.87809	1.87809	1.87809	1.87809	3.35921	1.97424	1.87809	1.9505	1.87809	1.87809	1.87809	1.87809	2.19279	2.03121	2.58639	1.87809	2.01942	3.01606	1.87809	5.00378	3.4759	3.54147	1.87809
GSM3404857	1.88326	1.88326	3.10093	1.88326	1.88326	2.86507	1.88326	1.88326	1.88326	4.21462	1.88326	1.88326	1.88326	1.88326	1.88326	2.72386	1.88326	1.88326	4.73847	1.88326	1.88326	3.16517	1.88326	3.34587	3.07949	1.88326	3.15259	3.6642	1.88326	1.88326	4.26484	1.88326	1.88326	1.88326	1.88326	2.7649	1.88326	1.88326	3.20831	2.9429	3.18944	1.88326	1.88326	3.77679	1.88326	5.10548	3.286	4.05935	1.88326
GSM3404858	1.87806	2.40441	1.87806	1.87806	1.87806	1.87806	1.87806	2.03817	1.95295	1.87806	1.87806	1.87806	1.94645	1.87806	1.87806	2.02833	2.83166	1.87806	4.49143	2.24218	2.0361	1.87806	2.0712	2.54823	2.18689	1.87806	2.32585	1.87806	1.87806	1.87806	4.92717	2.26077	1.87806	1.87806	1.87806	1.87806	1.87806	1.87806	2.41196	1.87806	2.87612	1.94759	1.87806	3.35921	2.2839	5.24136	3.73283	3.38933	1.87806
GSM3404859	1.87806	2.65625	1.87806	1.87806	2.05922	1.87806	1.87806	1.87806	1.87806	1.98475	1.87806	1.87806	1.87806	1.87806	1.87806	2.07941	3.04589	1.87806	3.96555	2.29224	1.87806	1.87806	1.87806	2.01019	1.87806	1.87806	1.97496	1.87806	1.87806	1.87806	4.47154	2.21073	1.87806	1.87806	1.87806	1.87806	1.87806	1.87806	2.4876	1.87806	2.56339	1.87806	1.87806	3.37591	1.95426	5.06431	3.55191	3.5238	1.87806
GSM3404860	1.88076	1.88076	1.88076	1.88076	1.88076	1.88076	1.88076	1.88076	1.88076	1.88076	1.88076	1.88076	1.88076	1.88076	1.88076	1.88076	1.88076	1.88076	4.35324	1.88076	1.88076	1.88076	1.88076	2.61131	1.88076	1.88076	1.88076	1.88076	1.88076	1.88076	3.33216	1.88076	1.88076	1.88076	1.88076	1.88076	1.88076	1.88076	1.88076	1.88076	2.86363	1.88076	2.42191	3.03378	1.88076	5.4157	2.9487	3.01898	1.88076
GSM3404861	1.87806	2.58761	1.87806	1.87806	1.95864	1.87806	1.87806	1.87806	1.87806	2.34765	1.87806	1.87806	1.87806	1.87806	1.87806	1.87806	2.36792	2.12463	2.78733	2.11852	1.87806	1.87806	1.87806	1.97651	1.93175	1.87806	2.20175	1.87806	1.87806	1.87806	3.33884	2.45193	1.87806	1.87806	2.2515	1.87806	1.87806	1.87806	1.9567	2.10255	2.21073	1.87806	1.87806	3.5238	1.87806	5.04906	3.96926	3.49973	1.87806
GSM3404862	1.87919	1.87919	1.87919	1.87919	1.87919	1.87919	2.60238	3.13552	1.87919	2.31865	1.87919	1.87919	2.2123	1.87919	1.87919	1.87919	2.74183	1.87919	4.9178	2.76242	1.87919	1.87919	1.87919	1.87919	2.96609	3.42256	2.35849	1.87919	1.87919	1.87919	4.05192	1.87919	1.87919	1.87919	1.87919	1.87919	1.87919	1.87919	1.87919	1.87919	3.52726	2.38116	2.48097	3.58643	1.87919	4.71737	3.94316	3.38933	1.87919
GSM3404863	1.92745	3.89934	3.96555	1.92745	1.92745	1.92745	1.92745	1.92745	1.92745	1.92745	1.92745	1.92745	1.92745	1.92745	1.92745	1.92745	1.92745	1.92745	1.92745	1.92745	1.92745	3.88446	1.92745	1.92745	1.92745	1.92745	1.92745	1.92745	1.92745	1.92745	4.16085	1.92745	1.92745	1.92745	1.92745	1.92745	1.92745	1.92745	1.92745	1.92745	1.92745	1.92745	1.92745	1.92745	1.92745	3.93947	1.92745	1.92745	1.92745
GSM3404864	1.87819	1.87819	1.98068	1.87819	1.87819	1.87819	1.87819	1.87819	1.87819	2.14758	1.87819	1.87819	1.87819	1.87819	1.87819	2.20914	2.58883	1.87819	3.02194	2.5114	1.87819	1.87819	1.87819	1.87819	2.01558	1.87819	2.0147	1.87819	1.87819	1.87819	4.67558	1.87819	1.87819	1.87819	1.87819	1.87819	1.87819	1.87819	2.01376	1.87819	2.09867	1.87819	1.87819	3.29616	1.87819	4.3725	3.24964	3.36605	1.87819
GSM3404865	1.89787	1.89787	1.89787	1.89787	1.89787	1.89787	1.89787	1.89787	1.89787	1.89787	1.89787	1.89787	1.89787	1.89787	1.89787	1.89787	3.7621	3.35584	1.89787	1.89787	1.89787	1.89787	1.89787	1.89787	1.89787	1.89787	1.89787	1.89787	1.89787	1.89787	3.79908	1.89787	1.89787	1.89787	1.89787	1.89787	1.89787	1.89787	1.89787	1.89787	1.89787	1.89787	1.89787	1.89787	1.89787	4.74266	3.44909	3.3227	1.89787
GSM3404866	1.87806	2.56557	1.87837	2.01942	2.38304	1.88185	1.87872	1.87898	1.87986	2.70605	1.87806	1.87806	2.23889	1.8786	1.87837	2.25	2.17549	1.87806	3.38933	2.68358	1.87806	1.87806	1.8787	1.87806	1.93063	1.8816	2.0892	2.6304	1.87806	1.90128	4.59895	2.50935	1.91118	1.87806	1.87806	1.87806	1.88978	1.87806	2.18837	1.87806	2.16366	1.87995	2.47441	2.87902	2.18689	4.58677	3.54495	3.43916	1.87806
GSM3404867	1.87806	2.53108	1.87806	1.87806	1.87806	1.87806	1.87806	1.87806	1.87806	2.46729	1.87806	1.87806	1.87806	1.87806	1.97109	2.11968	2.03407	2.09867	5.37458	2.39646	1.87806	1.87806	1.87806	1.87806	1.87806	1.87806	2.09738	1.87806	1.87806	1.87806	5.13828	1.87806	2.10378	1.87806	2.12463	2.95161	1.87806	1.87806	2.34392	1.87806	1.87806	1.87806	1.87806	3.34236	1.87806	4.46754	3.54147	3.14481	1.87806
GSM3404868	2.38491	3.20221	2.26309	3.04589	1.87837	1.87837	1.87837	1.87837	3.18944	4.25717	2.20175	1.87837	1.87837	1.87837	1.87837	5.55546	4.84522	2.09393	5.54762	1.87837	2.42999	3.53415	1.87837	2.67585	3.04885	1.87837	3.35265	1.87837	1.87837	1.87837	5.86493	3.95064	2.13095	2.64715	2.24684	2.26912	1.87837	1.87837	2.55904	1.87837	1.87837	1.87837	3.1197	2.71616	1.87837	4.28378	3.65374	2.73684	1.87837
GSM3404869	1.87986	2.33868	1.87986	1.87986	1.87986	1.87986	1.87986	1.87986	1.87986	1.87986	1.87986	1.87986	1.87986	1.87986	1.87986	1.87986	2.52864	1.87986	1.87986	1.87986	1.87986	1.87986	1.87986	2.74183	1.87986	1.87986	2.34765	1.87986	1.87986	1.87986	3.86602	1.87986	1.87986	1.87986	1.87986	1.87986	1.87986	1.87986	1.87986	2.2821	1.87986	1.87986	2.28557	3.41583	1.87986	4.79792	3.45911	2.99533	1.87986
GSM3404870	1.87817	1.87817	1.87817	1.87817	1.87817	1.87817	1.87817	1.87817	1.87817	2.60001	2.1097	1.87817	1.87817	1.87817	1.87817	2.06685	2.53747	1.87817	4.31478	2.12709	1.99259	1.87817	1.87817	2.28716	1.87817	1.87817	2.83969	1.87817	1.87817	1.87817	4.06685	1.98224	1.87817	1.87817	1.87817	1.87817	1.87817	1.87817	2.66098	1.87817	2.36413	1.87817	2.17994	4.97498	1.99681	5.12187	3.51687	3.31943	1.87817
GSM3404871	1.87806	2.15961	1.87806	1.87806	1.87806	1.87806	1.87806	1.87806	1.87806	2.5612	1.87806	1.87806	1.87806	1.87806	1.87806	2.03357	2.88153	1.87806	3.69292	2.22021	1.87806	1.87806	1.87806	1.87806	1.87806	1.87806	1.87806	1.87806	1.87806	1.98555	4.12673	2.06685	1.87806	1.87806	1.87806	1.87806	1.87806	1.87806	1.87806	1.95864	1.95606	1.87806	1.87806	3.46592	1.87806	5.04906	3.31295	3.50652	1.87806
GSM3404872	1.87877	1.87877	1.87877	1.87877	1.87877	1.87877	1.87877	1.87877	1.87877	2.81541	1.87877	1.87877	1.87877	1.87877	1.87877	2.24046	3.44266	1.87877	3.99924	1.87877	2.14758	1.87877	1.87877	2.12953	1.87877	1.87877	2.47543	1.87877	1.87877	2.32585	3.80285	2.50305	1.87877	1.87877	1.87877	2.16659	1.87877	1.87877	1.87877	1.87877	2.10378	1.87877	1.87877	3.65374	1.87877	5.12187	3.74747	3.82158	1.87877
GSM3404873	1.87907	2.64473	1.87907	1.87907	1.87907	1.87907	1.87907	1.87907	1.87907	3.07593	1.87907	1.87907	1.87907	1.87907	2.50511	1.87907	2.56557	2.59553	5.3481	1.87907	1.87907	1.87907	1.87907	1.87907	1.87907	1.87907	2.94021	2.41995	1.87907	1.87907	4.69217	2.93461	1.87907	1.87907	1.87907	2.17238	1.87907	1.87907	2.27718	2.22701	2.20488	1.87907	2.62798	3.82536	1.87907	4.8762	3.57956	3.73283	1.87907
GSM3404874	1.87926	1.87926	1.87926	1.87926	1.87926	1.87926	1.87926	1.87926	1.87926	2.92048	1.87926	1.87926	1.87926	1.87926	1.87926	1.87926	2.46628	2.30036	4.39188	1.87926	1.87926	1.87926	1.87926	1.87926	1.87926	1.87926	2.25	1.87926	1.87926	2.38304	3.79908	1.87926	1.87926	1.87926	1.87926	1.87926	1.87926	1.87926	1.87926	1.87926	1.87926	1.87926	2.25293	3.70739	2.24684	5.09483	3.65	3.61802	1.87926
GSM3404875	1.87881	1.87881	1.87881	1.87881	1.87881	5.87396	1.87881	1.87881	1.87881	2.42791	1.87881	1.87881	1.87881	1.87881	1.87881	2.49221	2.4321	1.87881	4.30316	1.87881	1.87881	1.87881	1.87881	1.87881	1.87881	1.87881	1.87881	1.87881	1.87881	1.87881	3.90668	1.87881	2.10849	1.87881	1.87881	1.87881	1.87881	1.87881	1.87881	1.87881	2.45193	1.87881	1.87881	3.16352	1.87881	5.12187	2.87902	3.36929	1.87881
GSM3404876	1.87846	2.52864	1.87846	2.17405	2.31306	1.87846	2.23734	1.87846	1.87846	3.18613	1.87846	1.87846	1.87846	1.87846	1.87846	2.71616	2.28044	2.09158	6.16132	1.87846	2.04118	1.87846	2.25	2.40233	1.87846	1.87846	2.19279	2.55688	1.87846	1.87846	5.4157	2.4683	1.87846	1.87846	1.87846	1.87846	1.87846	1.87846	2.80729	1.87846	2.87902	1.87846	2.14117	3.95064	1.87846	4.71737	3.78046	3.57609	1.87846
GSM3404877	1.88019	1.88019	2.53973	1.88019	1.88019	1.88019	1.88019	1.88019	1.88019	1.88019	1.88019	1.88019	1.88019	1.88019	1.88019	2.8622	1.88019	1.88019	3.70021	1.88019	1.88019	1.88019	1.88019	1.88019	1.88019	1.88019	2.3738	1.88019	1.88019	1.88019	3.13552	1.88019	1.88019	1.88019	1.88019	1.88019	2.72906	1.88019	1.88019	1.88019	1.88019	1.88019	1.88019	1.88019	1.88019	4.35324	3.36929	2.93193	1.88019
GSM3404878	1.87877	2.95735	1.87877	1.87877	1.87877	1.87877	2.65866	2.14238	2.35673	3.19901	2.24046	1.87877	2.50709	1.87877	1.87877	3.16352	3.03972	1.87877	6.18197	2.39261	1.87877	1.87877	2.12828	1.87877	2.70353	2.74694	3.13853	2.12581	1.87877	1.87877	6.00424	3.05505	1.87877	1.87877	1.87877	1.87877	1.87877	1.87877	2.69812	1.87877	3.86602	2.34765	2.81265	3.30957	2.20029	5.33501	3.49973	3.78409	1.87877
GSM3404879	1.88329	1.88329	1.88329	1.88329	1.88329	1.88329	1.88329	1.88329	1.88329	1.88329	1.88329	1.88329	1.88329	1.88329	1.88329	1.88329	3.58304	1.88329	4.91282	2.69315	1.88329	1.88329	1.88329	1.88329	1.88329	1.88329	1.88329	1.88329	1.88329	1.88329	5.49489	1.88329	1.88329	1.88329	1.88329	1.88329	1.88329	1.88329	1.88329	1.88329	1.88329	1.88329	1.88329	2.88434	1.88329	4.73431	3.62525	3.45251	1.88329
GSM3404880	1.88613	1.88613	1.88613	1.88613	1.88613	1.88613	1.88613	1.88613	1.88613	1.88613	1.88613	1.88613	1.88613	1.88613	1.88613	1.88613	3.21483	1.88613	3.04885	1.88613	1.88613	1.88613	1.88613	1.88613	3.02474	1.88613	1.88613	1.88613	1.88613	1.88613	4.59081	1.88613	1.88613	1.88613	1.88613	1.88613	1.88613	1.88613	1.88613	1.88613	1.88613	1.88613	1.88613	1.88613	1.88613	4.71737	1.88613	2.90382	1.88613
GSM3404881	1.87923	1.87923	1.87923	1.87923	1.87923	1.87923	1.87923	1.87923	1.87923	1.87923	1.87923	1.87923	1.87923	1.87923	1.87923	1.87923	1.87923	2.20488	3.73283	1.87923	1.87923	1.87923	1.87923	1.87923	1.87923	1.87923	1.87923	1.87923	2.58883	1.87923	3.13552	1.87923	1.87923	1.87923	1.87923	1.87923	1.87923	1.87923	1.87923	1.87923	1.87923	1.87923	1.87923	2.5842	1.87923	4.58262	2.20624	2.337	1.87923
GSM3404882	2.57272	2.61131	1.88153	1.88153	1.88153	1.88153	1.88153	1.88153	2.64473	3.9103	1.88153	1.88153	1.88153	1.88153	1.88153	1.88153	2.89256	1.88153	4.89431	1.88153	1.88153	1.88153	1.88153	1.88153	1.88153	1.88153	3.58643	2.79635	1.88153	1.88153	4.4833	1.88153	1.88153	1.88153	1.88153	1.88153	1.88153	1.88153	2.42791	2.45193	1.88153	1.88153	3.01015	3.08866	1.88153	4.74266	3.71107	2.97501	1.88153
GSM3404883	1.88501	2.83166	1.88501	1.88501	1.88501	1.88501	2.68358	1.88501	1.88501	3.67837	1.88501	1.88501	1.88501	1.88501	1.88501	2.7443	2.69315	1.88501	5.69952	1.88501	1.88501	1.88501	1.88501	1.88501	1.88501	1.88501	1.88501	1.88501	1.88501	1.88501	4.93188	1.88501	1.88501	1.88501	1.88501	1.88501	1.88501	1.88501	1.88501	1.88501	1.88501	1.88501	1.88501	2.87902	2.79385	4.50144	3.25281	3.00117	1.88501
GSM3404884	1.88237	2.64473	1.88237	1.88237	1.88237	1.88237	1.88237	1.88237	1.88237	3.04885	1.88237	1.88237	1.88237	1.88237	1.88237	1.88237	2.96322	1.88237	4.00308	1.88237	1.88237	1.88237	1.88237	2.6256	1.88237	1.88237	1.88237	1.88237	1.88237	1.88237	4.21077	1.88237	1.88237	1.88237	1.88237	1.88237	1.88237	1.88237	1.88237	1.88237	1.88237	1.88237	1.88237	3.11665	1.88237	4.84085	3.75113	3.01015	1.88237
GSM3404885	1.87806	4.11508	1.95488	2.06239	1.87806	1.87806	1.87806	2.45404	1.87806	2.14889	1.95249	1.87806	2.02146	1.87806	1.87806	3.89217	2.84237	1.87806	5.74189	2.08357	1.87806	2.02833	1.87806	1.97651	3.31615	2.23435	1.96058	1.87806	1.87806	1.87806	4.66337	2.82089	1.98853	2.13493	1.95117	1.87806	1.87806	1.87806	2.55688	1.94992	2.52436	2.49857	2.337	6.47067	1.99927	4.65531	3.69292	3.06967	1.87806
GSM3404886	1.87963	3.91391	2.38304	2.75987	1.87963	1.87963	1.87963	1.87963	2.96609	3.77679	1.87963	1.87963	1.87963	1.87963	1.87963	3.40915	2.90677	3.01898	5.02331	2.3738	2.39837	2.8539	1.87963	1.87963	1.87963	1.87963	3.13853	3.82899	1.87963	1.87963	4.59895	1.87963	1.87963	1.87963	1.87963	2.51361	2.93734	3.09762	1.87963	2.25448	3.28251	2.32407	2.60001	4.36477	1.87963	4.69631	4.08905	3.65722	1.87963
GSM3404887	1.91539	3.93947	1.91539	1.91539	1.91539	1.91539	1.91539	1.91539	1.91539	3.89217	1.91539	1.91539	1.91539	1.91539	1.91539	1.91539	3.95064	1.91539	4.7937	1.91539	1.91539	1.91539	1.91539	1.91539	1.91539	1.91539	1.91539	1.91539	1.91539	1.91539	4.04053	1.91539	1.91539	1.91539	1.91539	1.91539	1.91539	1.91539	1.91539	1.91539	1.91539	1.91539	1.91539	1.91539	1.91539	4.48743	1.91539	1.91539	1.91539
GSM3404888	1.8911	1.8911	1.8911	1.8911	1.8911	1.8911	1.8911	1.8911	1.8911	1.8911	1.8911	1.8911	1.8911	1.8911	1.8911	3.06095	1.8911	1.8911	3.30625	1.8911	1.8911	1.8911	1.8911	1.8911	1.8911	1.8911	1.8911	1.8911	1.8911	1.8911	4.03503	1.8911	1.8911	1.8911	1.8911	1.8911	1.8911	1.8911	1.8911	1.8911	1.8911	1.8911	1.8911	1.8911	1.8911	4.17237	3.29947	3.55537	1.8911
GSM3404889	1.88056	1.88056	1.88056	1.88056	2.68107	1.88056	1.88056	1.88056	2.36413	1.88056	1.88056	1.88056	1.88056	1.88056	1.88056	2.37181	1.88056	1.88056	2.90095	1.88056	1.88056	1.88056	1.88056	2.62798	1.88056	1.88056	1.88056	1.88056	1.88056	1.88056	3.61101	2.36232	1.88056	1.88056	1.88056	1.88056	1.88056	1.88056	1.88056	2.39261	1.88056	1.88056	2.33868	3.26263	1.88056	4.40391	4.12673	3.53766	1.88056
GSM3404890	1.8813	2.92925	1.8813	1.8813	2.88153	1.8813	1.8813	1.8813	1.8813	3.53766	1.8813	1.8813	1.8813	1.8813	1.8813	2.81541	1.8813	2.53534	3.80285	2.56812	1.8813	1.8813	2.79635	1.8813	1.8813	1.8813	3.28251	1.8813	1.8813	1.8813	4.36868	1.8813	1.8813	1.8813	1.8813	1.8813	1.8813	1.8813	1.8813	2.4876	1.8813	1.8813	1.8813	3.11665	1.8813	4.41978	3.73283	3.13853	1.8813
GSM3404891	2.64473	1.88223	1.88223	1.88223	1.88223	1.88223	1.88223	2.88434	1.88223	2.78876	1.88223	1.88223	1.88223	1.88223	1.88223	3.00434	1.88223	3.84747	4.51142	1.88223	1.88223	1.88223	2.58176	3.00117	3.15417	2.63777	2.69315	2.55041	1.88223	1.88223	3.22427	1.88223	1.88223	1.88223	1.88223	3.41583	3.26922	2.67585	1.88223	1.88223	1.88223	1.88223	1.88223	3.29947	1.88223	4.26097	4.01054	3.31295	1.88223
GSM3404892	1.88521	1.88521	3.1103	1.88521	1.88521	1.88521	1.88521	1.88521	1.88521	1.88521	1.88521	1.88521	1.88521	1.88521	1.88521	3.46242	2.9487	3.67837	2.84237	1.88521	3.12644	1.88521	1.88521	1.88521	2.67585	1.88521	1.88521	1.88521	1.88521	1.88521	3.25617	1.88521	1.88521	1.88521	3.54495	2.97501	3.25281	3.013	1.88521	1.88521	2.71616	1.88521	1.88521	3.42256	1.88521	4.39601	3.95807	3.14481	1.88521
GSM3404893	1.89776	1.89776	1.89776	1.89776	1.89776	3.27909	1.89776	1.89776	1.89776	1.89776	1.89776	1.89776	1.89776	1.89776	1.89776	1.89776	1.89776	3.24627	3.57956	1.89776	3.4759	1.89776	1.89776	1.89776	1.89776	1.89776	1.89776	1.89776	1.89776	1.89776	4.40391	1.89776	1.89776	1.89776	1.89776	1.89776	1.89776	4.26097	1.89776	1.89776	1.89776	1.89776	1.89776	1.89776	1.89776	4.35324	3.94686	3.39922	1.89776
GSM3404894	1.88541	1.88541	1.88541	1.88541	1.88541	1.88541	1.88541	1.88541	1.88541	1.88541	1.88541	1.88541	1.88541	1.88541	1.88541	1.88541	2.77813	1.88541	1.88541	1.88541	1.88541	1.88541	1.88541	1.88541	1.88541	1.88541	1.88541	1.88541	1.88541	1.88541	4.15311	1.88541	1.88541	1.88541	1.88541	1.88541	1.88541	1.88541	1.88541	1.88541	1.88541	1.88541	1.88541	2.97501	1.88541	4.69631	3.44591	3.01015	1.88541
GSM3404895	1.8816	2.43996	1.8816	1.8816	3.38933	1.8816	1.8816	2.54412	2.47037	1.8816	2.4876	1.8816	1.8816	1.8816	1.8816	3.14792	3.4291	3.29288	3.42256	2.65625	1.8816	1.8816	1.8816	1.8816	1.8816	1.8816	2.53321	1.8816	1.8816	1.8816	3.47249	1.8816	1.8816	1.8816	1.8816	3.151	3.02784	1.8816	2.70098	1.8816	2.70605	1.8816	1.8816	3.46915	1.8816	4.70902	3.5935	3.46592	1.8816
GSM3404896	3.65187	3.82158	1.90861	1.90861	3.53087	1.90861	3.49638	1.90861	1.90861	1.90861	1.90861	1.90861	3.78409	1.90861	1.90861	3.98789	3.83267	4.71737	5.78517	1.90861	4.07062	3.89934	4.47936	4.88983	1.90861	1.90861	1.90861	1.90861	1.90861	1.90861	5.06933	3.79147	1.90861	1.90861	3.96926	4.32629	3.5203	1.90861	4.33393	3.74747	4.11508	3.62174	1.90861	4.68802	3.50313	4.70902	4.09652	4.19162	1.90861
GSM3404897	1.89466	1.89466	1.89466	1.89466	1.89466	1.89466	1.89466	1.89466	1.89466	1.89466	1.89466	1.89466	1.89466	1.89466	1.89466	1.89466	1.89466	3.09176	4.84522	1.89466	1.89466	1.89466	1.89466	3.29616	1.89466	1.89466	1.89466	1.89466	1.89466	1.89466	3.88844	1.89466	1.89466	1.89466	1.89466	1.89466	1.89466	1.89466	1.89466	1.89466	1.89466	1.89466	1.89466	1.89466	1.89466	4.42778	3.78777	3.56611	1.89466
GSM3404898	1.8815	3.43252	1.8815	1.8815	1.8815	1.8815	2.4139	3.11665	1.8815	3.37591	1.8815	1.8815	1.8815	1.8815	1.8815	3.151	2.65625	2.90677	5.77635	1.8815	3.66074	2.58529	3.40915	1.8815	1.8815	1.8815	1.8815	1.8815	1.8815	1.8815	4.16085	1.8815	1.8815	1.8815	1.8815	2.69812	3.15417	1.8815	2.75469	4.57038	2.81265	1.8815	1.8815	1.8815	1.8815	4.4517	2.54616	3.6642	1.8815
GSM3404899	1.87911	2.36606	1.87911	1.87911	1.87911	1.87911	1.87911	1.87911	1.87911	1.87911	1.87911	1.87911	1.87911	1.87911	1.87911	1.87911	2.7649	1.87911	4.53855	1.87911	1.87911	1.87911	1.87911	1.87911	1.87911	1.87911	1.87911	1.87911	1.87911	1.87911	3.91739	2.21546	1.87911	1.87911	1.87911	1.87911	1.87911	1.87911	1.87911	1.87911	2.24527	1.87911	1.87911	3.16995	1.87911	4.70059	3.95435	3.4127	1.87911
GSM3404900	1.89007	1.89007	1.89007	1.89007	1.89007	1.89007	1.89007	1.89007	1.89007	3.07593	1.89007	1.89007	1.89007	1.89007	3.33884	3.79908	4.27241	1.89007	1.89007	1.89007	1.89007	1.89007	3.04589	1.89007	1.89007	1.89007	1.89007	1.89007	3.33216	1.89007	4.84085	1.89007	1.89007	3.71453	1.89007	3.03677	1.89007	1.89007	1.89007	1.89007	1.89007	1.89007	1.89007	1.89007	1.89007	4.79792	3.94316	1.89007	1.89007
GSM3404901	1.88184	1.88184	1.88184	1.88184	1.88184	1.88184	1.88184	1.88184	1.88184	1.88184	1.88184	1.88184	1.88184	1.88184	1.88184	1.88184	2.65866	1.88184	3.68581	1.88184	1.88184	1.88184	1.88184	3.54147	1.88184	1.88184	1.88184	1.88184	1.88184	1.88184	3.49298	1.88184	1.88184	1.88184	1.88184	1.88184	1.88184	1.88184	1.88184	1.88184	1.88184	1.88184	1.88184	2.57272	2.79142	4.35714	3.60377	3.03079	1.88184
GSM3404902	1.90433	4.12273	1.90433	1.90433	1.90433	1.90433	3.67837	1.90433	1.90433	1.90433	1.90433	1.90433	1.90433	1.90433	1.90433	5.50984	4.36477	4.63478	5.08457	1.90433	1.90433	1.90433	4.20303	4.30316	1.90433	1.90433	1.90433	3.75113	1.90433	1.90433	5.55546	1.90433	1.90433	1.90433	1.90433	4.33393	1.90433	3.48949	4.16085	4.03318	1.90433	1.90433	1.90433	1.90433	1.90433	4.76353	3.61802	3.4759	1.90433
GSM3404903	2.86507	1.88225	1.88225	1.88225	1.88225	1.88225	1.88225	1.88225	1.88225	3.37591	2.99222	1.88225	1.88225	1.88225	1.88225	1.88225	1.88225	2.85664	4.3457	1.88225	3.22113	1.88225	1.88225	1.88225	1.88225	1.88225	1.88225	3.54495	1.88225	1.88225	4.27622	3.65	1.88225	1.88225	1.88225	2.53973	1.88225	1.88225	2.97188	2.62327	1.88225	1.88225	1.88225	2.8622	3.69658	4.01054	3.53766	1.88225	1.88225
GSM3404904	1.8784	2.26726	1.8784	2.17405	1.8784	1.8784	1.8784	2.13493	1.8784	2.86507	1.8784	1.8784	2.26234	1.8784	1.8784	1.8784	2.71373	2.04797	3.43916	1.8784	1.8784	1.8784	2.69562	1.8784	2.5009	1.8784	1.8784	3.11665	2.18202	2.04979	4.11883	2.18689	1.8784	1.8784	2.48318	2.24046	2.25754	2.15561	2.22021	2.22847	2.13356	1.8784	2.56812	3.7548	1.8784	4.47154	4.4833	3.76563	1.8784
GSM3404905	1.87864	1.87864	1.87864	1.87864	1.87864	1.87864	1.87864	1.87864	1.87864	2.13095	1.87864	1.87864	1.87864	1.87864	1.87864	2.42191	2.46432	1.87864	1.87864	2.07941	1.87864	1.87864	1.87864	2.23274	1.87864	1.87864	1.87864	1.87864	1.87864	1.87864	4.40391	2.13225	2.24132	1.87864	1.87864	2.21073	1.87864	2.29063	1.87864	1.87864	1.87864	1.87864	2.48097	2.39056	2.08357	4.47154	4.60694	3.54495	1.87864
GSM3404906	1.88633	2.85946	1.88633	1.88633	1.88633	1.88633	1.88633	3.2306	1.88633	1.88633	1.88633	1.88633	1.88633	1.88633	1.88633	1.88633	1.88633	1.88633	3.64279	1.88633	1.88633	1.88633	2.79142	1.88633	1.88633	1.88633	1.88633	1.88633	2.90677	1.88633	4.00308	1.88633	1.88633	1.88633	1.88633	1.88633	1.88633	1.88633	1.88633	1.88633	1.88633	1.88633	1.88633	1.88633	1.88633	3.99924	3.61802	3.07593	1.88633
GSM3404907	1.88321	2.92334	1.88321	1.88321	1.88321	1.88321	1.88321	1.88321	1.88321	3.5971	1.88321	1.88321	1.88321	1.88321	1.88321	3.49973	2.71373	1.88321	5.50241	1.88321	1.88321	1.88321	1.88321	2.65625	2.87612	1.88321	1.88321	1.88321	1.88321	1.88321	5.19996	1.88321	1.88321	1.88321	1.88321	1.88321	1.88321	1.88321	1.88321	1.88321	1.88321	1.88321	1.88321	1.88321	1.88321	4.77204	1.88321	1.88321	1.88321
GSM3404908	1.8782	2.0147	1.8782	1.8782	1.996	1.8782	1.8782	1.8782	1.8782	1.8782	1.8782	1.8782	1.8782	1.8782	1.8782	1.8782	2.55487	1.8782	2.05698	1.8782	1.8782	1.8782	1.8782	1.8782	2.18267	1.8782	2.11852	1.8782	1.8782	1.8782	3.71453	2.09393	1.8782	1.8782	1.8782	1.8782	1.8782	1.8782	1.8782	1.8782	2.39056	1.8782	2.70605	2.92925	2.0998	4.56621	3.62174	3.06376	1.8782
GSM3404909	1.88305	3.74019	1.88305	1.88305	1.88305	1.88305	1.88305	1.88305	1.88305	1.88305	1.88305	1.88305	1.88305	1.88305	1.88305	1.88305	1.88305	1.88305	2.86507	1.88305	1.88305	1.88305	1.88305	1.88305	1.88305	1.88305	1.88305	1.88305	1.88305	1.88305	3.58643	1.88305	1.88305	1.88305	1.88305	1.88305	3.83632	2.96906	1.88305	1.88305	1.88305	1.88305	1.88305	1.88305	1.88305	4.5075	3.08565	1.88305	1.88305
GSM3404910	1.91156	1.91156	1.91156	4.05935	1.91156	3.71453	1.91156	4.98929	4.9178	4.68395	1.91156	3.56611	4.2417	1.91156	3.72182	3.80647	4.33393	4.61483	6.04202	1.91156	3.6288	1.91156	1.91156	3.93947	4.29155	1.91156	1.91156	1.91156	1.91156	1.91156	5.57063	1.91156	1.91156	1.91156	1.91156	1.91156	1.91156	1.91156	1.91156	3.63563	1.91156	4.36477	3.6322	1.91156	3.58304	5.13828	1.91156	1.91156	1.91156
GSM3404911	2.14497	2.81265	2.12828	1.87806	1.90777	2.00092	1.89272	1.89406	1.93551	4.46754	1.87806	1.87806	2.47037	2.19867	1.88737	5.1	4.49557	2.36232	7.57735	3.70739	1.90412	2.30776	1.98938	2.20175	2.18267	2.51773	3.00117	2.02405	1.99443	2.57054	5.61822	2.78072	3.22427	2.02146	2.05505	2.17477	2.19434	1.87806	4.31102	3.36605	1.87806	1.87806	2.39448	2.53108	1.90845	4.36093	3.43916	3.19267	1.87806
GSM3404912	1.87872	2.23131	2.49424	2.41995	1.87872	1.87872	1.87872	1.87872	1.87872	2.45811	1.87872	1.87872	1.87872	1.87872	1.87872	1.87872	2.67339	1.87872	4.82382	1.87872	1.87872	1.87872	1.87872	1.87872	2.18689	1.87872	1.87872	1.87872	1.87872	1.87872	3.82158	2.34951	1.87872	1.87872	1.87872	1.87872	1.87872	1.87872	2.32677	1.87872	1.87872	1.87872	1.87872	2.68107	2.09506	4.25717	3.67126	2.88434	1.87872
GSM3404913	1.89587	1.89587	5.12187	3.40254	1.89587	1.89587	1.89587	1.89587	5.14391	4.87178	4.07062	1.89587	4.29531	3.93947	1.89587	4.11883	4.28005	1.89587	6.45941	1.89587	3.65722	1.89587	1.89587	1.89587	1.89587	1.89587	3.33556	3.26922	3.5238	3.17669	5.60228	1.89587	1.89587	1.89587	1.89587	1.89587	1.89587	1.89587	3.91391	1.89587	1.89587	1.89587	1.89587	1.89587	1.89587	4.81084	1.89587	3.386	1.89587
GSM3404914	3.94316	3.15717	5.04906	2.69562	2.34765	1.91339	1.93847	1.9935	2.5061	3.26922	2.73936	1.87806	3.1103	1.87806	1.87806	2.80729	2.81001	1.87806	6.67523	1.93261	2.92925	1.91894	1.87806	2.25596	2.72906	2.10127	2.21397	2.08139	2.34587	2.37651	4.91282	1.87806	1.87806	1.87806	2.17681	1.87806	2.57272	1.87806	2.75211	1.87806	2.79917	2.43799	1.94543	3.20221	3.28251	4.81951	3.03378	2.36029	1.87806
GSM3404915	1.89926	1.89926	1.89926	1.89926	1.89926	1.89926	1.89926	1.89926	1.89926	3.56437	1.89926	1.89926	1.89926	1.89926	1.89926	4.45548	3.38279	1.89926	6.27337	1.89926	1.89926	1.89926	1.89926	1.89926	1.89926	1.89926	1.89926	1.89926	1.89926	1.89926	5.69952	1.89926	1.89926	1.89926	1.89926	1.89926	1.89926	1.89926	1.89926	1.89926	1.89926	1.89926	1.89926	1.89926	1.89926	4.70472	3.55191	1.89926	1.89926
GSM3404916	1.87965	1.87965	1.87965	1.87965	1.87965	1.87965	1.87965	1.87965	1.87965	3.36276	1.87965	1.87965	1.87965	1.87965	1.87965	3.65	2.93734	1.87965	6.08185	1.87965	1.87965	1.87965	1.87965	1.87965	1.87965	1.87965	1.87965	1.87965	1.87965	1.87965	5.60228	2.57481	1.87965	1.87965	1.87965	1.87965	1.87965	1.87965	1.87965	1.87965	3.44909	1.87965	1.87965	3.33216	1.87965	4.38809	3.54861	3.013	1.87965
GSM3404917	1.87806	2.15561	1.87806	1.87806	1.87806	1.87806	2.03721	1.87806	1.87806	2.96609	1.87806	1.87806	1.98068	1.87806	1.87806	2.14117	2.43408	1.87806	6.18197	2.15288	1.87806	1.87806	1.87806	1.87806	2.05922	1.87806	1.87806	1.87806	1.87806	1.87806	4.52315	2.38491	1.87806	1.87806	1.87806	1.87806	1.87806	1.87806	1.87806	1.87806	2.18544	1.87806	1.87806	2.93461	1.87806	4.66743	3.0728	3.12644	1.87806
GSM3404918	1.87998	1.87998	1.87998	1.87998	1.87998	1.87998	1.87998	1.87998	2.71862	3.53766	1.87998	1.87998	1.87998	1.87998	1.87998	2.37181	3.15717	1.87998	5.90143	1.87998	1.87998	1.87998	1.87998	1.87998	1.87998	1.87998	1.87998	1.87998	1.87998	1.87998	4.84085	1.87998	1.87998	1.87998	1.87998	1.87998	1.87998	1.87998	1.87998	1.87998	1.87998	1.87998	2.5977	2.80729	1.87998	6.82056	3.54861	2.98348	1.87998
GSM3404919	1.89479	1.89479	1.89479	4.97498	1.89479	1.89479	1.89479	1.89479	1.89479	1.89479	1.89479	1.89479	1.89479	1.89479	1.89479	1.89479	1.89479	1.89479	1.89479	1.89479	1.89479	1.89479	1.89479	1.89479	3.50998	3.95807	1.89479	1.89479	1.89479	1.89479	1.89479	1.89479	1.89479	1.89479	1.89479	1.89479	1.89479	1.89479	1.89479	1.89479	3.51687	1.89479	4.60282	3.22113	1.89479	4.1839	1.89479	1.89479	1.89479
GSM3404920	1.88925	1.88925	1.88925	1.88925	1.88925	1.88925	1.88925	1.88925	1.88925	4.21826	1.88925	1.88925	1.88925	1.88925	1.88925	3.04277	1.88925	1.88925	6.47067	1.88925	1.88925	1.88925	1.88925	1.88925	1.88925	1.88925	1.88925	1.88925	1.88925	1.88925	5.38811	1.88925	1.88925	1.88925	1.88925	1.88925	1.88925	1.88925	3.03677	1.88925	1.88925	1.88925	1.88925	1.88925	1.88925	4.38415	3.5203	3.02784	1.88925
GSM3404921	1.89253	1.89253	1.89253	1.89253	1.89253	1.89253	1.89253	1.89253	3.18287	4.41179	3.24304	1.89253	1.89253	3.0728	1.89253	3.65374	3.64644	1.89253	6.03259	1.89253	1.89253	1.89253	3.15417	1.89253	1.89253	1.89253	1.89253	1.89253	1.89253	1.89253	5.16011	1.89253	1.89253	1.89253	1.89253	1.89253	1.89253	1.89253	1.89253	1.89253	1.89253	1.89253	1.89253	3.10405	1.89253	4.35714	4.32243	4.29929	1.89253
GSM3404922	1.88272	1.88272	1.88272	1.88272	1.88272	1.88272	1.88272	1.88272	1.88272	1.88272	1.88272	1.88272	1.88272	1.88272	1.88272	3.48631	2.90938	1.88272	7.36669	1.88272	1.88272	1.88272	1.88272	1.88272	1.88272	1.88272	1.88272	1.88272	1.88272	1.88272	5.03371	1.88272	1.88272	1.88272	1.88272	1.88272	1.88272	1.88272	2.77537	1.88272	1.88272	1.88272	1.88272	3.26263	1.88272	4.80661	3.79147	3.386	1.88272
GSM3404923	1.89729	1.89729	1.89729	1.89729	1.89729	1.89729	1.89729	1.89729	1.89729	1.89729	1.89729	1.89729	1.89729	1.89729	1.89729	1.89729	3.35584	1.89729	7.40643	1.89729	1.89729	1.89729	1.89729	1.89729	1.89729	1.89729	1.89729	1.89729	1.89729	1.89729	4.84522	1.89729	1.89729	1.89729	1.89729	1.89729	1.89729	1.89729	1.89729	1.89729	1.89729	1.89729	1.89729	1.89729	1.89729	4.55051	4.10013	3.39922	1.89729
GSM3404924	1.89263	3.30957	3.21137	3.00721	1.89263	1.89263	1.89263	1.89263	3.27582	3.38279	1.89263	1.89263	1.89263	1.89263	1.89263	3.21483	4.19914	3.386	5.07441	1.89263	3.00117	1.89263	3.286	1.89263	1.89263	1.89263	3.05505	1.89263	1.89263	1.89263	4.97009	1.89263	1.89263	1.89263	1.89263	3.2593	3.10093	1.89263	1.89263	1.89263	1.89263	1.89263	1.89263	1.89263	1.89263	5.14391	4.03318	3.58643	1.89263
GSM3404925	3.31943	1.90027	1.90027	1.90027	1.90027	1.90027	1.90027	3.41928	1.90027	1.90027	1.90027	1.90027	1.90027	1.90027	1.90027	4.25717	4.23378	1.90027	6.3699	1.90027	1.90027	1.90027	1.90027	1.90027	1.90027	1.90027	1.90027	1.90027	1.90027	1.90027	5.47286	1.90027	1.90027	1.90027	1.90027	3.37248	1.90027	1.90027	4.17237	1.90027	1.90027	1.90027	3.28251	1.90027	1.90027	4.46353	4.75106	4.01424	1.90027
GSM3404926	2.40233	2.72906	1.8803	1.8803	2.5009	2.32585	2.42999	1.8803	1.8803	1.8803	1.8803	1.8803	2.52015	1.8803	1.8803	2.55487	2.60001	4.13417	5.111	1.8803	2.64715	2.30948	3.64279	2.62327	2.50511	1.8803	1.8803	1.8803	1.8803	1.8803	4.19914	1.8803	1.8803	1.8803	3.43252	3.55537	2.53973	2.5114	3.53766	1.8803	2.54823	1.8803	1.8803	2.73181	1.8803	4.53101	3.5935	3.10405	1.8803
GSM3404927	1.88248	1.88248	1.88248	1.88248	1.88248	1.88248	1.88248	1.88248	1.88248	1.88248	1.88248	1.88248	1.88248	1.88248	1.88248	3.50313	2.98057	1.88248	2.71616	1.88248	1.88248	1.88248	1.88248	1.88248	1.88248	1.88248	1.88248	1.88248	1.88248	1.88248	4.06314	1.88248	1.88248	1.88248	1.88248	1.88248	1.88248	1.88248	1.88248	1.88248	1.88248	1.88248	1.88248	1.88248	1.88248	4.52715	3.88446	3.61101	1.88248
GSM3404928	1.88741	1.88741	1.88741	1.88741	1.88741	1.88741	1.88741	1.88741	1.88741	1.88741	1.88741	1.88741	1.88741	1.88741	1.88741	1.88741	2.82626	3.09762	3.69292	1.88741	1.88741	1.88741	1.88741	1.88741	1.88741	1.88741	1.88741	1.88741	1.88741	1.88741	3.67837	1.88741	1.88741	1.88741	1.88741	1.88741	1.88741	1.88741	1.88741	1.88741	1.88741	1.88741	1.88741	2.79635	1.88741	4.60282	3.95435	3.61101	1.88741
GSM3404929	1.901	1.901	1.901	1.901	1.901	1.901	1.901	1.901	1.901	1.901	1.901	1.901	1.901	1.901	1.901	1.901	1.901	1.901	1.901	1.901	1.901	1.901	1.901	1.901	1.901	1.901	1.901	1.901	1.901	1.901	4.88983	1.901	1.901	1.901	1.901	1.901	1.901	1.901	1.901	1.901	1.901	1.901	1.901	1.901	1.901	4.62315	3.94686	3.7548	1.901
GSM3404930	1.88707	3.46915	1.88707	1.88707	1.88707	1.88707	3.19901	1.88707	1.88707	1.88707	1.88707	1.88707	3.22745	1.88707	1.88707	1.88707	4.00308	3.34587	1.88707	3.16352	1.88707	1.88707	3.60039	2.99814	1.88707	1.88707	1.88707	3.25617	1.88707	4.67979	3.4127	3.1103	1.88707	1.88707	1.88707	1.88707	1.88707	1.88707	1.88707	2.9778	4.83221	1.88707	1.88707	3.89217	1.88707	4.84967	4.4	4.10767	1.88707
GSM3404931	1.89969	1.89969	1.89969	1.89969	1.89969	1.89969	1.89969	4.74706	1.89969	4.19535	1.89969	1.89969	3.70739	1.89969	1.89969	6.00424	5.47286	1.89969	6.31502	4.04811	1.89969	1.89969	1.89969	1.89969	1.89969	1.89969	1.89969	1.89969	1.89969	1.89969	7.56454	3.67476	1.89969	1.89969	1.89969	1.89969	1.89969	1.89969	3.37248	1.89969	1.89969	3.96926	1.89969	1.89969	1.89969	4.83221	1.89969	1.89969	1.89969
GSM3404932	4.64296	4.4517	4.00675	3.60039	1.88223	1.88223	2.69812	4.47535	2.77263	2.51361	1.88223	1.88223	2.69315	3.0728	3.2306	5.01851	5.36799	2.61854	7.23278	3.80647	4.03318	2.56557	3.20831	2.67104	2.75211	1.88223	1.88223	2.48542	1.88223	1.88223	6.3699	3.67476	1.88223	1.88223	1.88223	1.88223	1.88223	1.88223	3.68943	3.12644	1.88223	3.50652	2.97501	3.02784	2.75742	4.85412	1.88223	2.72113	1.88223
GSM3404933	2.46628	2.81265	2.29547	1.87907	1.87907	1.87907	1.87907	2.29866	1.87907	2.33125	1.87907	1.87907	1.87907	1.87907	1.87907	4.08162	4.01054	2.20624	6.94451	1.87907	2.72386	1.87907	1.87907	1.87907	2.38116	2.30396	1.87907	2.20175	1.87907	1.87907	5.44435	2.32768	2.19279	2.31114	1.87907	1.87907	1.87907	1.87907	3.18944	2.20029	2.27157	1.87907	1.87907	3.44266	1.87907	4.63478	3.4291	3.20831	1.87907
GSM3404934	4.04811	3.77679	1.88779	3.5971	1.88779	3.37591	1.88779	1.88779	3.56611	3.13853	1.88779	1.88779	4.25717	1.88779	3.17338	5.03894	4.46754	1.88779	6.83449	1.88779	1.88779	1.88779	3.68581	3.74019	1.88779	1.88779	1.88779	1.88779	2.95735	3.4127	6.66287	1.88779	4.09273	3.84371	1.88779	1.88779	1.88779	1.88779	4.22996	3.84747	1.88779	1.88779	2.89823	4.26097	1.88779	4.08905	3.91739	1.88779	1.88779
GSM3404935	3.814	4.13045	4.14932	3.68581	1.88589	1.88589	1.88589	3.74019	4.05562	1.88589	1.88589	1.88589	4.25717	1.88589	1.88589	4.36477	4.08162	1.88589	6.63842	2.75211	3.46915	1.88589	1.88589	1.88589	1.88589	1.88589	1.88589	4.75917	2.84817	3.24001	6.62588	3.7621	1.88589	1.88589	1.88589	1.88589	1.88589	1.88589	3.66074	1.88589	1.88589	3.41928	1.88589	1.88589	1.88589	5.08457	3.40576	3.07949	1.88589
GSM3404936	1.90793	1.90793	1.90793	1.90793	1.90793	1.90793	1.90793	1.90793	5.43027	1.90793	1.90793	1.90793	4.35324	1.90793	4.49557	4.87178	3.89581	3.46592	6.34796	1.90793	1.90793	1.90793	1.90793	1.90793	1.90793	1.90793	1.90793	1.90793	1.90793	1.90793	5.88324	1.90793	1.90793	1.90793	1.90793	3.6642	1.90793	1.90793	1.90793	1.90793	1.90793	1.90793	1.90793	4.90362	1.90793	4.40784	4.05562	4.4517	1.90793
GSM3404937	1.9132	1.9132	1.9132	1.9132	1.9132	1.9132	1.9132	1.9132	1.9132	1.9132	1.9132	1.9132	3.81022	1.9132	1.9132	5.38811	4.67145	1.9132	6.51779	1.9132	1.9132	1.9132	1.9132	1.9132	1.9132	1.9132	1.9132	1.9132	1.9132	1.9132	6.82056	3.61802	1.9132	1.9132	1.9132	1.9132	1.9132	1.9132	3.88844	3.81785	1.9132	3.76563	1.9132	4.02568	1.9132	4.88983	1.9132	1.9132	1.9132
GSM3404938	1.89501	1.89501	1.89501	3.61802	1.89501	1.89501	1.89501	1.89501	1.89501	3.67656	1.89501	1.89501	4.98929	3.39922	3.9803	5.90143	5.24136	3.80285	6.14131	1.89501	3.12644	1.89501	1.89501	1.89501	1.89501	1.89501	3.74374	1.89501	1.89501	1.89501	7.21933	3.96191	1.89501	3.99161	1.89501	3.65374	1.89501	1.89501	3.51339	3.74747	1.89501	1.89501	3.20831	4.00308	3.30957	4.19535	4.27241	1.89501	1.89501
GSM3404939	2.96033	2.41604	3.13552	2.70865	3.3494	2.55688	1.87974	3.51339	2.4321	2.9893	2.50709	1.87974	1.87974	3.37248	3.1197	4.47936	3.74747	3.54495	7.04158	2.54823	2.52436	1.87974	3.37929	2.50305	2.65058	3.45911	2.64715	3.11665	1.87974	1.87974	6.08185	3.97292	1.87974	2.53747	2.94581	4.36868	1.87974	1.87974	3.93582	3.386	1.87974	1.87974	3.45251	2.57727	1.87974	4.75106	3.61101	3.30957	1.87974
GSM3404940	1.87873	3.7621	2.13746	2.11968	1.87873	3.17669	2.66861	3.50998	2.41604	1.87873	1.87873	1.87873	1.87873	1.87873	1.87873	4.18013	4.82382	1.87873	7.4858	3.28953	2.46028	1.87873	1.87873	1.87873	2.38583	2.63286	1.87873	2.7443	1.87873	1.87873	6.05203	2.73936	1.87873	1.87873	1.87873	1.87873	1.87873	2.38863	3.96555	2.59553	1.87873	2.18267	3.24001	3.79147	1.87873	4.52315	2.6161	1.87873	1.87873
GSM3404941	1.90514	1.90514	1.90514	1.90514	1.90514	1.90514	1.90514	1.90514	1.90514	1.90514	1.90514	1.90514	1.90514	1.90514	1.90514	4.78504	1.90514	1.90514	3.78046	1.90514	1.90514	1.90514	1.90514	1.90514	1.90514	1.90514	1.90514	3.62174	1.90514	1.90514	4.97498	1.90514	1.90514	1.90514	1.90514	3.42578	1.90514	1.90514	1.90514	1.90514	1.90514	1.90514	1.90514	1.90514	1.90514	4.90819	1.90514	4.11135	1.90514
GSM3404942	1.87931	1.87931	2.39261	2.39056	1.87931	1.87931	2.39448	2.23274	2.58176	1.87931	3.29947	1.87931	2.62679	2.32945	2.82493	4.0854	3.90293	2.79917	5.83773	2.66861	2.21313	2.2077	1.87931	2.24844	1.87931	2.31689	1.87931	1.87931	1.87931	1.87931	4.55051	1.87931	2.19867	2.92334	1.87931	1.87931	2.28716	2.50935	2.89256	1.87931	1.87931	1.87931	2.98639	2.2515	1.87931	4.27622	2.88697	2.93461	3.05793
GSM3404943	1.88348	1.88348	1.88348	1.88348	1.88348	1.88348	1.88348	1.88348	1.88348	1.88348	1.88348	1.88348	1.88348	1.88348	1.88348	1.88348	2.94021	1.88348	4.42778	1.88348	1.88348	1.88348	1.88348	1.88348	1.88348	1.88348	1.88348	1.88348	1.88348	1.88348	4.25717	2.74183	1.88348	1.88348	1.88348	1.88348	1.88348	1.88348	1.88348	1.88348	1.88348	1.88348	1.88348	3.2593	1.88348	4.90362	3.90668	3.61454	1.88348
GSM3404944	1.88509	1.88509	1.88509	1.88509	1.88509	1.88509	1.88509	1.88509	1.88509	1.88509	1.88509	1.88509	1.88509	1.88509	1.88509	3.43252	3.53087	1.88509	3.9103	1.88509	1.88509	1.88509	1.88509	1.88509	1.88509	1.88509	1.88509	1.88509	1.88509	1.88509	3.96926	1.88509	3.09176	2.66861	1.88509	1.88509	1.88509	1.88509	1.88509	1.88509	1.88509	1.88509	1.88509	1.88509	1.88509	4.59081	3.34236	3.23674	1.88509
GSM3404945	1.8829	1.8829	1.8829	1.8829	1.8829	1.8829	1.8829	1.8829	1.8829	1.8829	1.8829	1.8829	1.8829	1.8829	1.8829	3.56948	2.6859	2.55372	5.48014	1.8829	2.88153	1.8829	1.8829	1.8829	1.8829	1.8829	1.8829	1.8829	1.8829	1.8829	4.71737	1.8829	1.8829	1.8829	1.8829	1.8829	1.8829	1.8829	1.8829	1.8829	1.8829	1.8829	1.8829	1.8829	1.8829	4.81084	3.1197	1.8829	1.8829
GSM3404946	1.88701	1.88701	1.88701	1.88701	1.88701	1.88701	1.88701	1.88701	1.88701	1.88701	1.88701	1.88701	1.88701	1.88701	1.88701	3.04277	3.013	1.88701	4.84967	1.88701	1.88701	1.88701	2.88966	1.88701	1.88701	1.88701	2.92628	1.88701	1.88701	1.88701	4.5743	3.12943	1.88701	1.88701	1.88701	2.83969	1.88701	1.88701	1.88701	1.88701	1.88701	1.88701	1.88701	3.05197	1.88701	4.56218	3.84747	3.5238	1.88701
GSM3404947	1.89272	3.82347	1.89272	1.89272	1.89272	1.89272	1.89272	1.89272	1.89272	1.89272	1.89272	1.89272	1.89272	1.89272	3.42744	3.83267	3.16682	1.89272	6.02332	1.89272	1.89272	1.89272	1.89272	1.89272	1.89272	1.89272	1.89272	1.89272	1.89272	1.89272	4.94154	1.89272	1.89272	3.68581	1.89272	1.89272	1.89272	1.89272	1.89272	1.89272	1.89272	1.89272	1.89272	1.89272	1.89272	4.55434	3.50652	3.58988	1.89272
GSM3404948	2.06891	2.59101	1.87806	1.87806	2.61131	1.87806	2.92925	2.47037	2.1132	1.97804	1.87806	1.87806	1.87806	2.08247	2.55258	2.73684	2.96906	2.29381	4.90819	1.96828	2.27403	1.87806	1.87806	2.04316	2.6256	2.02146	3.1324	2.64715	2.70098	2.47247	3.90293	1.93407	1.87806	2.69562	1.87806	2.12709	1.87806	1.87806	2.02663	1.87806	2.1463	1.87806	1.87806	3.03972	2.76874	4.88983	4.17626	3.58988	1.87806
GSM3404949	4.05192	3.85105	3.09468	3.54147	3.4127	1.88756	2.95161	1.88756	1.88756	1.88756	1.88756	1.88756	1.88756	3.02784	1.88756	4.02184	1.88756	4.14554	6.30438	1.88756	3.99545	1.88756	1.88756	1.88756	1.88756	1.88756	1.88756	1.88756	1.88756	1.88756	5.57063	1.88756	1.88756	1.88756	1.88756	3.03079	3.01015	1.88756	1.88756	1.88756	1.88756	1.88756	1.88756	3.39922	1.88756	4.84522	2.96758	3.29288	1.88756
GSM3404950	1.89787	1.89787	1.89787	1.89787	1.89787	1.89787	1.89787	1.89787	1.89787	1.89787	1.89787	1.89787	1.89787	1.89787	3.79519	4.4	1.89787	1.89787	4.75917	1.89787	1.89787	1.89787	1.89787	1.89787	1.89787	1.89787	1.89787	1.89787	1.89787	1.89787	3.9803	1.89787	5.03894	1.89787	1.89787	1.89787	1.89787	1.89787	1.89787	1.89787	1.89787	1.89787	1.89787	1.89787	1.89787	4.61483	3.4759	1.89787	1.89787
GSM3404983	1.88169	2.82626	2.92628	1.88169	1.88169	1.88169	1.88169	1.88169	1.88169	1.88169	1.88169	1.88169	1.88169	1.88169	1.88169	1.88169	1.88169	3.00721	4.71334	1.88169	1.88169	2.72906	1.88169	1.88169	2.4562	1.88169	1.88169	1.88169	1.88169	1.88169	3.5935	1.88169	1.88169	1.88169	1.88169	1.88169	2.52864	1.88169	1.88169	1.88169	1.88169	1.88169	1.88169	3.53766	1.88169	4.62315	3.07949	3.04885	1.88169
GSM3404984	1.87841	1.87841	1.87841	1.87841	1.87841	2.26385	1.87841	2.41604	1.87841	2.41896	1.87841	1.87841	2.44584	1.87841	1.87841	1.87841	1.87841	1.87841	2.03307	1.87841	1.87841	1.87841	1.87841	1.87841	2.14238	1.87841	1.87841	1.87841	2.09393	2.8236	3.54861	2.31306	1.87841	1.87841	1.87841	2.18267	1.87841	1.87841	2.12338	2.9893	2.04699	1.87841	1.87841	3.06671	1.87841	4.76353	3.03079	2.28044	1.87841
GSM3404985	1.87848	3.26922	1.87848	1.87848	1.87848	1.87848	1.87848	1.87848	1.87848	2.36982	1.87848	1.87848	1.87848	1.87848	2.04207	1.87848	2.38491	1.87848	4.85851	1.87848	1.87848	1.87848	1.87848	2.337	1.87848	1.87848	1.87848	2.05392	1.87848	1.87848	4.1839	2.42393	1.87848	2.10605	1.87848	1.87848	2.09738	1.87848	1.87848	1.87848	2.45003	1.87848	1.87848	2.93734	2.31513	4.92717	2.95449	3.17669	1.87848
GSM3404986	1.87891	1.87891	1.87891	1.87891	1.87891	1.87891	1.87891	1.87891	1.87891	1.87891	1.87891	1.87891	1.87891	1.87891	1.87891	1.87891	1.87891	1.87891	2.80166	1.87891	1.87891	1.87891	1.87891	2.20029	1.87891	1.87891	1.87891	1.87891	1.87891	1.87891	3.83267	1.87891	1.87891	1.87891	1.87891	1.87891	1.87891	1.87891	1.87891	1.87891	1.87891	1.87891	1.87891	2.5977	1.87891	4.48743	2.59317	2.78335	1.87891
GSM3404987	1.90147	3.63924	1.90147	1.90147	1.90147	1.90147	1.90147	1.90147	1.90147	1.90147	1.90147	1.90147	1.90147	1.90147	1.90147	1.90147	3.45251	1.90147	3.4127	1.90147	1.90147	1.90147	1.90147	1.90147	1.90147	1.90147	1.90147	1.90147	1.90147	1.90147	3.79147	1.90147	1.90147	1.90147	1.90147	1.90147	1.90147	1.90147	3.30957	1.90147	1.90147	1.90147	1.90147	1.90147	1.90147	3.65	1.90147	3.6642	1.90147
GSM3404988	2.22543	1.87943	1.87943	1.87943	1.87943	1.87943	2.71862	3.70375	3.31295	4.89431	3.26602	1.87943	3.92107	1.87943	1.87943	3.54147	3.03972	1.87943	7.01474	3.60733	2.51361	1.87943	1.87943	1.87943	3.1197	4.72152	4.1839	4.43969	1.87943	2.8236	6.01427	1.87943	1.87943	1.87943	1.87943	1.87943	1.87943	1.87943	3.31943	2.70865	3.46592	4.21077	4.46353	4.98929	1.87943	4.36093	1.87943	2.36232	1.87943
GSM3404989	1.8804	3.39922	1.8804	3.04885	2.55041	1.8804	1.8804	1.8804	1.8804	1.8804	1.8804	1.8804	1.8804	1.8804	1.8804	1.8804	2.67104	1.8804	5.25917	1.8804	1.8804	1.8804	1.8804	1.8804	1.8804	1.8804	1.8804	1.8804	3.27252	1.8804	4.09652	1.8804	1.8804	2.99222	1.8804	1.8804	1.8804	1.8804	2.78072	1.8804	1.8804	1.8804	3.01015	3.90293	1.8804	4.98929	1.8804	2.91496	1.8804
GSM3404990	1.92034	3.76563	1.92034	1.92034	1.92034	1.92034	1.92034	1.92034	1.92034	4.72577	1.92034	1.92034	1.92034	1.92034	1.92034	1.92034	1.92034	4.60694	6.30438	1.92034	1.92034	1.92034	1.92034	1.92034	1.92034	1.92034	1.92034	1.92034	1.92034	1.92034	5.45128	1.92034	1.92034	1.92034	1.92034	4.30316	1.92034	1.92034	3.93202	1.92034	3.97472	1.92034	1.92034	3.90293	1.92034	5.06431	1.92034	1.92034	1.92034
GSM3404991	3.48949	1.89567	1.89567	1.89567	1.89567	1.89567	1.89567	3.40254	1.89567	5.11629	1.89567	1.89567	1.89567	1.89567	1.89567	4.54661	1.89567	4.36477	6.1018	1.89567	1.89567	1.89567	1.89567	3.83632	1.89567	4.30316	1.89567	1.89567	1.89567	1.89567	5.57838	1.89567	3.95621	1.89567	1.89567	1.89567	1.89567	4.08162	1.89567	1.89567	1.89567	1.89567	3.39922	1.89567	1.89567	3.38279	1.89567	3.67837	1.89567
GSM3404992	1.87826	3.25281	2.38491	2.89256	1.87826	1.87826	2.19279	1.87826	1.87826	2.88028	1.87826	1.87826	1.87826	1.87826	1.87826	2.04699	1.87826	2.05603	4.5075	1.87826	1.87826	2.35127	2.77263	2.6304	1.87826	2.23734	2.87348	2.34489	2.06993	2.14372	2.99222	1.87826	1.87826	3.6288	1.87826	2.18837	1.87826	1.87826	2.9487	1.87826	1.87826	2.04261	2.83691	2.70098	2.52864	3.814	2.95161	3.123	1.87826
GSM3404993	1.91404	1.91404	1.91404	1.91404	1.91404	1.91404	1.91404	1.91404	1.91404	3.92854	1.91404	1.91404	1.91404	1.91404	1.91404	4.09652	3.63924	1.91404	5.82893	1.91404	1.91404	1.91404	1.91404	1.91404	1.91404	1.91404	4.01054	1.91404	1.91404	1.91404	6.07195	1.91404	1.91404	1.91404	1.91404	1.91404	1.91404	1.91404	3.65374	1.91404	1.91404	1.91404	1.91404	3.72556	1.91404	5.36799	1.91404	1.91404	1.91404
GSM3404994	1.88697	1.88697	1.88697	1.88697	1.88697	1.88697	1.88697	1.88697	3.72911	3.60733	1.88697	1.88697	1.88697	1.88697	1.88697	4.21462	1.88697	1.88697	5.07441	3.37929	1.88697	1.88697	1.88697	3.05197	1.88697	1.88697	1.88697	1.88697	1.88697	1.88697	5.63408	2.78589	1.88697	1.88697	1.88697	1.88697	1.88697	1.88697	3.15717	2.83969	1.88697	4.13417	2.9429	1.88697	1.88697	5.40156	3.13853	4.15311	1.88697
GSM3404995	1.88284	1.88284	1.88284	1.88284	1.88284	1.88284	1.88284	1.88284	1.88284	1.88284	1.88284	1.88284	1.88284	1.88284	1.88284	2.75987	1.88284	1.88284	4.11883	1.88284	1.88284	1.88284	1.88284	1.88284	1.88284	1.88284	1.88284	3.26263	1.88284	1.88284	3.92486	1.88284	1.88284	1.88284	1.88284	1.88284	1.88284	1.88284	1.88284	1.88284	1.88284	1.88284	1.88284	3.02784	1.88284	4.54272	2.63777	3.22113	1.88284
GSM3404996	1.87922	1.87922	1.87922	1.87922	1.87922	1.87922	1.87922	1.87922	1.87922	1.87922	1.87922	1.87922	1.87922	1.87922	1.87922	2.36792	2.34765	1.87922	3.78409	2.17549	1.87922	1.87922	1.87922	2.53108	1.87922	1.87922	2.48097	1.87922	2.17681	1.87922	3.30625	1.87922	1.87922	1.87922	2.19357	1.87922	1.87922	1.87922	1.87922	2.93193	2.34392	2.17828	1.87922	2.99222	1.87922	4.5743	2.54616	3.36276	1.87922
GSM3404997	1.87806	1.87806	1.87806	1.87806	1.98709	1.87806	1.87806	2.11462	1.87806	1.87806	1.87806	1.87806	1.87806	1.87806	1.87806	1.97804	1.87806	1.87806	2.56557	2.11727	1.87806	1.87806	1.87806	2.1097	1.87806	2.05922	2.03817	1.87806	1.87806	2.20914	3.33556	2.66353	1.87806	2.02663	1.87806	1.87806	1.87806	1.87806	1.99167	2.07817	2.39646	1.87806	2.13356	3.32579	2.4876	4.33015	3.16682	3.46592	1.87806
GSM3404998	1.87864	1.87864	1.87864	1.87864	1.87864	1.87864	1.87864	1.87864	1.87864	1.87864	1.87864	1.87864	1.87864	1.87864	1.87864	2.29704	1.87864	1.87864	3.05505	2.62327	1.87864	1.87864	1.87864	1.87864	1.87864	1.87864	1.87864	1.87864	1.87864	1.87864	4.04444	1.87864	1.87864	1.87864	1.87864	1.87864	1.87864	1.87864	1.87864	1.87864	1.87864	1.87864	1.87864	2.95735	2.33125	4.66743	3.16682	3.26922	1.87864
GSM3404999	1.87823	2.49424	1.87823	1.87823	1.87823	1.87823	1.87823	1.87823	1.87823	1.87823	1.87823	1.87823	1.87823	1.87823	1.87823	2.2077	2.89535	1.87823	5.91031	2.39261	1.87823	1.87823	1.87823	2.01111	1.87823	1.87823	2.02054	1.87823	1.87823	1.87823	4.49143	2.12463	1.87823	1.87823	1.87823	1.87823	1.87823	1.87823	1.87823	1.87823	2.46432	1.87823	1.87823	3.286	2.0091	4.89431	3.55893	3.20523	1.87823
GSM3405000	1.88678	1.88678	1.88678	2.97501	1.88678	1.88678	1.88678	1.88678	1.88678	4.70902	1.88678	1.88678	1.88678	1.88678	1.88678	5.25917	3.00434	1.88678	6.51779	1.88678	1.88678	1.88678	1.88678	2.84817	1.88678	1.88678	1.88678	1.88678	1.88678	1.88678	5.26534	1.88678	1.88678	1.88678	1.88678	1.88678	1.88678	1.88678	4.00308	1.88678	1.88678	1.88678	1.88678	2.92925	1.88678	4.69631	3.40915	3.78046	1.88678
GSM3405001	1.88886	1.88886	1.88886	1.88886	3.9103	1.88886	1.88886	1.88886	1.88886	3.09468	1.88886	1.88886	1.88886	1.88886	1.88886	1.88886	1.88886	1.88886	4.63887	1.88886	1.88886	1.88886	1.88886	1.88886	1.88886	1.88886	1.88886	1.88886	1.88886	1.88886	3.55191	1.88886	1.88886	1.88886	1.88886	1.88886	1.88886	1.88886	1.88886	1.88886	3.36605	1.88886	1.88886	1.88886	1.88886	4.52315	1.88886	3.75113	1.88886
GSM3405002	1.8815	1.8815	1.8815	1.8815	1.8815	1.8815	1.8815	1.8815	1.8815	1.8815	1.8815	1.8815	3.09176	1.8815	1.8815	2.87348	1.8815	1.8815	3.98406	1.8815	1.8815	1.8815	1.8815	1.8815	1.8815	1.8815	2.86507	2.88966	1.8815	1.8815	3.6288	1.8815	1.8815	1.8815	1.8815	1.8815	1.8815	1.8815	1.8815	1.8815	2.47441	1.8815	2.91214	2.79385	1.8815	4.09273	3.37929	3.67837	1.8815
GSM3405003	1.87806	2.45003	1.87806	1.87806	1.87806	1.87806	1.87806	1.87806	1.87806	1.87806	1.87806	1.87806	1.87806	1.87806	1.87806	2.03407	2.67104	1.87806	2.9487	2.05179	1.87806	1.87806	1.87806	2.00259	1.87806	1.87806	1.87806	1.87806	1.87806	1.87806	3.64279	1.94878	1.87806	1.87806	1.87806	1.87806	1.87806	1.87806	1.87806	1.97496	2.38863	1.87806	1.87806	3.02194	2.07941	4.78062	3.73651	3.44909	1.87806
GSM3405004	1.87962	1.87962	1.87962	1.87962	1.87962	1.87962	1.87962	1.87962	1.87962	2.41995	1.87962	1.87962	1.87962	1.87962	1.87962	1.87962	1.87962	1.87962	5.06933	1.87962	1.87962	1.87962	1.87962	1.87962	1.87962	1.87962	1.87962	1.87962	1.87962	1.87962	3.5935	1.87962	1.87962	1.87962	1.87962	1.87962	1.87962	1.87962	2.82089	2.31865	1.87962	1.87962	1.87962	3.43252	1.87962	5.25294	3.89217	3.50998	1.87962
GSM3405005	1.88103	1.88103	1.88103	1.88103	1.88103	1.88103	1.88103	1.88103	1.88103	2.37917	1.88103	1.88103	1.88103	1.88103	1.88103	1.88103	2.87902	1.88103	3.20523	2.49221	1.88103	1.88103	1.88103	1.88103	1.88103	1.88103	1.88103	1.88103	1.88103	1.88103	4.12273	2.45404	1.88103	1.88103	1.88103	1.88103	1.88103	1.88103	1.88103	1.88103	1.88103	1.88103	1.88103	2.97501	1.88103	4.84085	3.6642	3.47249	3.23354
GSM3405006	1.88594	1.88594	1.88594	1.88594	1.88594	1.88594	1.88594	1.88594	1.88594	1.88594	1.88594	1.88594	1.88594	1.88594	1.88594	1.88594	1.88594	1.88594	2.96906	1.88594	1.88594	1.88594	1.88594	2.97501	1.88594	1.88594	1.88594	1.88594	1.88594	4.44769	4.02184	1.88594	1.88594	1.88594	1.88594	1.88594	1.88594	1.88594	1.88594	1.88594	1.88594	1.88594	1.88594	3.1604	1.88594	4.91282	2.89256	3.74019	1.88594
GSM3405007	1.87838	2.15561	1.87838	1.87838	1.87838	1.87838	2.15831	1.87838	1.87838	1.87838	1.87838	1.87838	1.87838	1.87838	1.87838	1.87838	2.37566	1.87838	2.03721	1.87838	1.87838	1.87838	1.87838	1.87838	1.87838	1.87838	1.87838	1.87838	1.87838	2.24527	3.9803	2.12828	1.87838	1.87838	1.87838	1.87838	2.19718	1.87838	1.87838	2.05179	2.21872	1.87838	1.87838	3.35584	2.22021	4.72152	3.05793	3.35921	1.87838
GSM3405008	1.87838	2.30776	1.87838	1.87838	1.87838	1.87838	1.87838	1.87838	1.87838	2.08357	1.87838	2.25	1.87838	1.87838	1.87838	2.05698	2.21872	1.87838	4.03318	2.29224	1.87838	1.87838	1.87838	1.87838	1.87838	1.87838	1.87838	1.87838	1.87838	2.7649	5.42325	2.32035	1.87838	1.87838	1.87838	1.87838	1.87838	1.87838	2.17089	1.87838	1.87838	1.87838	1.87838	3.49973	2.8383	4.68802	3.4559	4.10013	1.87838
GSM3405009	1.88428	1.88428	1.88428	1.88428	1.88428	1.88428	1.88428	1.88428	1.88428	2.63777	1.88428	1.88428	1.88428	1.88428	1.88428	1.88428	1.88428	1.88428	4.13045	1.88428	1.88428	1.88428	1.88428	1.88428	1.88428	1.88428	1.88428	1.88428	1.88428	1.88428	4.21077	1.88428	1.88428	1.88428	1.88428	1.88428	1.88428	1.88428	1.88428	1.88428	1.88428	1.88428	1.88428	1.88428	1.88428	4.82382	3.20831	3.11665	1.88428
GSM3405010	1.886	3.1324	1.886	1.886	1.886	1.886	1.886	1.886	1.886	1.886	1.886	1.886	1.886	1.886	1.886	3.18287	1.886	1.886	5.43725	1.886	1.886	1.886	1.886	1.886	1.886	1.886	1.886	1.886	1.886	1.886	5.27719	1.886	1.886	1.886	1.886	2.79635	1.886	1.886	1.886	1.886	1.886	1.886	1.886	3.11333	1.886	4.61094	2.83691	1.886	1.886
GSM3405011	1.88036	1.88036	1.88036	3.24304	1.88036	1.88036	1.88036	3.5971	1.88036	3.49298	1.88036	1.88036	1.88036	1.88036	1.88036	1.88036	2.337	1.88036	1.88036	1.88036	1.88036	1.88036	1.88036	1.88036	1.88036	1.88036	1.88036	1.88036	1.88036	1.88036	3.21483	1.88036	1.88036	1.88036	1.88036	1.88036	1.88036	1.88036	2.74183	2.34587	1.88036	1.88036	1.88036	3.38933	1.88036	5.03371	3.02194	1.88036	1.88036
GSM3405012	1.87935	1.87935	1.87935	1.87935	1.87935	1.87935	1.87935	1.87935	1.87935	2.63777	1.87935	1.87935	1.87935	1.87935	1.87935	2.67856	1.87935	1.87935	2.88153	2.49857	1.87935	1.87935	1.87935	1.87935	1.87935	1.87935	1.87935	1.87935	1.87935	2.22021	3.46592	2.31513	1.87935	1.87935	1.87935	1.87935	1.87935	2.20624	1.87935	2.33868	2.31306	1.87935	2.45404	3.27252	2.26912	4.55051	3.71816	3.61454	1.87935
GSM3405013	1.8806	1.8806	1.8806	1.8806	1.8806	1.8806	1.8806	1.8806	1.8806	2.69315	1.8806	1.8806	1.8806	1.8806	1.8806	2.48542	1.8806	1.8806	5.13828	1.8806	2.90382	1.8806	1.8806	2.5842	3.286	1.8806	2.75987	1.8806	1.8806	1.8806	4.13417	1.8806	1.8806	1.8806	1.8806	1.8806	1.8806	1.8806	1.8806	1.8806	1.8806	1.8806	1.8806	3.48631	1.8806	4.3725	2.4321	3.40254	1.8806
GSM3405014	1.88024	2.90382	1.88024	1.88024	1.88024	1.88024	3.08565	1.88024	4.4517	3.80285	1.88024	1.88024	3.74374	1.88024	1.88024	5.09483	1.88024	2.6859	5.24723	1.88024	1.88024	1.88024	1.88024	2.87612	1.88024	2.55688	4.16851	3.88097	4.67145	4.67558	5.93833	1.88024	1.88024	1.88024	1.88024	1.88024	1.88024	1.88024	1.88024	1.88024	1.88024	1.88024	3.70375	5.01345	5.08457	4.13417	2.31689	1.88024	1.88024
GSM3405015	1.87948	1.87948	1.87948	1.87948	1.87948	1.87948	1.87948	1.87948	1.87948	2.26553	1.87948	1.87948	1.87948	1.87948	1.87948	1.87948	1.87948	1.87948	4.01424	1.87948	1.87948	1.87948	1.87948	1.87948	1.87948	1.87948	1.87948	2.39261	1.87948	2.68829	3.60039	1.87948	1.87948	1.87948	1.87948	1.87948	1.87948	1.87948	1.87948	1.87948	1.87948	1.87948	1.87948	2.3024	1.87948	3.63563	3.03378	2.6161	1.87948
GSM3405016	1.87996	1.87996	1.87996	1.87996	1.87996	1.87996	3.83632	2.74956	1.87996	2.67856	1.87996	3.27909	1.87996	1.87996	1.87996	1.87996	1.87996	1.87996	2.81001	3.7548	1.87996	1.87996	1.87996	1.87996	1.87996	1.87996	2.42791	1.87996	1.87996	1.87996	3.99924	1.87996	1.87996	1.87996	1.87996	1.87996	1.87996	1.87996	1.87996	1.87996	1.87996	2.44382	1.87996	1.87996	3.04885	4.61094	3.47945	3.75855	1.87996
GSM3405017	2.16095	2.9487	1.87824	1.87824	1.87824	1.87824	1.87824	2.0724	1.87824	2.92628	1.87824	1.87824	1.87824	1.87824	1.87824	2.48542	3.01606	1.87824	4.2417	1.87824	1.87824	1.87824	1.87824	3.06671	1.87824	1.87824	2.57481	1.87824	2.11391	1.87824	4.33791	2.01111	1.87824	2.34587	1.87824	2.88153	1.87824	1.87824	1.87824	1.87824	2.2123	1.87824	1.87824	2.74956	2.14117	4.36868	3.46242	3.53415	1.87824
GSM3405018	1.87806	1.90391	1.87806	1.88809	2.09506	1.87806	2.05392	2.75987	2.06787	3.17669	1.87806	1.87806	1.91505	1.87806	2.13622	2.65866	3.08245	2.70098	3.5238	1.98938	1.96276	1.91687	2.66601	2.30036	2.14238	1.94938	3.14169	2.74956	2.01203	1.87806	4.92262	1.87806	1.87806	2.65402	1.87806	2.19867	1.87806	1.87806	2.72906	1.97176	1.96613	1.87806	2.79917	3.34236	1.87806	4.56621	3.92107	3.81785	1.87806
GSM3405019	1.89696	1.89696	1.89696	1.89696	1.89696	1.89696	1.89696	1.89696	1.89696	1.89696	1.89696	1.89696	1.89696	1.89696	1.89696	1.89696	1.89696	1.89696	1.89696	1.89696	1.89696	1.89696	1.89696	1.89696	1.89696	1.89696	1.89696	1.89696	1.89696	1.89696	3.17338	1.89696	1.89696	1.89696	1.89696	1.89696	1.89696	1.89696	1.89696	1.89696	1.89696	1.89696	1.89696	1.89696	1.89696	4.61898	3.72182	3.76939	1.89696
GSM3405020	1.87922	1.87922	1.87922	1.87922	1.87922	2.4063	1.87922	1.87922	1.87922	3.30625	1.87922	1.87922	1.87922	1.87922	1.87922	2.43408	2.94581	2.28127	4.13417	2.17681	1.87922	1.87922	1.87922	1.87922	2.19133	1.87922	1.87922	1.87922	1.87922	1.87922	3.67476	1.87922	1.87922	1.87922	1.87922	1.87922	1.87922	1.87922	1.87922	1.87922	1.87922	1.87922	2.35673	2.83969	1.87922	4.5786	2.68358	3.56948	1.87922
GSM3405021	1.88152	1.88152	1.88152	1.88152	1.88152	1.88152	1.88152	2.64715	1.88152	3.74747	1.88152	1.88152	1.88152	1.88152	1.88152	3.08866	2.8622	1.88152	7.20603	1.88152	1.88152	1.88152	1.88152	1.88152	1.88152	1.88152	1.88152	1.88152	1.88152	1.88152	5.3414	2.83424	1.88152	1.88152	1.88152	1.88152	1.88152	1.88152	2.76748	1.88152	1.88152	1.88152	1.88152	1.88152	2.44584	4.66337	2.75987	3.34587	1.88152
GSM3405022	3.15417	1.88678	1.88678	1.88678	1.88678	1.88678	1.88678	1.88678	1.88678	3.1197	1.88678	1.88678	1.88678	1.88678	1.88678	1.88678	1.88678	3.70021	5.60228	1.88678	3.69292	1.88678	1.88678	1.88678	3.14169	1.88678	1.88678	1.88678	3.25617	2.90938	3.90668	1.88678	1.88678	1.88678	1.88678	1.88678	1.88678	1.88678	3.4291	1.88678	1.88678	1.88678	1.88678	3.31295	1.88678	4.89431	3.61802	2.86633	1.88678
GSM3405023	1.87825	2.09393	1.87825	1.87825	1.87825	1.87825	1.87825	1.87825	1.87825	2.6304	1.87825	1.87825	1.87825	1.87825	1.87825	1.87825	2.80729	2.08247	4.32629	1.87825	1.87825	1.87825	1.87825	2.19867	1.87825	1.87825	2.03121	1.87825	1.87825	1.87825	4.05935	1.87825	1.87825	1.996	2.30585	1.87825	1.87825	1.87825	2.20175	1.87825	1.87825	1.87825	2.29381	3.06095	1.87825	4.64296	3.65374	3.52726	1.87825
GSM3405024	1.87841	1.87841	1.87841	2.94581	2.38675	1.87841	1.87841	1.87841	1.87841	3.37929	1.87841	1.87841	1.87841	1.87841	1.87841	3.39597	3.18287	1.87841	6.13159	1.87841	2.36029	1.87841	1.87841	1.87841	1.87841	1.87841	1.87841	1.87841	1.87841	1.87841	5.06933	3.10093	1.87841	1.87841	1.87841	1.87841	2.20624	1.87841	2.15435	1.87841	2.04316	2.89823	1.87841	2.2839	2.17238	4.43187	3.35584	3.48631	1.87841
GSM3405025	1.88348	1.88348	1.88348	1.88348	1.88348	1.88348	1.88348	1.88348	1.88348	3.32893	1.88348	1.88348	1.88348	1.88348	1.88348	1.88348	1.88348	1.88348	3.96926	1.88348	1.88348	1.88348	1.88348	1.88348	1.88348	1.88348	1.88348	1.88348	1.88348	1.88348	4.80217	2.79917	1.88348	1.88348	3.14169	1.88348	1.88348	1.88348	1.88348	3.05505	1.88348	1.88348	1.88348	1.88348	1.88348	3.84371	3.24627	3.4127	1.88348
GSM3405026	1.88779	1.88779	1.88779	1.88779	1.88779	1.88779	1.88779	1.88779	1.88779	1.88779	1.88779	1.88779	1.88779	1.88779	1.88779	1.88779	1.88779	3.5727	1.88779	1.88779	1.88779	1.88779	1.88779	1.88779	1.88779	1.88779	1.88779	1.88779	1.88779	1.88779	3.05197	1.88779	1.88779	1.88779	1.88779	1.88779	1.88779	1.88779	2.99533	1.88779	1.88779	1.88779	1.88779	1.88779	1.88779	4.62509	3.57609	4.12673	1.88779
GSM3405027	1.88896	1.88896	1.88896	1.88896	1.88896	1.88896	1.88896	1.88896	1.88896	3.93947	1.88896	1.88896	1.88896	1.88896	1.88896	1.88896	2.87061	1.88896	4.07797	1.88896	1.88896	1.88896	1.88896	1.88896	1.88896	1.88896	1.88896	1.88896	1.88896	1.88896	4.31102	1.88896	1.88896	1.88896	1.88896	1.88896	1.88896	1.88896	3.31943	1.88896	1.88896	1.88896	1.88896	1.88896	1.88896	4.33791	1.88896	1.88896	1.88896
GSM3405028	1.87886	1.87886	1.87886	2.41896	1.87886	1.87886	1.87886	2.9778	1.87886	2.73424	1.87886	1.87886	1.87886	1.87886	1.87886	3.34587	1.87886	2.47247	4.83657	1.87886	1.87886	1.87886	1.87886	3.36276	1.87886	1.87886	2.89823	2.51581	1.87886	2.42393	4.98472	2.11968	1.87886	1.87886	1.87886	1.87886	1.87886	1.87886	2.20029	2.87348	3.08866	1.87886	1.87886	3.40254	1.87886	4.65133	3.151	3.37591	1.87886
GSM3405029	1.8782	1.9878	1.8782	1.8782	1.8782	1.8782	1.8782	1.8782	1.8782	2.27403	1.8782	1.8782	2.13356	1.8782	1.8782	3.18613	2.55904	1.8782	6.02332	2.20624	1.8782	1.8782	1.8782	1.8782	2.02231	1.8782	2.17238	1.8782	1.8782	1.8782	5.27719	2.57272	1.8782	1.8782	1.8782	1.8782	1.8782	1.8782	2.29224	1.8782	1.8782	1.8782	1.8782	2.43799	1.8782	4.38415	2.2123	2.60921	1.8782
GSM3405030	1.88905	3.82899	1.88905	1.88905	1.88905	3.48272	1.88905	1.88905	1.88905	4.47535	1.88905	1.88905	1.88905	1.88905	1.88905	1.88905	1.88905	1.88905	4.89431	1.88905	1.88905	1.88905	3.29616	1.88905	1.88905	1.88905	1.88905	1.88905	1.88905	1.88905	4.82382	1.88905	1.88905	1.88905	1.88905	1.88905	1.88905	1.88905	3.06095	1.88905	1.88905	1.88905	3.36605	4.17626	3.58304	5.16011	3.21137	3.78962	1.88905
GSM3405031	1.88184	1.88184	1.88184	1.88184	1.88184	1.88184	1.88184	1.88184	1.88184	3.79519	1.88184	1.88184	1.88184	1.88184	1.88184	1.88184	2.94021	1.88184	6.03259	1.88184	1.88184	1.88184	1.88184	1.88184	1.88184	1.88184	1.88184	1.88184	1.88184	1.88184	4.86279	1.88184	1.88184	1.88184	1.88184	1.88184	1.88184	1.88184	1.88184	1.88184	1.88184	1.88184	2.88434	2.91496	2.6047	4.63478	1.88184	3.67837	1.88184
GSM3405032	1.88047	1.88047	1.88047	1.88047	1.88047	1.88047	1.88047	1.88047	1.88047	3.71816	1.88047	1.88047	5.42325	1.88047	1.88047	1.88047	2.48983	1.88047	6.2834	1.88047	1.88047	1.88047	1.88047	3.43593	1.88047	1.88047	2.67856	4.38415	1.88047	1.88047	3.83267	2.42292	1.88047	1.88047	1.88047	1.88047	1.88047	1.88047	1.88047	1.88047	1.88047	1.88047	2.71373	3.24964	1.88047	4.0854	1.88047	2.93461	1.88047
GSM3405033	1.87852	2.08412	1.87852	1.87852	1.87852	1.87852	1.87852	1.87852	1.87852	3.20523	1.87852	1.87852	1.87852	2.06787	1.87852	2.24684	2.29063	1.87852	6.71449	2.32945	1.87852	1.87852	1.87852	2.81541	1.87852	1.87852	1.87852	2.31513	1.87852	2.25921	5.39497	2.23274	1.87852	1.87852	1.87852	1.87852	1.87852	1.87852	2.62327	1.87852	1.87852	1.87852	1.87852	2.84527	1.87852	4.81527	3.46242	3.53087	1.87852
GSM3405034	1.89226	3.4291	1.89226	1.89226	1.89226	1.89226	1.89226	1.89226	1.89226	3.82536	1.89226	1.89226	1.89226	1.89226	1.89226	1.89226	1.89226	1.89226	5.80304	1.89226	1.89226	1.89226	3.40254	3.11333	1.89226	1.89226	1.89226	3.13552	3.50998	1.89226	4.57038	1.89226	1.89226	1.89226	1.89226	1.89226	1.89226	1.89226	3.33884	3.30957	1.89226	1.89226	1.89226	1.89226	1.89226	4.77204	3.61101	3.41583	1.89226
GSM3405035	1.87806	2.80729	1.89843	1.89129	1.89188	1.87806	1.87806	1.97109	1.88284	3.25617	1.87806	1.88968	1.87806	1.87806	1.87806	3.4559	2.40441	1.87806	6.63842	2.81541	1.87806	1.87806	1.87806	1.87806	1.90496	1.89896	2.4562	2.09393	1.87806	2.30948	5.02331	2.91214	1.87806	1.87806	1.87806	1.87806	1.87806	1.87806	2.32585	2.78335	1.87806	1.87806	2.18411	2.58176	1.8856	4.59081	3.45911	3.52726	1.87806
GSM3405036	1.88779	1.88779	1.88779	1.88779	1.88779	1.88779	1.88779	1.88779	1.88779	1.88779	1.88779	1.88779	1.88779	1.88779	1.88779	1.88779	1.88779	1.88779	5.94754	1.88779	1.88779	1.88779	1.88779	1.88779	1.88779	1.88779	1.88779	1.88779	1.88779	1.88779	5.57063	3.11333	1.88779	1.88779	1.88779	1.88779	1.88779	1.88779	2.81809	2.92628	1.88779	1.88779	1.88779	1.88779	1.88779	4.14932	4.33015	4.37646	1.88779
GSM3405037	2.24376	2.79142	1.87806	2.15961	2.25448	1.87806	2.21073	2.83166	1.87806	3.60733	1.87806	1.87806	2.86507	1.87806	1.87806	3.30957	3.79908	2.17089	7.02795	2.52015	1.98938	1.91302	2.42999	3.18613	2.34392	1.87806	2.62798	1.87806	1.87806	1.87806	5.66625	3.95807	1.87806	1.87806	1.87806	1.97651	1.87806	1.87806	3.06095	2.75469	2.75987	1.87806	2.89823	2.16366	1.91539	4.94154	3.54861	3.17338	1.87806
GSM3405038	1.88629	2.80729	1.88629	1.88629	1.88629	1.88629	1.88629	1.88629	1.88629	3.21483	1.88629	1.88629	1.88629	1.88629	1.88629	4.22996	3.20831	1.88629	6.79386	1.88629	1.88629	1.88629	1.88629	1.88629	1.88629	1.88629	1.88629	1.88629	1.88629	1.88629	5.9195	2.77813	1.88629	1.88629	1.88629	1.88629	1.88629	1.88629	2.9487	1.88629	1.88629	1.88629	1.88629	1.88629	1.88629	4.70902	3.03378	2.91496	1.88629
GSM3405039	1.88701	1.88701	3.09176	1.88701	1.88701	1.88701	1.88701	2.88434	3.69292	4.81951	1.88701	1.88701	3.27909	1.88701	1.88701	5.44435	3.58988	1.88701	6.3699	3.35102	1.88701	1.88701	1.88701	1.88701	1.88701	1.88701	1.88701	1.88701	1.88701	1.88701	6.32563	5.04906	1.88701	1.88701	1.88701	3.14481	1.88701	1.88701	4.13807	3.31943	1.88701	3.50652	1.88701	4.11135	1.88701	4.52715	2.99222	3.35921	1.88701
GSM3405040	1.87947	1.87947	1.87947	1.87947	1.87947	1.87947	1.87947	1.87947	1.87947	3.56262	1.87947	1.87947	2.45193	1.87947	1.87947	5.32182	3.38933	1.87947	6.2834	3.05793	1.87947	1.87947	1.87947	1.87947	1.87947	1.87947	1.87947	2.70865	1.87947	1.87947	5.57838	3.12644	1.87947	1.87947	1.87947	2.41604	1.87947	1.87947	2.75211	1.87947	1.87947	2.43408	1.87947	2.71121	2.64943	4.60694	3.01015	3.06967	1.87947
GSM3405041	3.21959	3.79519	4.30706	2.73181	1.88374	1.88374	1.88374	2.80166	1.88374	4.29155	1.88374	1.88374	1.88374	1.88374	1.88374	3.14792	3.84371	1.88374	7.37971	2.78072	1.88374	1.88374	1.88374	1.88374	1.88374	1.88374	1.88374	1.88374	1.88374	1.88374	6.45941	3.75855	1.88374	3.08866	1.88374	1.88374	1.88374	1.88374	3.67126	1.88374	2.93461	1.88374	1.88374	1.88374	1.88374	4.78062	3.40915	3.23354	1.88374
GSM3405042	1.87806	1.93997	1.87806	1.88646	2.27718	1.87806	1.87806	1.87806	2.57961	3.91739	1.91037	1.87806	1.87806	1.98023	1.87806	3.53415	1.88789	1.87806	4.14178	2.48097	1.87806	1.8934	1.89882	1.87806	1.87806	2.06685	2.68829	2.30948	1.89622	2.68107	4.53855	2.65402	1.88371	1.87806	1.98224	2.53321	1.87806	1.88152	1.88473	1.9703	2.16519	1.87806	2.70098	3.18944	2.36232	5.07441	3.02334	2.88697	2.27884
GSM3405043	1.88785	1.88785	1.88785	1.88785	1.88785	1.88785	1.88785	1.88785	1.88785	4.74266	1.88785	1.88785	1.88785	1.88785	1.88785	4.87178	1.88785	1.88785	6.13159	2.88434	1.88785	1.88785	1.88785	4.05562	3.88446	1.88785	1.88785	1.88785	1.88785	1.88785	5.83773	1.88785	1.88785	1.88785	1.88785	1.88785	1.88785	1.88785	3.20221	1.88785	1.88785	1.88785	1.88785	1.88785	1.88785	4.21826	1.88785	4.20303	1.88785
GSM3405044	2.02231	2.22847	3.92486	3.26263	1.8782	2.47441	1.8782	1.8782	1.8782	2.69438	2.08586	1.8782	2.02405	2.56812	1.8782	2.61854	2.19434	1.8782	5.48737	2.04699	3.63563	1.8782	2.43408	1.8782	2.49644	1.8782	2.34392	2.55487	1.8782	1.8782	4.40391	3.05505	2.0724	1.8782	2.32035	2.18985	1.8782	1.8782	2.41604	1.8782	2.12581	1.8782	1.8782	2.58176	2.70098	4.7678	3.53415	3.15417	1.8782
GSM3405045	1.88329	1.88329	1.88329	1.88329	1.88329	1.88329	1.88329	1.88329	1.88329	2.60238	1.88329	1.88329	1.88329	1.88329	1.88329	4.14554	2.73181	1.88329	5.50984	1.88329	1.88329	1.88329	1.88329	1.88329	1.88329	1.88329	1.88329	1.88329	1.88329	1.88329	4.94154	1.88329	1.88329	3.10405	1.88329	1.88329	1.88329	1.88329	1.88329	1.88329	1.88329	1.88329	1.88329	2.6304	1.88329	4.4	3.19267	3.04885	1.88329
GSM3405046	1.87926	1.87926	1.87926	1.87926	1.87926	1.87926	1.87926	1.87926	1.87926	1.87926	1.87926	1.87926	1.87926	1.87926	1.87926	2.27069	1.87926	1.87926	3.19575	2.35673	1.87926	1.87926	1.87926	1.87926	1.87926	1.87926	1.87926	2.53321	1.87926	1.87926	3.39597	2.67856	1.87926	1.87926	1.87926	1.87926	1.87926	1.87926	1.87926	1.87926	1.87926	1.87926	1.87926	2.20488	2.75211	4.17237	3.37591	3.68581	1.87926
GSM3405047	1.87901	3.24001	1.87901	1.87901	1.87901	1.87901	1.87901	2.55904	1.87901	3.17669	1.87901	1.87901	1.87901	1.87901	1.87901	3.6322	2.47874	1.87901	5.3813	1.87901	1.87901	1.87901	2.40441	1.87901	1.87901	3.1197	1.87901	2.28557	1.87901	1.87901	4.81527	3.65722	1.87901	2.35849	1.87901	1.87901	1.87901	1.87901	2.32228	2.31114	2.6256	2.16955	2.49221	3.3494	2.35497	4.31478	3.71816	3.48631	1.87901
GSM3405048	1.89706	1.89706	1.89706	1.89706	1.89706	1.89706	1.89706	1.89706	1.89706	4.41564	1.89706	1.89706	1.89706	1.89706	1.89706	4.26484	4.09652	1.89706	6.23171	1.89706	1.89706	1.89706	1.89706	1.89706	1.89706	1.89706	1.89706	1.89706	1.89706	1.89706	5.69115	3.27582	1.89706	1.89706	1.89706	1.89706	1.89706	1.89706	3.45911	1.89706	1.89706	1.89706	1.89706	1.89706	1.89706	4.08162	1.89706	3.37591	1.89706
GSM3405049	1.87806	1.95805	1.91065	1.87806	1.87806	1.87806	1.87806	1.93452	1.87806	2.6047	1.87806	1.87806	1.87806	1.87806	1.87806	2.36413	2.3738	1.87806	6.58943	2.99533	1.87806	1.87806	1.87806	1.92615	1.87806	1.87806	1.97176	1.87806	1.87806	1.87806	4.95067	2.37566	1.95249	1.90441	1.87806	1.87806	1.87806	1.87806	1.94382	1.87806	1.89523	1.87806	1.87806	2.51773	2.07817	4.72152	2.88434	3.013	1.87806
GSM3405050	1.99758	1.99758	1.99758	1.99758	1.99758	1.99758	1.99758	1.99758	1.99758	1.99758	1.99758	1.99758	1.99758	1.99758	1.99758	5.77635	6.05203	1.99758	6.52972	1.99758	1.99758	1.99758	1.99758	1.99758	1.99758	1.99758	1.99758	1.99758	1.99758	1.99758	6.1018	1.99758	1.99758	1.99758	1.99758	1.99758	1.99758	1.99758	1.99758	1.99758	1.99758	1.99758	1.99758	1.99758	1.99758	1.99758	1.99758	1.99758	1.99758
GSM3405051	3.62174	5.85584	1.88024	1.88024	1.88024	1.88024	1.88024	1.88024	1.88024	4.58262	1.88024	1.88024	1.88024	1.88024	1.88024	1.88024	1.88024	1.88024	2.96906	1.88024	1.88024	1.88024	1.88024	1.88024	1.88024	1.88024	1.88024	1.88024	1.88024	4.19162	2.59209	1.88024	1.88024	1.88024	1.88024	1.88024	1.88024	1.88024	5.24723	1.88024	1.88024	1.88024	1.88024	1.88024	1.88024	5.11629	1.88024	2.81541	1.88024
GSM3405052	1.87895	1.87895	1.87895	1.87895	1.87895	1.87895	1.87895	1.87895	1.87895	2.15831	1.87895	1.87895	1.87895	1.87895	1.87895	1.87895	2.27403	1.87895	5.02865	2.25754	1.87895	1.87895	1.87895	1.87895	1.87895	1.87895	1.87895	1.87895	1.87895	1.87895	4.15689	3.44591	1.87895	1.87895	1.87895	1.87895	1.87895	1.87895	2.32585	1.87895	1.87895	1.87895	1.87895	2.77	1.87895	4.5786	4.00675	4.71334	1.87895
GSM3405053	3.05197	3.77679	3.43916	1.89385	1.89385	1.89385	1.89385	1.89385	1.89385	3.76563	1.89385	1.89385	1.89385	1.89385	5.37458	1.89385	3.56262	3.69292	4.51526	1.89385	1.89385	3.36605	3.3227	1.89385	1.89385	1.89385	1.89385	1.89385	1.89385	1.89385	4.11508	1.89385	1.89385	1.89385	3.90293	3.26602	1.89385	1.89385	3.28251	1.89385	1.89385	1.89385	3.90668	1.89385	1.89385	5.05932	3.28953	3.81022	1.89385
GSM3405054	1.87871	2.71373	1.87871	1.87871	1.87871	1.87871	1.87871	1.87871	1.87871	4.08162	1.87871	1.87871	1.87871	1.87871	1.87871	2.76748	3.92486	2.72906	4.78504	2.41797	2.74956	1.87871	1.87871	1.87871	1.87871	1.87871	1.87871	1.87871	1.87871	3.57609	5.08961	2.16442	1.87871	2.46432	1.87871	1.87871	1.87871	1.87871	2.27718	1.87871	1.87871	1.87871	1.87871	2.18837	3.97653	4.4	3.76939	2.43105	1.87871
GSM3405055	1.87846	2.18544	1.87846	1.87846	1.87846	1.87846	1.87846	1.87846	1.87846	2.69066	1.87846	1.87846	2.04748	1.87846	1.87846	3.60733	3.37248	1.87846	5.84708	1.87846	3.0728	1.87846	1.87846	1.87846	2.34037	1.87846	1.87846	1.87846	1.87846	1.87846	4.72152	1.87846	1.87846	2.13882	1.87846	1.87846	1.87846	1.87846	2.8539	2.15831	2.0892	1.87846	2.03501	2.36232	1.87846	6.04202	2.26385	3.17971	1.87846
GSM3405056	1.95541	2.87061	1.87806	1.87806	2.03209	1.87806	1.87806	1.87806	1.87806	3.27909	1.87806	1.87806	1.87806	1.87806	1.87806	1.87806	2.64715	2.09803	6.18197	1.98385	1.87806	1.87806	1.87806	1.87806	1.87806	1.87806	2.65402	1.87806	1.87806	1.87806	3.73283	2.12463	1.87806	1.87806	2.47646	2.28044	1.87806	1.87806	2.98639	1.87806	2.10849	1.87806	1.87806	3.63563	2.05179	5.2351	3.24964	3.5238	1.87806
GSM3405057	1.96992	1.96992	1.96992	6.78059	1.96992	1.96992	1.96992	1.96992	8.0255	1.96992	1.96992	1.96992	1.96992	1.96992	1.96992	1.96992	1.96992	1.96992	4.50348	1.96992	6.60154	5.28352	1.96992	1.96992	1.96992	1.96992	1.96992	1.96992	1.96992	1.96992	1.96992	1.96992	1.96992	1.96992	1.96992	1.96992	6.71449	6.34796	1.96992	1.96992	1.96992	1.96992	1.96992	1.96992	1.96992	4.69631	1.96992	1.96992	1.96992
GSM3405058	3.53415	2.99222	3.81785	1.88896	1.88896	1.88896	1.88896	3.76939	1.88896	4.3457	3.05793	3.78777	4.7678	1.88896	4.4994	4.28378	3.27252	4.23378	6.26292	1.88896	4.13417	1.88896	1.88896	1.88896	1.88896	1.88896	1.88896	1.88896	3.6322	1.88896	7.56454	1.88896	3.3494	1.88896	1.88896	3.38933	1.88896	4.10013	3.91739	1.88896	1.88896	1.88896	1.88896	1.88896	1.88896	3.4759	3.87712	4.55434	1.88896
GSM3405059	1.91539	1.91539	1.91539	1.91539	1.91539	1.91539	1.91539	1.91539	1.91539	4.79792	1.91539	1.91539	1.91539	1.91539	1.91539	1.91539	1.91539	1.91539	1.91539	1.91539	1.91539	1.91539	1.91539	1.91539	1.91539	1.91539	1.91539	1.91539	1.91539	1.91539	4.10767	1.91539	1.91539	1.91539	1.91539	1.91539	1.91539	1.91539	1.91539	1.91539	1.91539	1.91539	1.91539	3.84371	1.91539	4.39601	1.91539	1.91539	1.91539
GSM3405060	1.93847	1.93847	1.93847	1.93847	1.93847	1.93847	1.93847	1.93847	1.93847	4.62703	1.93847	1.93847	4.46353	1.93847	1.93847	1.93847	4.75917	1.93847	1.93847	1.93847	1.93847	1.93847	1.93847	1.93847	1.93847	1.93847	1.93847	1.93847	4.70059	1.93847	5.38811	1.93847	1.93847	1.93847	1.93847	4.91282	1.93847	1.93847	1.93847	1.93847	1.93847	1.93847	1.93847	1.93847	1.93847	4.43969	1.93847	1.93847	1.93847
GSM3405061	1.89334	1.89334	1.89334	1.89334	1.89334	1.89334	1.89334	1.89334	1.89334	1.89334	1.89334	1.89334	1.89334	1.89334	1.89334	1.89334	3.93582	1.89334	4.56218	1.89334	1.89334	1.89334	3.49638	3.0728	1.89334	1.89334	1.89334	1.89334	1.89334	1.89334	4.30706	1.89334	1.89334	1.89334	1.89334	1.89334	1.89334	1.89334	3.72556	1.89334	1.89334	1.89334	1.89334	1.89334	1.89334	4.66337	3.64279	1.89334	1.89334
GSM3405062	1.87952	1.87952	1.87952	1.87952	1.87952	1.87952	1.87952	1.87952	1.87952	3.62525	1.87952	1.87952	1.87952	2.40818	2.72906	3.68581	3.4127	1.87952	1.87952	2.87612	1.87952	1.87952	1.87952	1.87952	1.87952	1.87952	1.87952	1.87952	1.87952	1.87952	3.60377	3.43423	3.14169	2.92048	1.87952	1.87952	1.87952	2.32407	2.62798	1.87952	1.87952	1.87952	2.6304	1.87952	1.87952	3.84371	3.52726	4.33015	1.87952
GSM3405063	1.87856	2.20914	1.87856	2.46028	1.87856	1.87856	1.87856	1.87856	1.87856	3.17669	1.87856	1.87856	1.87856	2.0613	1.87856	1.87856	2.22543	1.87856	4.60694	1.87856	1.87856	1.87856	1.87856	1.87856	1.87856	1.87856	2.64003	1.87856	1.87856	1.87856	4.01424	2.6047	1.87856	1.87856	1.87856	1.87856	1.87856	1.87856	3.3227	2.11727	2.06993	1.87856	1.87856	3.32893	1.87856	4.4994	3.22113	3.58988	1.87856
GSM3405064	1.87813	1.87813	1.87813	1.87813	1.99259	1.87813	1.87813	1.87813	1.87813	3.2306	1.87813	1.87813	1.87813	1.87813	1.87813	3.27582	1.87813	1.87813	5.75057	2.11462	2.92628	1.87813	1.87813	2.06025	2.57272	2.00639	2.24132	1.87813	1.87813	1.87813	4.48743	3.69292	1.87813	1.87813	1.87813	1.87813	1.87813	1.87813	1.98938	1.87813	1.87813	1.87813	2.39837	2.88434	2.85946	3.87712	4.07437	2.92334	1.87813
GSM3405065	1.87862	1.87862	1.87862	1.87862	1.87862	1.87862	1.87862	1.87862	1.87862	2.62327	1.87862	1.87862	1.87862	1.87862	1.87862	2.08466	2.2839	1.87862	4.61483	1.87862	1.87862	1.87862	1.87862	1.87862	1.87862	1.87862	2.1463	1.87862	1.87862	1.87862	3.48631	2.23734	1.87862	1.87862	1.87862	1.87862	1.87862	1.87862	1.87862	1.87862	2.21397	1.87862	1.87862	3.38933	1.87862	5.08961	3.55537	3.44909	1.87862
GSM3405066	1.87806	2.67339	1.87806	1.87806	1.87806	1.87806	1.87806	1.87806	1.87806	1.87806	1.87806	1.87806	1.87806	1.87806	1.87806	1.87806	2.58883	1.87806	4.89891	1.96276	1.87806	1.87806	1.87806	1.87806	1.87806	1.87806	2.02746	1.87806	1.87806	1.87806	3.45251	2.0249	1.87806	1.87806	1.87806	1.87806	1.87806	1.87806	1.87806	1.87806	2.16519	1.87806	1.87806	2.98057	1.94759	4.99398	3.70021	3.30957	1.87806
GSM3405067	1.87872	2.35497	1.87872	1.87872	1.87872	1.87872	1.87872	1.87872	1.87872	2.24046	1.87872	1.87872	1.87872	1.87872	1.87872	1.87872	2.88434	1.87872	2.10723	1.87872	1.87872	1.87872	1.87872	1.87872	1.87872	1.87872	2.21073	1.87872	1.87872	1.87872	3.00117	1.87872	1.87872	2.2515	1.87872	1.87872	1.87872	1.87872	1.87872	1.87872	2.33313	1.87872	1.87872	3.28953	1.87872	4.83221	3.37591	3.20523	1.87872
GSM3405068	1.87962	2.28895	1.87962	1.87962	1.87962	1.87962	1.87962	1.87962	1.87962	3.10093	1.87962	1.87962	1.87962	1.87962	1.87962	3.18613	1.87962	1.87962	1.87962	2.27403	1.87962	1.87962	1.87962	1.87962	1.87962	1.87962	1.87962	1.87962	1.87962	1.87962	3.33216	1.87962	1.87962	1.87962	1.87962	1.87962	1.87962	1.87962	1.87962	1.87962	1.87962	1.87962	1.87962	3.17669	1.87962	4.79792	2.67585	3.2593	1.87962
GSM3405069	1.88248	1.88248	1.88248	1.88248	1.88248	1.88248	1.88248	1.88248	1.88248	4.16456	1.88248	1.88248	1.88248	1.88248	1.88248	1.88248	1.88248	1.88248	2.92628	3.386	1.88248	1.88248	3.48631	1.88248	1.88248	1.88248	1.88248	1.88248	1.88248	2.56812	4.22996	1.88248	1.88248	1.88248	1.88248	1.88248	1.88248	1.88248	4.41564	1.88248	1.88248	1.88248	2.79142	3.85492	1.88248	4.49143	1.88248	3.9103	1.88248
GSM3405070	1.88041	4.12273	1.88041	1.88041	1.88041	1.88041	1.88041	3.24627	1.88041	4.97997	1.88041	1.88041	1.88041	1.88041	1.88041	4.5786	4.88983	1.88041	1.88041	3.73651	1.88041	1.88041	1.88041	1.88041	1.88041	1.88041	3.45911	3.151	1.88041	3.27582	3.86953	3.30957	1.88041	1.88041	3.39252	4.75917	1.88041	1.88041	5.08961	3.82536	1.88041	1.88041	4.59488	1.88041	1.88041	4.2221	1.88041	1.88041	1.88041
GSM3405071	1.87806	1.87806	1.87806	1.87806	1.98938	1.87806	1.87806	3.74019	1.87806	4.55051	1.87806	1.87806	2.38398	1.87806	1.87806	2.63531	2.88434	2.3738	5.16571	1.87806	2.84527	1.98141	1.87806	1.87806	2.96033	2.05505	1.87806	1.87806	1.97249	1.94992	1.98068	1.87806	1.94479	2.15159	2.19948	1.87806	1.87806	1.87806	4.70472	2.71121	2.337	3.00721	1.87806	2.30585	2.79635	4.80661	2.74825	3.65722	1.87806
GSM3405072	1.87818	1.87818	1.87818	1.87818	1.87818	1.87818	2.24684	1.87818	1.87818	3.11333	1.87818	1.87818	1.87818	1.87818	1.87818	2.18689	2.70353	1.87818	5.16011	2.03027	1.87818	1.87818	1.87818	2.39261	1.87818	1.87818	2.22847	1.87818	1.87818	2.08139	4.41179	2.55688	1.87818	1.87818	2.24218	1.87818	2.1463	1.87818	2.08044	1.87818	2.31865	1.87818	1.87818	2.41797	1.87818	4.26484	4.02184	3.79908	1.87818
GSM3405073	1.87817	2.69812	1.87817	1.87817	1.87817	1.87817	2.00565	1.87817	2.0249	2.03817	1.87817	1.87817	1.87817	1.87817	1.87817	1.87817	2.14758	1.87817	2.32768	1.87817	2.03027	1.87817	1.87817	1.87817	1.87817	1.87817	2.08977	1.98308	1.87817	1.87817	3.7621	2.41196	1.97804	1.87817	1.87817	1.87817	1.87817	1.87817	1.87817	1.87817	2.4004	1.87817	1.87817	3.02784	1.87817	5.13271	3.25617	4.88983	1.87817
GSM3405074	1.88541	1.88541	1.88541	1.88541	1.88541	1.88541	1.88541	1.88541	1.88541	1.88541	1.88541	1.88541	1.88541	1.88541	1.88541	3.90293	1.88541	1.88541	4.34953	1.88541	1.88541	1.88541	1.88541	1.88541	1.88541	1.88541	1.88541	1.88541	1.88541	1.88541	4.3457	1.88541	1.88541	1.88541	1.88541	1.88541	1.88541	1.88541	2.70353	1.88541	1.88541	1.88541	1.88541	3.06671	1.88541	4.98472	2.79917	3.52726	1.88541
GSM3405075	1.87819	1.87819	1.87819	1.87819	1.87819	1.87819	1.87819	1.97424	1.87819	3.4291	2.5977	1.87819	2.0083	2.02746	2.17238	3.03972	2.73181	2.66601	3.23674	2.66353	1.87819	1.87819	2.44382	1.87819	1.87819	1.87819	2.11596	2.78335	2.70098	1.87819	4.48743	1.87819	1.87819	1.87819	1.87819	1.87819	1.87819	1.87819	1.87819	1.87819	1.87819	1.87819	2.15288	3.67126	1.98853	4.47936	3.21806	3.51687	1.87819
GSM3405076	1.89099	1.89099	1.89099	1.89099	1.89099	1.89099	1.89099	1.89099	1.89099	3.1197	1.89099	1.89099	1.89099	1.89099	1.89099	1.89099	1.89099	1.89099	1.89099	1.89099	1.89099	1.89099	1.89099	1.89099	1.89099	1.89099	1.89099	1.89099	1.89099	1.89099	4.36868	3.54495	1.89099	1.89099	1.89099	1.89099	1.89099	1.89099	1.89099	1.89099	1.89099	1.89099	1.89099	3.95435	1.89099	5.04418	4.4	4.00675	1.89099
GSM3405077	1.88326	1.88326	1.88326	1.88326	1.88326	3.19267	1.88326	1.88326	1.88326	1.88326	1.88326	1.88326	1.88326	1.88326	2.66353	1.88326	3.03079	1.88326	1.88326	1.88326	1.88326	1.88326	1.88326	3.17338	1.88326	1.88326	2.69315	1.88326	1.88326	2.69812	3.12644	1.88326	1.88326	2.96322	1.88326	1.88326	1.88326	1.88326	1.88326	2.64473	2.90095	1.88326	2.80729	3.35584	2.98057	5.19411	3.78777	3.47249	1.88326
GSM3405078	1.87823	2.3738	1.87823	1.87823	3.67126	2.03209	2.11087	1.87823	1.87823	3.02194	1.87823	1.87823	1.87823	1.87823	1.87823	2.01019	2.65745	1.87823	5.29619	1.87823	1.87823	2.31114	2.52436	2.92334	2.04699	1.87823	2.01758	2.16589	1.87823	2.28557	4.20303	1.87823	1.99758	2.17089	1.87823	2.03501	1.87823	1.87823	2.65174	1.87823	2.16095	2.38863	2.37181	3.1103	2.27555	5.26534	3.84747	4.13045	1.87823
GSM3405079	1.87947	1.87947	1.87947	1.87947	1.87947	1.87947	1.87947	1.87947	1.87947	1.87947	1.87947	1.87947	1.87947	1.87947	1.87947	1.87947	2.39056	1.87947	2.90382	1.87947	1.87947	1.87947	1.87947	1.87947	1.87947	1.87947	1.87947	1.87947	1.87947	1.87947	3.10405	1.87947	1.87947	1.87947	1.87947	1.87947	1.87947	1.87947	2.52224	1.87947	2.42999	1.87947	1.87947	3.2593	1.87947	4.73431	3.00434	3.71453	1.87947
GSM3405080	1.8795	2.29381	2.34587	2.56339	1.8795	1.8795	1.8795	2.58639	1.8795	1.8795	1.8795	1.8795	1.8795	1.8795	1.8795	2.67856	2.91767	1.8795	5.61033	1.8795	3.14169	1.8795	2.48097	1.8795	1.8795	2.28557	1.8795	1.8795	1.8795	1.8795	3.84747	2.51361	1.8795	1.8795	2.52436	2.84527	2.54412	1.8795	1.8795	1.8795	2.31865	1.8795	1.8795	3.19575	1.8795	4.77204	2.87612	2.39261	1.8795
GSM3405081	3.35584	1.88737	1.88737	1.88737	3.22745	1.88737	1.88737	1.88737	1.88737	3.70021	1.88737	1.88737	3.2306	1.88737	1.88737	3.35265	1.88737	1.88737	5.18265	1.88737	1.88737	1.88737	1.88737	3.08866	1.88737	1.88737	2.8539	2.82626	1.88737	3.151	4.58677	1.88737	1.88737	1.88737	1.88737	3.63924	1.88737	1.88737	1.88737	2.83166	4.71737	1.88737	3.15417	4.24947	1.88737	4.85851	3.55537	3.30293	1.88737
GSM3405082	2.32768	3.73651	1.87806	1.87806	2.11204	1.87806	2.67104	3.03378	2.74956	3.24627	1.87806	1.93499	4.2221	1.93407	1.87806	6.2834	4.81951	2.94581	5.61033	4.07797	1.87806	1.87806	2.56557	2.30036	3.43593	1.87806	2.47037	1.95989	1.87806	1.87806	7.20603	3.90668	1.87806	1.87806	2.157	2.26385	2.54412	1.87806	1.9336	2.71862	1.87806	2.65402	2.1463	2.98348	1.87806	4.56621	2.96609	3.18944	1.87806
GSM3405083	1.88946	1.88946	3.5727	1.88946	1.88946	1.88946	1.88946	1.88946	3.43916	4.55051	3.99924	1.88946	1.88946	1.88946	1.88946	3.78409	3.49638	1.88946	5.49113	1.88946	1.88946	1.88946	1.88946	1.88946	1.88946	3.1103	1.88946	1.88946	1.88946	1.88946	5.31542	1.88946	1.88946	1.88946	1.88946	1.88946	1.88946	1.88946	3.85492	1.88946	1.88946	1.88946	1.88946	1.88946	1.88946	4.47154	3.87325	3.83267	1.88946
GSM3405084	1.87905	2.19279	1.87905	2.79635	2.29704	1.87905	1.87905	1.87905	1.87905	2.38675	1.87905	1.87905	1.87905	1.87905	1.87905	2.42393	3.07949	2.32407	4.66743	1.87905	1.87905	1.87905	1.87905	2.48318	1.87905	1.87905	1.87905	1.87905	1.87905	1.87905	4.35714	1.87905	1.87905	1.87905	1.87905	1.87905	1.87905	1.87905	1.87905	1.87905	2.21707	1.87905	1.87905	3.30625	1.87905	4.67558	3.95807	3.386	1.87905
GSM3405085	1.88528	1.88528	1.88528	1.88528	1.88528	1.88528	1.88528	1.88528	1.88528	1.88528	1.88528	1.88528	1.88528	1.88528	1.88528	2.98057	1.88528	1.88528	1.88528	1.88528	1.88528	1.88528	1.88528	1.88528	1.88528	1.88528	1.88528	1.88528	1.88528	1.88528	3.53766	1.88528	1.88528	1.88528	3.77679	1.88528	1.88528	1.88528	1.88528	1.88528	1.88528	1.88528	1.88528	3.25617	1.88528	4.41564	3.4127	3.10712	1.88528
GSM3405086	1.88505	3.22427	1.88505	1.88505	1.88505	1.88505	1.88505	1.88505	1.88505	1.88505	1.88505	1.88505	1.88505	1.88505	1.88505	3.13853	1.88505	2.67104	6.03259	1.88505	1.88505	1.88505	1.88505	1.88505	1.88505	1.88505	1.88505	1.88505	1.88505	1.88505	5.16571	1.88505	1.88505	1.88505	1.88505	1.88505	1.88505	1.88505	1.88505	1.88505	1.88505	1.88505	1.88505	2.75469	1.88505	4.57038	3.36605	3.24001	1.88505
GSM3405087	1.87956	2.50511	1.87956	1.87956	1.87956	1.87956	1.87956	1.87956	1.87956	1.87956	1.87956	1.87956	1.87956	1.87956	1.87956	2.31689	2.80729	1.87956	4.06685	1.87956	1.87956	1.87956	1.87956	1.87956	1.87956	1.87956	1.87956	1.87956	1.87956	1.87956	4.14554	1.87956	1.87956	1.87956	1.87956	1.87956	1.87956	1.87956	1.87956	1.87956	1.87956	1.87956	1.87956	2.8539	2.44775	4.45548	3.65722	3.68222	1.87956
GSM3405088	1.89423	1.89423	1.89423	1.89423	1.89423	1.89423	1.89423	1.89423	1.89423	1.89423	1.89423	1.89423	1.89423	1.89423	1.89423	1.89423	1.89423	1.89423	1.89423	1.89423	1.89423	1.89423	1.89423	1.89423	1.89423	1.89423	1.89423	1.89423	1.89423	1.89423	1.89423	1.89423	1.89423	1.89423	1.89423	1.89423	1.89423	1.89423	1.89423	1.89423	1.89423	1.89423	1.89423	1.89423	1.89423	4.46353	3.68943	1.89423	1.89423
GSM3405089	1.91037	1.91037	1.91037	1.91037	1.91037	1.91037	1.91037	1.91037	1.91037	1.91037	1.91037	1.91037	1.91037	1.91037	1.91037	1.91037	1.91037	1.91037	5.73326	1.91037	1.91037	1.91037	1.91037	1.91037	1.91037	1.91037	1.91037	1.91037	1.91037	1.91037	4.78939	1.91037	1.91037	1.91037	1.91037	1.91037	1.91037	1.91037	1.91037	1.91037	1.91037	1.91037	1.91037	1.91037	1.91037	4.68395	3.88844	1.91037	1.91037
GSM3405090	1.88896	3.3494	3.22113	1.88896	2.93734	1.88896	1.88896	1.88896	1.88896	1.88896	3.08866	1.88896	1.88896	1.88896	1.88896	4.06685	3.82158	1.88896	5.53986	1.88896	1.88896	3.013	1.88896	1.88896	1.88896	1.88896	1.88896	1.88896	3.54861	1.88896	4.61483	1.88896	1.88896	3.14481	1.88896	1.88896	1.88896	2.88434	1.88896	1.88896	1.88896	1.88896	1.88896	1.88896	1.88896	4.61094	3.99924	3.11182	1.88896
GSM3405091	3.12644	3.86233	4.09652	2.96906	1.89093	1.89093	1.89093	1.89093	1.89093	4.35714	1.89093	1.89093	1.89093	1.89093	3.1604	1.89093	1.89093	3.20523	6.31502	1.89093	3.35921	1.89093	3.30625	3.75113	3.65187	1.89093	3.48272	1.89093	1.89093	3.88097	5.14923	1.89093	1.89093	1.89093	3.60377	4.2417	1.89093	1.89093	3.09468	1.89093	3.00434	3.17669	1.89093	4.62703	1.89093	4.54661	4.59488	2.99533	1.89093
GSM3405092	1.92141	1.92141	1.92141	1.92141	1.92141	1.92141	1.92141	1.92141	1.92141	1.92141	1.92141	1.92141	1.92141	1.92141	1.92141	1.92141	1.92141	1.92141	4.2221	1.92141	1.92141	1.92141	1.92141	1.92141	1.92141	1.92141	1.92141	4.74266	1.92141	1.92141	4.86279	1.92141	1.92141	1.92141	1.92141	1.92141	1.92141	1.92141	1.92141	1.92141	1.92141	1.92141	1.92141	1.92141	4.42778	3.95064	1.92141	1.92141	1.92141
GSM3405093	1.93023	1.93023	1.93023	1.93023	1.93023	1.93023	1.93023	1.93023	1.93023	4.06685	1.93023	1.93023	1.93023	1.93023	1.93023	5.27131	3.90668	1.93023	5.65799	1.93023	1.93023	1.93023	1.93023	1.93023	1.93023	1.93023	1.93023	1.93023	1.93023	1.93023	5.54762	1.93023	1.93023	1.93023	1.93023	1.93023	1.93023	1.93023	1.93023	1.93023	1.93023	1.93023	1.93023	1.93023	1.93023	4.09273	1.93023	1.93023	1.93023
GSM3405094	3.96191	1.89657	3.22113	1.89657	1.89657	1.89657	1.89657	1.89657	4.39601	4.21077	3.66769	1.89657	3.57956	3.5727	3.17669	5.44435	4.46353	1.89657	6.42474	3.5935	3.45911	1.89657	3.6642	3.71453	1.89657	1.89657	1.89657	1.89657	3.60377	1.89657	6.39243	1.89657	1.89657	1.89657	1.89657	1.89657	1.89657	1.89657	3.3494	1.89657	1.89657	1.89657	1.89657	1.89657	1.89657	3.90668	1.89657	1.89657	1.89657
GSM3405095	4.74706	3.58304	1.88436	1.88436	1.88436	1.88436	1.88436	2.99533	1.88436	4.50348	1.88436	1.88436	1.88436	1.88436	1.88436	4.07062	1.88436	4.00308	6.51779	1.88436	3.60377	3.1324	2.90382	2.84817	1.88436	1.88436	2.91767	1.88436	1.88436	3.25281	5.75902	4.07437	1.88436	2.66861	1.88436	3.85492	1.88436	2.69562	1.88436	1.88436	1.88436	1.88436	3.07593	1.88436	2.81001	4.75506	3.83632	4.04444	1.88436
GSM3405096	3.74747	3.74019	1.91339	1.91339	1.91339	1.91339	1.91339	4.05562	4.15689	4.72152	4.7678	1.91339	1.91339	1.91339	1.91339	3.85492	3.60733	1.91339	5.40156	1.91339	1.91339	1.91339	1.91339	4.14178	1.91339	4.35714	1.91339	1.91339	1.91339	1.91339	4.9178	1.91339	1.91339	1.91339	1.91339	1.91339	1.91339	1.91339	4.33791	1.91339	1.91339	1.91339	4.65133	1.91339	1.91339	1.91339	3.64279	1.91339	1.91339
GSM3405097	1.92922	3.88097	1.92922	1.92922	1.92922	1.92922	1.92922	1.92922	1.92922	1.92922	1.92922	1.92922	1.92922	1.92922	1.92922	4.93677	1.92922	4.19914	4.35714	1.92922	1.92922	1.92922	4.28005	4.41564	1.92922	1.92922	1.92922	4.64296	1.92922	1.92922	4.15689	1.92922	1.92922	1.92922	1.92922	1.92922	1.92922	1.92922	3.95435	1.92922	1.92922	1.92922	1.92922	1.92922	1.92922	1.92922	1.92922	1.92922	1.92922
GSM3405098	3.50652	3.56611	2.95735	2.63286	3.31615	1.8799	1.8799	3.79519	2.5009	3.67126	1.8799	1.8799	2.81541	1.8799	2.44775	3.50313	3.40088	4.14178	5.88324	1.8799	3.71453	3.49973	3.33216	3.48949	2.77537	2.72113	2.61131	2.57481	2.4562	2.68829	4.78504	1.8799	1.8799	2.3738	2.28044	3.66769	2.38304	3.51687	3.23674	1.8799	2.73424	1.8799	2.75469	3.04885	1.8799	4.17237	4.54272	3.48631	1.8799
GSM3405099	1.88837	1.88837	1.88837	1.88837	1.88837	1.88837	1.88837	1.88837	1.88837	3.03972	1.88837	1.88837	1.88837	1.88837	1.88837	1.88837	3.05505	1.88837	3.99924	1.88837	1.88837	1.88837	1.88837	1.88837	1.88837	1.88837	1.88837	1.88837	1.88837	1.88837	3.89934	1.88837	1.88837	1.88837	1.88837	1.88837	1.88837	1.88837	1.88837	1.88837	1.88837	1.88837	1.88837	1.88837	1.88837	4.12273	3.95064	1.88837	1.88837
GSM3405100	1.88779	1.88779	1.88779	1.88779	3.37591	3.28251	3.123	1.88779	1.88779	1.88779	1.88779	1.88779	1.88779	1.88779	3.18613	1.88779	1.88779	1.88779	4.90819	1.88779	1.88779	1.88779	3.40576	2.8622	3.08866	1.88779	1.88779	1.88779	1.88779	1.88779	4.70902	3.00868	1.88779	1.88779	1.88779	1.88779	1.88779	1.88779	3.67476	3.05197	1.88779	1.88779	1.88779	1.88779	1.88779	4.30706	4.3725	3.79519	1.88779
GSM3405101	1.88321	1.88321	1.88321	1.88321	1.88321	4.10374	3.85492	3.81022	1.88321	1.88321	1.88321	1.88321	1.88321	1.88321	1.88321	1.88321	4.16085	1.88321	3.4291	1.88321	1.88321	1.88321	4.65729	4.82796	3.80647	4.33015	1.88321	1.88321	1.88321	3.34236	1.88321	1.88321	3.31295	4.74706	1.88321	1.88321	1.88321	1.88321	4.07062	2.90095	4.57038	3.69292	1.88321	1.88321	2.90677	4.82382	4.43969	3.46242	1.88321
GSM3405102	1.88169	1.88169	1.88169	1.88169	2.78335	1.88169	2.52643	1.88169	1.88169	1.88169	1.88169	1.88169	1.88169	1.88169	1.88169	1.88169	3.14481	1.88169	4.0854	1.88169	1.88169	1.88169	3.05505	3.68581	1.88169	2.47646	1.88169	1.88169	1.88169	1.88169	4.06685	1.88169	1.88169	1.88169	1.88169	1.88169	1.88169	1.88169	2.95161	1.88169	2.54206	1.88169	3.1604	2.53214	1.88169	3.95807	3.50998	3.77679	1.88169
GSM3405103	1.88686	3.52726	1.88686	1.88686	3.013	1.88686	1.88686	2.93193	1.88686	2.81265	1.88686	1.88686	1.88686	2.90382	1.88686	3.21483	3.9803	1.88686	5.06431	1.88686	1.88686	1.88686	2.9893	4.21077	3.87712	1.88686	1.88686	1.88686	1.88686	1.88686	4.95558	3.68943	2.78335	1.88686	1.88686	1.88686	1.88686	1.88686	3.65	3.2593	3.48631	1.88686	1.88686	4.61898	3.02784	4.81084	4.54272	4.72577	1.88686
GSM3405104	1.90202	1.90202	1.90202	1.90202	1.90202	1.90202	1.90202	1.90202	1.90202	3.46592	1.90202	1.90202	1.90202	1.90202	1.90202	3.96555	3.75855	1.90202	3.67126	1.90202	1.90202	1.90202	1.90202	1.90202	1.90202	1.90202	1.90202	1.90202	1.90202	1.90202	4.2533	4.3725	1.90202	1.90202	1.90202	1.90202	1.90202	1.90202	3.61802	1.90202	1.90202	1.90202	1.90202	3.55537	1.90202	3.96926	4.20303	4.44769	1.90202
GSM3405105	1.88099	1.88099	1.88099	1.88099	1.88099	1.88099	1.88099	1.88099	1.88099	1.88099	1.88099	1.88099	1.88099	1.88099	1.88099	2.8676	1.88099	1.88099	4.36093	1.88099	1.88099	1.88099	1.88099	1.88099	1.88099	1.88099	1.88099	1.88099	1.88099	1.88099	4.5075	2.53973	1.88099	1.88099	1.88099	1.88099	1.88099	1.88099	1.88099	1.88099	1.88099	1.88099	1.88099	1.88099	1.88099	4.38415	4.32629	3.36929	1.88099
GSM3405106	1.90816	4.71737	1.90816	1.90816	1.90816	1.90816	1.90816	3.72182	1.90816	4.36477	1.90816	1.90816	1.90816	1.90816	1.90816	1.90816	1.90816	1.90816	4.62703	1.90816	3.56611	1.90816	1.90816	1.90816	1.90816	1.90816	1.90816	3.70021	1.90816	1.90816	4.59081	1.90816	1.90816	1.90816	1.90816	1.90816	1.90816	1.90816	1.90816	1.90816	1.90816	1.90816	3.95807	4.19914	1.90816	4.38028	4.77644	4.27241	1.90816
GSM3405107	1.87965	2.70735	1.87965	1.87965	2.75742	2.98057	1.87965	2.58176	1.87965	3.19267	1.87965	1.87965	1.87965	2.42791	1.87965	3.19901	3.00721	2.65402	4.91282	2.24684	3.06671	2.93461	3.386	3.17971	1.87965	2.81541	3.4291	2.63531	1.87965	1.87965	4.77204	1.87965	1.87965	1.87965	2.31306	2.5612	2.66098	1.87965	3.11333	3.43252	1.87965	1.87965	1.87965	4.2417	2.45811	4.69217	3.9803	3.45251	1.87965
GSM3405108	1.88626	1.88626	1.88626	1.88626	1.88626	1.88626	1.88626	1.88626	1.88626	2.84817	1.88626	1.88626	1.88626	1.88626	1.88626	1.88626	1.88626	1.88626	2.97501	1.88626	1.88626	1.88626	1.88626	1.88626	1.88626	1.88626	1.88626	3.40576	1.88626	1.88626	3.7621	1.88626	1.88626	1.88626	1.88626	1.88626	1.88626	1.88626	1.88626	1.88626	2.73181	1.88626	1.88626	3.06376	1.88626	4.11508	4.41564	3.43916	1.88626
GSM3405109	1.89305	1.89305	1.89305	1.89305	1.89305	1.89305	1.89305	1.89305	1.89305	1.89305	1.89305	1.89305	1.89305	1.89305	1.89305	3.27252	1.89305	1.89305	3.98789	1.89305	1.89305	1.89305	1.89305	1.89305	1.89305	1.89305	1.89305	1.89305	1.89305	1.89305	4.46353	1.89305	1.89305	1.89305	1.89305	1.89305	3.06095	1.89305	1.89305	1.89305	1.89305	1.89305	1.89305	3.32893	1.89305	4.43969	4.70472	3.61802	1.89305
GSM3405110	1.88541	3.84001	1.88541	1.88541	1.88541	1.88541	1.88541	1.88541	1.88541	1.88541	1.88541	1.88541	1.88541	1.88541	1.88541	3.99924	2.85946	1.88541	3.99161	1.88541	1.88541	1.88541	2.76748	2.73424	1.88541	1.88541	3.52726	1.88541	1.88541	1.88541	4.46353	1.88541	2.99222	1.88541	1.88541	1.88541	1.88541	1.88541	1.88541	1.88541	3.41928	1.88541	1.88541	3.96555	1.88541	4.55434	3.89934	3.95807	1.88541
GSM3405111	1.88383	1.88383	1.88383	1.88383	1.88383	1.88383	1.88383	1.88383	1.88383	1.88383	1.88383	1.88383	1.88383	1.88383	1.88383	2.84527	3.18613	1.88383	4.28378	1.88383	1.88383	1.88383	1.88383	1.88383	1.88383	1.88383	2.82089	1.88383	1.88383	1.88383	3.91739	1.88383	1.88383	1.88383	1.88383	1.88383	1.88383	1.88383	1.88383	1.88383	1.88383	1.88383	1.88383	3.08866	1.88383	4.33393	4.39601	3.72911	1.88383
GSM3405112	1.89729	1.89729	1.89729	1.89729	1.89729	1.89729	1.89729	1.89729	1.89729	3.4291	1.89729	1.89729	1.89729	1.89729	1.89729	1.89729	1.89729	1.89729	4.10374	1.89729	1.89729	1.89729	1.89729	1.89729	1.89729	1.89729	1.89729	1.89729	1.89729	1.89729	3.89217	1.89729	1.89729	1.89729	1.89729	1.89729	1.89729	1.89729	1.89729	1.89729	1.89729	1.89729	3.45911	4.4517	3.33216	4.39601	3.65374	1.89729	1.89729
GSM3405113	1.88478	1.88478	1.88478	1.88478	1.88478	2.8539	1.88478	3.7548	1.88478	2.65174	1.88478	1.88478	1.88478	1.88478	1.88478	3.09176	1.88478	1.88478	1.88478	1.88478	1.88478	2.67104	1.88478	1.88478	2.7649	3.44266	1.88478	1.88478	3.1197	1.88478	4.18771	3.11665	1.88478	3.29947	1.88478	1.88478	3.23674	1.88478	1.88478	1.88478	3.04885	1.88478	1.88478	3.92854	1.88478	5.46535	3.37248	4.05562	1.88478
GSM3405114	1.87944	2.66601	1.87944	1.87944	1.87944	1.87944	1.87944	1.87944	1.87944	3.66769	1.87944	1.87944	1.87944	2.28716	1.87944	2.54412	1.87944	1.87944	4.65531	1.87944	1.87944	1.87944	1.87944	1.87944	1.87944	1.87944	1.87944	1.87944	1.87944	1.87944	3.40915	2.53321	1.87944	1.87944	1.87944	1.87944	1.87944	1.87944	1.87944	1.87944	2.46028	1.87944	2.42999	2.38863	1.87944	4.5075	3.78046	3.84747	1.87944
GSM3405115	1.89099	3.99924	1.89099	1.89099	1.89099	1.89099	1.89099	1.89099	1.89099	3.43593	1.89099	1.89099	1.89099	1.89099	1.89099	3.48631	1.89099	1.89099	5.11629	1.89099	1.89099	1.89099	1.89099	1.89099	1.89099	1.89099	1.89099	1.89099	1.89099	1.89099	4.27241	1.89099	1.89099	1.89099	1.89099	1.89099	1.89099	1.89099	1.89099	1.89099	3.0728	1.89099	1.89099	3.93582	1.89099	4.7301	3.85492	3.49638	1.89099
GSM3405116	1.87943	2.43996	1.87943	1.87943	1.87943	1.87943	1.87943	1.87943	1.87943	2.56557	1.87943	1.87943	1.87943	1.87943	1.87943	1.87943	3.23354	1.87943	2.89256	1.87943	1.87943	1.87943	1.87943	1.87943	1.87943	1.87943	2.52015	1.87943	1.87943	1.87943	4.03318	1.87943	1.87943	1.87943	1.87943	1.87943	1.87943	1.87943	1.87943	1.87943	2.37181	1.87943	2.29866	3.61454	1.87943	4.5075	3.98789	3.54147	1.87943
GSM3405117	1.90336	1.90336	1.90336	1.90336	1.90336	1.90336	1.90336	1.90336	1.90336	1.90336	1.90336	1.90336	1.90336	1.90336	1.90336	1.90336	1.90336	1.90336	1.90336	1.90336	1.90336	1.90336	1.90336	1.90336	1.90336	1.90336	1.90336	1.90336	1.90336	1.90336	3.79147	1.90336	1.90336	1.90336	1.90336	1.90336	1.90336	1.90336	1.90336	1.90336	1.90336	1.90336	1.90336	1.90336	1.90336	4.68395	3.83632	3.55191	1.90336
GSM3405118	1.88785	1.88785	1.88785	1.88785	1.88785	1.88785	1.88785	1.88785	1.88785	1.88785	1.88785	1.88785	1.88785	2.92334	1.88785	1.88785	3.25617	1.88785	3.67837	1.88785	1.88785	1.88785	1.88785	1.88785	1.88785	1.88785	1.88785	2.87061	1.88785	1.88785	4.7937	3.09468	1.88785	1.88785	1.88785	2.9487	1.88785	1.88785	1.88785	1.88785	3.32893	1.88785	3.17971	3.99161	3.04277	4.96025	4.16085	4.24947	1.88785
GSM3405119	1.87917	2.58883	1.87917	1.87917	1.87917	1.87917	1.87917	1.87917	1.87917	1.87917	1.87917	1.87917	1.87917	1.87917	1.87917	2.99222	1.87917	1.87917	5.40156	1.87917	1.87917	1.87917	1.87917	2.5842	1.87917	1.87917	1.87917	1.87917	2.2839	1.87917	3.84001	1.87917	1.87917	1.87917	1.87917	1.87917	1.87917	1.87917	2.25754	1.87917	2.36029	1.87917	1.87917	3.4559	1.87917	4.49557	3.63924	3.41583	1.87917
GSM3405120	1.88701	1.88701	1.88701	1.88701	1.88701	1.88701	1.88701	1.88701	1.88701	1.88701	1.88701	1.88701	1.88701	1.88701	1.88701	1.88701	1.88701	1.88701	3.49298	1.88701	1.88701	1.88701	1.88701	1.88701	1.88701	1.88701	1.88701	1.88701	1.88701	1.88701	3.49973	1.88701	1.88701	1.88701	1.88701	1.88701	1.88701	1.88701	1.88701	1.88701	1.88701	1.88701	1.88701	3.27582	1.88701	4.4	4.31102	3.53415	1.88701
GSM3405121	1.90114	3.49638	1.90114	1.90114	1.90114	1.90114	1.90114	1.90114	1.90114	1.90114	1.90114	1.90114	1.90114	1.90114	1.90114	3.86953	1.90114	1.90114	4.65927	1.90114	1.90114	1.90114	1.90114	3.53415	1.90114	1.90114	1.90114	1.90114	1.90114	1.90114	4.59895	1.90114	1.90114	1.90114	1.90114	1.90114	1.90114	1.90114	1.90114	1.90114	1.90114	1.90114	1.90114	3.74747	1.90114	4.61094	4.17237	1.90114	1.90114
GSM3405122	1.8785	3.14792	1.8785	1.8785	1.8785	2.22189	1.8785	1.8785	1.8785	1.8785	1.8785	1.8785	1.8785	1.8785	1.8785	3.24627	2.42791	1.8785	5.75902	2.09393	1.8785	1.8785	2.49644	2.46432	1.8785	1.8785	2.31306	1.8785	1.8785	1.8785	4.29929	1.8785	1.8785	1.8785	2.38863	2.34212	1.8785	1.8785	2.69066	2.47441	2.4562	1.8785	1.8785	3.56948	1.8785	4.73431	4.04444	3.49973	1.8785
GSM3405123	2.09287	2.98057	1.87806	1.87806	2.38863	1.87806	1.87806	1.87806	1.87806	1.87806	1.87806	1.87806	1.91363	1.87806	1.87806	2.03121	2.9893	1.91724	3.33216	2.1957	1.87806	1.87806	1.94645	2.18478	1.9901	1.87806	2.34951	2.24218	1.87806	1.87806	3.83267	1.87806	1.87806	2.06685	2.07347	2.11262	1.87806	1.9379	1.87806	1.87806	2.49857	1.87806	1.87806	3.5203	2.12209	4.38809	4.56218	3.58643	1.87806
GSM3405124	1.88047	2.67856	1.88047	2.79385	1.88047	1.88047	1.88047	1.88047	1.88047	1.88047	1.88047	1.88047	1.88047	1.88047	1.88047	2.68107	2.95735	1.88047	3.74374	1.88047	1.88047	1.88047	2.38863	1.88047	1.88047	1.88047	2.35673	1.88047	1.88047	1.88047	3.7548	1.88047	1.88047	1.88047	1.88047	1.88047	1.88047	1.88047	1.88047	1.88047	1.88047	1.88047	1.88047	3.2306	2.48983	4.29155	3.45911	2.83166	1.88047
GSM3405125	1.87872	2.4139	1.87872	1.87872	1.87872	1.87872	1.87872	1.87872	1.87872	2.46628	1.87872	1.87872	1.87872	1.87872	1.87872	2.57054	2.42585	1.87872	4.28005	1.87872	1.87872	1.87872	1.87872	2.67339	1.87872	1.87872	2.25754	1.87872	1.87872	1.87872	4.14178	1.87872	1.87872	1.87872	1.87872	1.87872	1.87872	1.87872	1.87872	2.32768	2.79635	1.87872	1.87872	3.69658	2.16519	4.72577	4.28378	3.95435	1.87872
GSM3405126	1.88865	1.88865	1.88865	1.88865	1.88865	1.88865	1.88865	1.88865	1.88865	1.88865	1.88865	1.88865	1.88865	1.88865	1.88865	5.08457	3.69475	1.88865	4.22996	1.88865	1.88865	1.88865	1.88865	1.88865	1.88865	1.88865	1.88865	4.77644	1.88865	1.88865	5.48014	1.88865	1.88865	1.88865	1.88865	1.88865	1.88865	1.88865	1.88865	1.88865	2.9429	1.88865	1.88865	4.16851	1.88865	4.63093	4.02184	4.46353	1.88865
GSM3405127	1.87806	1.92313	1.87806	1.87806	1.87806	1.87806	1.87806	1.87806	1.87806	2.2299	1.87806	1.87806	1.90165	1.87806	1.87806	5.16571	2.91214	1.87806	5.48014	2.47646	1.87806	1.87806	2.04506	1.87806	1.87806	1.87806	1.87806	1.87806	1.87806	1.87806	2.70605	1.87806	1.87806	1.87806	1.87806	1.87806	1.91965	1.87806	1.94878	1.87806	2.32228	1.87806	1.87806	2.65174	1.87806	4.2379	3.5935	3.46242	1.87806
GSM3405128	1.89002	3.16682	1.89002	3.19901	1.89002	1.89002	1.89002	1.89002	1.89002	4.34953	1.89002	1.89002	1.89002	1.89002	1.89002	1.89002	3.151	1.89002	5.91031	1.89002	1.89002	1.89002	1.89002	1.89002	1.89002	1.89002	1.89002	1.89002	1.89002	1.89002	4.54661	1.89002	1.89002	1.89002	1.89002	3.03378	1.89002	1.89002	1.89002	1.89002	2.93193	1.89002	1.89002	3.34587	1.89002	5.00378	4.55051	3.48631	1.89002
GSM3405129	1.87872	2.28716	1.87872	1.87872	2.21707	2.15014	1.87872	2.69562	1.87872	2.83969	1.87872	1.87872	1.87872	1.87872	1.87872	3.55537	3.03677	1.87872	5.40156	1.87872	1.87872	1.87872	2.71616	1.87872	1.87872	2.15831	2.39261	1.87872	1.87872	2.48542	5.06431	2.58639	1.87872	1.87872	1.87872	1.87872	1.87872	1.87872	2.4876	1.87872	2.51361	1.87872	2.7649	3.35921	2.85088	4.57038	3.71107	3.94316	1.87872
GSM3405130	2.2123	3.1103	2.18544	1.8786	2.29547	1.8786	1.8786	2.77263	1.8786	2.9893	1.8786	1.8786	2.31114	1.8786	2.10255	3.15717	3.6642	1.8786	6.20124	2.23889	2.12338	1.8786	1.8786	1.8786	2.24844	1.8786	1.8786	2.20914	1.8786	1.8786	4.92262	3.60733	1.8786	1.8786	1.8786	1.8786	1.8786	1.8786	2.49221	2.37917	1.8786	2.22543	2.52436	2.84527	2.65174	5.06933	4.37646	3.67837	1.8786
GSM3405131	1.87877	1.87877	1.87877	1.87877	1.87877	1.87877	1.87877	1.87877	2.69315	1.87877	1.87877	1.87877	1.87877	1.87877	1.87877	3.06671	3.29947	1.87877	3.82899	2.17238	1.87877	1.87877	2.09867	1.87877	1.87877	1.87877	1.87877	1.87877	1.87877	1.87877	4.21462	1.87877	1.87877	1.87877	1.87877	1.87877	1.87877	1.87877	6.27337	2.20029	1.87877	1.87877	1.87877	3.44266	2.11968	4.81951	2.9778	2.64943	1.87877
GSM3405132	1.87848	2.60694	1.87848	1.87848	1.87848	1.87848	1.87848	2.22701	1.87848	2.44775	2.10605	1.87848	2.16095	1.87848	1.87848	3.09468	3.67126	2.26553	6.2212	3.06095	1.87848	1.87848	1.87848	1.87848	2.3024	2.15288	1.87848	1.87848	1.87848	2.18267	4.8762	2.80729	1.87848	2.04699	1.87848	1.87848	1.87848	1.87848	1.87848	1.87848	2.68107	2.04979	2.2515	3.04589	2.52224	4.77204	3.91391	3.82536	1.87848
GSM3405133	1.87866	1.87866	2.52436	2.11462	1.87866	1.87866	3.14792	2.65174	2.43607	3.55537	1.87866	1.87866	1.87866	1.87866	2.13493	3.7548	3.0728	1.87866	5.53986	1.87866	1.87866	1.87866	2.25921	2.50935	2.95735	3.33884	2.78072	2.22543	1.87866	1.87866	4.72577	1.87866	1.87866	1.87866	1.87866	1.87866	1.87866	1.87866	2.74183	2.70605	3.22427	2.11204	1.87866	3.69292	2.88697	4.7937	4.04811	3.61802	1.87866
GSM3405134	1.88217	3.09176	1.88217	1.88217	1.88217	1.88217	2.97501	1.88217	1.88217	2.87348	1.88217	1.88217	1.88217	1.88217	1.88217	3.07949	3.56262	1.88217	3.9803	1.88217	1.88217	1.88217	1.88217	1.88217	1.88217	1.88217	1.88217	2.6859	1.88217	1.88217	4.60694	2.48318	1.88217	3.12943	1.88217	1.88217	1.88217	1.88217	1.88217	1.88217	1.88217	1.88217	1.88217	3.91391	1.88217	4.81084	3.46592	3.43593	1.88217
GSM3405135	1.87868	2.64473	1.87868	1.87868	2.20029	1.87868	2.3024	2.11391	2.52864	3.06095	1.87868	1.87868	1.87868	1.87868	1.87868	1.87868	2.47441	2.41196	5.111	1.87868	1.87868	1.87868	1.87868	1.87868	2.30585	2.25754	3.36929	2.5612	1.87868	2.47247	4.42388	1.87868	1.87868	1.87868	1.87868	1.87868	1.87868	1.87868	1.87868	1.87868	2.86507	1.87868	2.27069	3.53087	2.21073	4.88983	2.95735	3.39252	1.87868
GSM3405136	1.87822	2.28044	2.56557	1.87822	1.87822	1.87822	1.87822	1.87822	1.87822	2.63777	1.87822	1.87822	1.87822	1.87822	1.87822	3.87712	3.68222	1.87822	6.32563	2.1209	1.87822	1.87822	2.47247	2.58176	2.02833	1.87822	2.35497	2.6859	1.87822	1.87822	5.27719	2.49424	1.87822	1.87822	1.87822	1.87822	2.22847	1.87822	2.15435	2.82626	2.72386	2.06891	2.15014	3.26922	2.38675	4.67558	4.05935	3.48949	1.87822
GSM3405137	1.87806	1.91265	2.02231	1.87806	2.39837	1.87806	1.94604	2.00741	1.87806	2.61131	1.87806	1.87806	1.87806	1.87806	1.87806	3.14792	3.55537	1.87806	6.20124	2.37917	2.0613	2.03121	2.00092	2.13882	2.27555	1.87806	2.10605	1.87806	1.87806	2.22373	4.75917	2.69066	1.87806	1.91302	1.87806	2.04316	1.87806	1.87806	2.6161	1.87806	2.11727	1.92698	1.87806	3.69292	2.21397	4.75506	3.4559	3.63924	1.87806
GSM3405138	1.9007	1.9007	1.9007	3.36605	1.9007	1.9007	1.9007	1.9007	1.9007	1.9007	1.9007	1.9007	1.9007	1.9007	1.9007	3.70021	3.68943	1.9007	4.95558	1.9007	4.07437	3.30293	1.9007	1.9007	1.9007	1.9007	1.9007	1.9007	1.9007	1.9007	4.92262	1.9007	1.9007	1.9007	1.9007	1.9007	1.9007	1.9007	1.9007	1.9007	1.9007	1.9007	3.28251	3.56262	1.9007	4.96525	3.90668	4.32629	1.9007
GSM3405139	1.8958	1.8958	1.8958	3.61802	1.8958	1.8958	1.8958	3.5935	1.8958	1.8958	1.8958	1.8958	1.8958	1.8958	1.8958	1.8958	3.18944	3.12644	6.17151	1.8958	3.89934	3.55191	1.8958	1.8958	1.8958	1.8958	1.8958	1.8958	1.8958	1.8958	4.88072	1.8958	1.8958	1.8958	1.8958	1.8958	1.8958	1.8958	1.8958	1.8958	1.8958	1.8958	1.8958	3.43916	1.8958	4.62703	3.93582	1.8958	1.8958
GSM3405140	1.87866	1.87866	1.87866	1.87866	1.87866	1.87866	1.87866	1.87866	1.87866	2.62798	1.87866	1.87866	2.13356	1.87866	1.87866	2.60694	3.44266	1.87866	6.08185	2.43607	2.09034	1.87866	1.87866	2.30036	1.87866	1.87866	2.31513	2.35497	1.87866	1.87866	5.0086	1.87866	1.87866	1.87866	1.87866	1.87866	1.87866	1.87866	2.93193	1.87866	1.87866	1.87866	1.87866	2.88697	2.12463	4.95558	3.23674	2.95735	1.87866
GSM3405141	1.88453	1.88453	1.88453	1.88453	1.88453	1.88453	1.88453	1.88453	1.88453	1.88453	1.88453	1.88453	1.88453	1.88453	1.88453	6.68844	3.25281	1.88453	3.91739	1.88453	1.88453	1.88453	1.88453	2.78876	1.88453	3.88097	1.88453	1.88453	1.88453	1.88453	4.63887	1.88453	1.88453	1.88453	1.88453	1.88453	1.88453	1.88453	1.88453	1.88453	1.88453	1.88453	1.88453	3.71816	1.88453	4.94154	4.06314	3.77679	1.88453
GSM3405142	1.90137	1.90137	1.90137	1.90137	1.90137	1.90137	1.90137	1.90137	1.90137	1.90137	1.90137	1.90137	1.90137	1.90137	1.90137	1.90137	1.90137	1.90137	4.12273	1.90137	1.90137	1.90137	1.90137	1.90137	1.90137	1.90137	1.90137	1.90137	1.90137	1.90137	4.07437	1.90137	1.90137	1.90137	1.90137	1.90137	1.90137	1.90137	1.90137	1.90137	1.90137	1.90137	3.32893	3.79147	1.90137	4.88983	3.65722	1.90137	1.90137
GSM3405143	1.88005	1.88005	1.88005	1.88005	1.88005	1.88005	1.88005	1.88005	1.88005	1.88005	1.88005	1.88005	1.88005	1.88005	1.88005	1.88005	2.94581	1.88005	5.13271	1.88005	1.88005	1.88005	1.88005	1.88005	1.88005	1.88005	1.88005	1.88005	1.88005	1.88005	4.02938	1.88005	1.88005	1.88005	1.88005	1.88005	1.88005	1.88005	1.88005	1.88005	2.33517	1.88005	1.88005	3.40576	1.88005	4.47154	3.51687	3.14169	1.88005
GSM3405144	1.88496	1.88496	1.88496	1.88496	1.88496	1.88496	1.88496	1.88496	1.88496	1.88496	1.88496	1.88496	1.88496	1.88496	1.88496	3.013	3.48631	1.88496	4.00675	1.88496	1.88496	1.88496	1.88496	1.88496	1.88496	1.88496	3.13552	1.88496	1.88496	1.88496	4.29929	2.67856	1.88496	1.88496	1.88496	1.88496	1.88496	1.88496	1.88496	1.88496	1.88496	1.88496	1.88496	3.55893	1.88496	4.5743	3.81022	3.97653	1.88496
GSM3405145	1.87948	2.36029	1.87948	1.87948	1.87948	1.87948	2.21872	1.87948	1.87948	2.46432	1.87948	1.87948	1.87948	1.87948	1.87948	2.69315	3.53087	1.87948	5.25294	1.87948	1.87948	1.87948	1.87948	1.87948	1.87948	1.87948	2.66098	1.87948	1.87948	1.87948	4.28005	2.74956	1.87948	1.87948	1.87948	1.87948	1.87948	1.87948	1.87948	1.87948	2.68829	1.87948	1.87948	3.18944	1.87948	4.81951	3.88446	3.90668	1.87948
GSM3405146	1.87966	1.87966	1.87966	1.87966	2.4321	1.87966	1.87966	1.87966	1.87966	2.28044	1.87966	1.87966	1.87966	1.87966	1.87966	3.75113	3.30957	1.87966	3.1197	2.36606	1.87966	1.87966	1.87966	1.87966	1.87966	1.87966	2.37917	3.25281	1.87966	1.87966	5.38811	2.46028	1.87966	1.87966	1.87966	1.87966	1.87966	1.87966	1.87966	1.87966	2.57054	1.87966	2.48983	3.27582	2.25448	4.83221	3.75855	3.71453	1.87966
GSM3405147	1.87862	1.87862	1.87862	1.87862	1.87862	1.87862	1.87862	1.87862	1.87862	1.87862	1.87862	1.87862	1.87862	1.87862	1.87862	1.87862	2.27324	1.87862	2.62327	2.78335	1.87862	1.87862	1.87862	2.06685	1.87862	1.87862	3.01606	2.10484	1.87862	2.10255	3.90293	1.87862	1.87862	1.87862	1.87862	1.87862	1.87862	1.87862	2.46234	2.51361	1.87862	1.87862	2.71373	3.83267	2.5842	4.67979	3.25617	2.22847	1.87862
GSM3405148	1.8823	3.44909	1.8823	2.6047	1.8823	1.8823	2.63286	1.8823	2.72386	3.66769	1.8823	1.8823	1.8823	1.8823	1.8823	3.69292	3.91739	2.98639	5.15491	1.8823	2.66098	1.8823	1.8823	2.83691	1.8823	1.8823	3.24304	1.8823	2.50935	2.95735	5.14391	2.54616	3.01606	2.61854	1.8823	2.49644	1.8823	1.8823	1.8823	1.8823	2.72906	1.8823	1.8823	3.30625	3.78409	4.75106	3.81022	3.12644	1.8823
GSM3405149	1.87968	1.87968	1.87968	2.35127	1.87968	1.87968	2.66353	2.57961	2.56812	3.38933	1.87968	1.87968	1.87968	1.87968	1.87968	2.35497	3.34587	1.87968	4.0854	1.87968	2.61483	1.87968	1.87968	1.87968	2.28895	1.87968	1.87968	1.87968	1.87968	1.87968	4.39188	2.76242	1.87968	1.87968	1.87968	1.87968	1.87968	1.87968	2.83424	1.87968	3.27582	1.87968	2.43996	2.92925	1.87968	4.66743	3.92854	4.26097	1.87968
GSM3405150	2.52224	2.98639	2.55258	2.06993	1.87846	2.04797	2.19206	1.87846	2.7649	3.80647	1.87846	1.87846	1.87846	2.64943	1.87846	3.76939	3.47249	3.32579	6.01427	1.87846	2.48097	1.87846	3.44591	1.87846	2.05603	1.87846	2.88966	2.20488	1.87846	1.87846	5.51732	2.84527	2.21073	1.87846	1.87846	2.54616	2.92048	1.87846	2.29381	2.21872	1.87846	1.87846	2.61854	2.50198	2.53973	4.70472	3.67476	3.67837	1.87846
GSM3405151	1.87951	1.87951	1.87951	1.87951	2.72386	1.87951	1.87951	1.87951	2.5114	3.48631	1.87951	1.87951	1.87951	1.87951	1.87951	1.87951	2.99814	1.87951	5.40156	1.87951	1.87951	1.87951	1.87951	1.87951	1.87951	1.87951	1.87951	1.87951	1.87951	1.87951	4.27241	2.30776	1.87951	1.87951	1.87951	1.87951	1.87951	1.87951	1.87951	1.87951	1.87951	1.87951	3.23354	3.52726	1.87951	4.61898	3.95435	2.95161	1.87951
GSM3405152	1.894	1.894	1.894	1.894	1.894	1.894	1.894	1.894	1.894	1.894	1.894	3.88097	1.894	3.96555	1.894	1.894	3.6322	1.894	1.894	1.894	1.894	1.894	1.894	1.894	1.894	1.894	1.894	1.894	3.52726	1.894	4.83221	3.24964	1.894	1.894	1.894	1.894	1.894	1.894	1.894	1.894	1.894	1.894	1.894	3.33556	1.894	5.00378	4.36477	3.89581	1.894
GSM3405153	1.87888	1.87888	1.87888	1.87888	1.87888	1.87888	1.87888	2.41196	1.87888	2.13225	1.87888	1.87888	1.87888	1.87888	1.87888	1.87888	2.88966	1.87888	4.63478	2.87902	1.87888	2.18837	1.87888	1.87888	1.87888	2.62094	1.87888	2.30776	1.87888	2.52864	4.0854	2.15159	1.87888	1.87888	1.87888	1.87888	1.87888	1.87888	1.87888	1.87888	3.16352	1.87888	1.87888	3.1604	2.32768	4.51918	3.6322	3.64644	1.87888
GSM3405154	3.36276	3.88446	1.87931	3.89581	1.87931	1.87931	3.52726	5.20565	4.71737	4.08162	1.87931	1.87931	4.75506	4.31102	3.67837	5.8201	5.25294	3.05197	6.75424	3.00721	4.59488	2.81541	4.13417	3.55537	3.79908	3.35265	2.65625	2.57054	1.87931	1.87931	6.66287	4.60694	1.87931	1.87931	1.87931	3.60733	3.07949	1.87931	4.15689	3.7548	3.13552	4.17626	3.98406	3.5935	1.87931	4.7937	3.386	3.12644	1.87931
GSM3405155	4.24559	4.01424	1.92104	1.9505	1.87806	1.94543	2.06239	1.91089	1.90793	2.61357	1.87806	1.87823	1.95933	1.88005	1.88671	4.66337	2.43996	2.37566	6.20124	2.2821	1.87943	1.87806	3.1197	2.07941	2.17405	2.17089	1.87806	1.88219	1.87806	2.02933	6.13159	3.09468	1.89406	1.89178	2.75987	3.14169	1.88125	1.91302	2.35299	2.53973	2.39056	1.92478	1.89423	2.53108	1.92175	4.05192	3.02784	2.42999	1.87806
GSM3405156	2.69315	2.62094	1.88428	1.88428	1.88428	1.88428	1.88428	1.88428	1.88428	3.4559	1.88428	1.88428	1.88428	1.88428	2.64232	3.91739	2.90938	1.88428	5.36133	3.10405	1.88428	1.88428	2.6304	1.88428	1.88428	1.88428	1.88428	1.88428	1.88428	1.88428	5.16011	3.5203	1.88428	2.63286	1.88428	1.88428	1.88428	1.88428	1.88428	1.88428	1.88428	1.88428	1.88428	3.85492	1.88428	4.88983	4.15311	4.28378	1.88428
GSM3405157	1.88441	1.88441	3.3227	2.70098	1.88441	1.88441	1.88441	1.88441	3.27252	3.77311	1.88441	1.88441	1.88441	1.88441	1.88441	1.88441	2.8539	1.88441	6.14131	1.88441	2.65174	1.88441	1.88441	1.88441	1.88441	1.88441	3.18944	1.88441	1.88441	1.88441	4.63887	1.88441	1.88441	1.88441	1.88441	1.88441	2.66601	1.88441	2.62798	1.88441	1.88441	1.88441	1.88441	2.85088	1.88441	4.70902	3.4291	2.88153	1.88441
GSM3405158	1.87838	2.72648	1.87838	1.87838	1.87838	1.87838	1.87838	2.08247	1.87838	2.38304	1.87838	1.87838	1.87838	1.87838	1.87838	3.22745	2.57727	1.87838	6.55296	2.63531	1.87838	2.02587	1.87838	1.87838	1.87838	1.87838	1.87838	1.87838	1.87838	1.87838	6.00424	2.68107	1.87838	1.87838	1.87838	1.87838	1.87838	1.87838	2.48542	2.16955	2.60921	2.07701	1.87838	3.14481	1.87838	5.13271	2.77263	3.43593	1.87838
GSM3405159	1.87806	2.83691	1.87806	1.95541	1.87806	1.87806	1.87806	1.87806	1.87806	2.45193	1.87806	1.87806	1.87806	1.87806	1.87806	2.13622	2.23734	1.87806	6.60154	2.09867	1.87806	1.87806	1.87806	1.87806	2.06469	1.87806	1.87806	1.87806	1.87806	2.04699	4.51526	2.12953	1.87806	1.87806	1.87806	2.15159	1.87806	1.87806	2.23583	1.87806	2.157	1.87806	1.92856	3.14481	2.61357	4.98929	3.21483	3.05793	1.87806
GSM3405160	1.89459	1.89459	1.89459	1.89459	1.89459	1.89459	1.89459	1.89459	1.89459	1.89459	1.89459	1.89459	1.89459	1.89459	1.89459	1.89459	1.89459	3.51687	3.814	1.89459	1.89459	1.89459	3.23354	1.89459	1.89459	1.89459	1.89459	1.89459	1.89459	1.89459	3.28953	1.89459	1.89459	1.89459	1.89459	3.30625	1.89459	1.89459	1.89459	1.89459	1.89459	1.89459	1.89459	1.89459	1.89459	4.44354	3.85105	3.26602	1.89459
GSM3405161	1.8782	2.49221	1.8782	2.00741	1.8782	1.8782	2.17681	1.8782	1.8782	2.42999	1.8782	1.8782	1.8782	1.8782	1.8782	1.8782	2.15561	2.05392	2.67339	1.98475	1.8782	1.8782	1.8782	1.8782	1.8782	1.8782	1.97577	1.8782	1.8782	1.8782	3.82536	2.13746	1.8782	1.8782	1.8782	1.8782	1.8782	1.8782	2.10545	1.8782	2.29063	1.8782	1.8782	3.24964	1.8782	4.75106	3.54495	3.1324	1.8782
GSM3405162	1.87817	2.38863	1.87817	1.87817	2.04602	1.87817	1.87817	1.87817	1.87817	1.87817	1.87817	1.87817	1.87817	1.87817	1.87817	2.74183	2.7443	1.87817	3.90293	2.07347	1.9675	1.87817	1.98853	1.87817	1.87817	1.87817	2.06357	2.15288	1.87817	1.87817	4.04811	2.1463	1.87817	1.87817	1.87817	1.87817	1.87817	1.87817	2.03027	1.87817	2.07817	1.87817	1.97804	2.81001	1.87817	4.58262	3.81785	2.93193	1.87817
GSM3405163	1.88854	1.88854	1.88854	1.88854	1.88854	1.88854	1.88854	1.88854	1.88854	1.88854	1.88854	1.88854	1.88854	1.88854	1.88854	3.05197	1.88854	1.88854	3.76939	1.88854	1.88854	1.88854	1.88854	1.88854	1.88854	1.88854	1.88854	1.88854	1.88854	1.88854	3.39252	3.04589	1.88854	1.88854	1.88854	1.88854	1.88854	1.88854	1.88854	1.88854	1.88854	1.88854	1.88854	3.25617	1.88854	4.26097	1.88854	1.88854	1.88854
GSM3405164	1.87806	2.66601	1.87806	1.87806	1.87806	1.87806	2.0361	1.98068	1.87806	2.27884	1.87806	1.87806	1.87806	1.87806	1.87806	3.36929	2.7649	1.99259	3.3494	2.35673	1.87806	1.87806	1.92944	2.08247	1.87806	2.0083	2.08466	2.5612	1.87806	1.996	4.18013	1.87806	1.87806	1.87806	1.87806	1.87806	1.87806	1.87806	1.87806	2.00187	2.52864	1.87806	1.87806	3.10405	2.20175	4.7937	2.80428	2.9893	1.87806
GSM3405165	1.87806	2.61357	1.87806	1.87806	1.87806	1.95174	1.97714	1.9026	1.87806	2.15159	1.89955	1.87806	2.04118	1.87806	1.87806	3.05197	2.52224	1.87806	6.23171	2.5114	1.87806	1.90128	1.87806	1.87806	1.9004	1.87806	2.20029	1.87806	1.87806	1.87806	4.81951	2.4139	1.87806	1.87806	1.87806	1.90322	1.87806	1.87806	1.96613	1.87806	2.02833	1.9379	1.87806	3.46915	2.02405	4.77204	2.98057	2.70865	1.87806
GSM3405166	4.81527	4.86737	1.92498	1.92498	1.92498	1.92498	1.92498	1.92498	1.92498	1.92498	1.92498	1.92498	1.92498	1.92498	1.92498	5.21143	4.64719	5.65015	6.17151	1.92498	1.92498	1.92498	1.92498	4.14932	4.02184	1.92498	1.92498	1.92498	1.92498	1.92498	5.36133	1.92498	1.92498	1.92498	4.98472	5.74189	1.92498	1.92498	3.94316	1.92498	1.92498	1.92498	4.19914	1.92498	1.92498	4.80217	4.4994	1.92498	1.92498
GSM3405167	2.79635	2.76748	4.34953	2.94581	3.34236	3.6322	3.7621	4.63478	3.5203	4.47535	2.75469	1.88221	1.88221	3.19901	2.87348	5.01345	3.16352	3.53087	6.82056	1.88221	4.4595	2.71616	4.24947	3.91391	4.22607	2.58176	3.1197	2.96906	1.88221	1.88221	5.91031	2.71862	2.59317	1.88221	3.14169	3.56948	3.35265	4.2533	3.92486	1.88221	2.59101	3.04589	3.48272	2.85088	1.88221	4.14932	4.67145	3.76563	1.88221
GSM3405168	2.98639	1.88666	1.88666	1.88666	1.88666	1.88666	1.88666	1.88666	3.46076	3.72556	4.2533	1.88666	3.35921	1.88666	1.88666	3.96926	2.9487	3.30625	6.7277	1.88666	2.80729	2.78589	1.88666	1.88666	1.88666	1.88666	1.88666	1.88666	3.70739	3.12943	5.28992	2.96322	1.88666	1.88666	1.88666	2.98348	1.88666	1.88666	3.57609	1.88666	1.88666	1.88666	1.88666	1.88666	1.88666	4.68802	4.31102	3.71107	1.88666
GSM3405169	4.05192	1.92879	1.92879	1.92879	1.92879	1.92879	1.92879	1.92879	1.92879	1.92879	1.92879	1.92879	1.92879	1.92879	1.92879	1.92879	1.92879	4.98929	6.51779	1.92879	1.92879	1.92879	1.92879	1.92879	1.92879	1.92879	1.92879	1.92879	1.92879	1.92879	4.99398	1.92879	1.92879	1.92879	4.62315	4.48743	1.92879	1.92879	1.92879	1.92879	1.92879	1.92879	1.92879	1.92879	1.92879	4.42388	1.92879	1.92879	1.92879
GSM3405170	3.21806	3.91391	3.10093	1.88724	1.88724	1.88724	3.29616	4.7937	3.30957	3.23674	1.88724	1.88724	3.87325	3.24304	3.19575	4.84522	4.81951	4.10767	6.84795	3.1197	3.10712	1.88724	3.71453	3.36605	3.30625	2.84817	1.88724	1.88724	1.88724	1.88724	5.69952	3.66948	1.88724	1.88724	1.88724	3.4759	3.18613	1.88724	3.92854	3.54147	1.88724	3.00117	3.56262	2.79635	1.88724	4.59488	3.9803	3.1103	1.88724
GSM3405171	3.0728	2.91767	1.88415	1.88415	1.88415	1.88415	1.88415	1.88415	1.88415	3.78777	1.88415	1.88415	1.88415	1.88415	1.88415	1.88415	3.47249	1.88415	6.95835	2.7649	3.13853	2.62094	2.81541	1.88415	3.29288	1.88415	1.88415	1.88415	2.71373	1.88415	5.46535	3.20523	1.88415	1.88415	1.88415	2.65174	1.88415	1.88415	3.15417	2.65625	1.88415	1.88415	1.88415	3.25617	1.88415	4.52315	4.16085	3.17338	1.88415
GSM3405172	1.89622	1.89622	1.89622	1.89622	1.89622	1.89622	1.89622	1.89622	1.89622	1.89622	1.89622	1.89622	1.89622	1.89622	1.89622	3.33556	1.89622	1.89622	6.58943	1.89622	3.58304	1.89622	1.89622	1.89622	1.89622	1.89622	1.89622	1.89622	1.89622	1.89622	4.53855	1.89622	1.89622	1.89622	1.89622	1.89622	1.89622	1.89622	1.89622	1.89622	1.89622	1.89622	1.89622	1.89622	1.89622	4.4833	1.89622	1.89622	1.89622
GSM3405173	1.94731	1.94731	1.94731	1.94731	1.94731	1.94731	1.94731	1.94731	1.94731	1.94731	1.94731	1.94731	1.94731	1.94731	1.94731	4.28005	1.94731	4.56621	5.90143	1.94731	1.94731	1.94731	1.94731	1.94731	1.94731	1.94731	1.94731	1.94731	1.94731	1.94731	4.93188	1.94731	1.94731	1.94731	1.94731	1.94731	1.94731	1.94731	1.94731	1.94731	1.94731	1.94731	1.94731	1.94731	1.94731	1.94731	1.94731	1.94731	1.94731
GSM3405174	1.92572	1.92572	1.92572	1.92572	1.92572	1.92572	1.92572	3.94316	1.92572	3.88097	1.92572	1.92572	4.34953	1.92572	1.92572	4.96525	4.03688	4.97997	7.2726	1.92572	3.96555	4.04811	1.92572	1.92572	1.92572	1.92572	1.92572	1.92572	1.92572	1.92572	5.83773	1.92572	1.92572	1.92572	1.92572	4.4	1.92572	4.32629	1.92572	1.92572	1.92572	1.92572	1.92572	1.92572	1.92572	4.35714	3.85492	1.92572	1.92572
GSM3405175	1.87842	2.59317	1.87842	1.87842	1.87842	1.87842	1.87842	3.45911	3.07593	3.33884	2.04412	1.87842	3.74374	2.8539	2.85664	5.25294	4.42388	1.87842	6.82056	3.3227	1.87842	1.87842	3.02784	2.2123	2.66353	2.53321	1.87842	2.11727	1.87842	1.87842	5.75902	4.03688	1.87842	2.03027	1.87842	2.41196	1.87842	1.87842	3.29288	2.96033	1.87842	2.8622	3.4559	3.21137	1.87842	4.81951	3.72182	3.1324	1.87842
GSM3405176	1.88428	1.88428	1.88428	1.88428	1.88428	1.88428	1.88428	3.06967	1.88428	3.6642	1.88428	1.88428	2.65625	1.88428	1.88428	3.88097	3.46592	1.88428	6.34796	1.88428	1.88428	1.88428	1.88428	1.88428	1.88428	1.88428	1.88428	1.88428	1.88428	1.88428	5.25917	3.06671	1.88428	1.88428	1.88428	1.88428	1.88428	1.88428	3.37929	1.88428	1.88428	1.88428	1.88428	1.88428	1.88428	4.53855	4.13807	3.03079	1.88428
GSM3405177	3.35921	1.89035	1.89035	1.89035	1.89035	1.89035	1.89035	1.89035	1.89035	3.19901	1.89035	1.89035	1.89035	1.89035	1.89035	4.36093	3.26922	3.78046	6.57687	1.89035	2.98348	1.89035	1.89035	1.89035	1.89035	1.89035	1.89035	1.89035	3.07593	1.89035	5.45128	2.95161	1.89035	4.09273	1.89035	3.19105	1.89035	1.89035	1.89035	1.89035	1.89035	1.89035	1.89035	1.89035	1.89035	4.34953	3.95807	3.22745	1.89035
GSM3405178	1.92433	1.92433	1.92433	1.92433	1.92433	1.92433	1.92433	1.92433	1.92433	3.97653	1.92433	1.92433	1.92433	1.92433	1.92433	4.4517	3.81785	5.06431	6.2529	1.92433	4.49143	3.90293	4.57038	3.85492	1.92433	1.92433	1.92433	1.92433	1.92433	1.92433	5.19996	1.92433	1.92433	1.92433	1.92433	4.86737	3.78409	1.92433	1.92433	1.92433	1.92433	1.92433	1.92433	1.92433	1.92433	4.67145	1.92433	1.92433	1.92433
GSM3405179	1.92518	1.92518	1.92518	1.92518	1.92518	1.92518	1.92518	1.92518	1.92518	4.32629	1.92518	1.92518	5.3481	1.92518	1.92518	4.89431	5.111	4.2379	6.80739	1.92518	1.92518	1.92518	1.92518	1.92518	1.92518	1.92518	1.92518	1.92518	4.62703	1.92518	6.02332	4.99881	3.79908	3.97653	1.92518	4.31478	1.92518	1.92518	1.92518	1.92518	1.92518	1.92518	1.92518	1.92518	1.92518	4.45749	1.92518	4.59081	1.92518
GSM3405180	1.90336	1.90336	1.90336	1.90336	1.90336	1.90336	1.90336	1.90336	1.90336	3.9103	1.90336	1.90336	1.90336	1.90336	1.90336	4.41564	4.26097	1.90336	6.04202	1.90336	1.90336	1.90336	1.90336	1.90336	1.90336	1.90336	1.90336	1.90336	1.90336	1.90336	6.09192	1.90336	1.90336	1.90336	1.90336	3.69658	1.90336	1.90336	3.97653	1.90336	1.90336	1.90336	1.90336	1.90336	1.90336	4.2533	1.90336	1.90336	1.90336
GSM3405181	1.90336	1.90336	1.90336	1.90336	1.90336	1.90336	3.4759	5.57838	3.52726	4.85851	1.90336	1.90336	5.24723	1.90336	1.90336	5.111	5.04418	4.04444	6.50639	3.82899	1.90336	1.90336	1.90336	1.90336	4.14178	3.35265	1.90336	1.90336	3.5203	1.90336	6.42474	4.03318	1.90336	1.90336	1.90336	1.90336	1.90336	1.90336	1.90336	3.64644	1.90336	1.90336	1.90336	1.90336	1.90336	3.66074	1.90336	1.90336	1.90336
GSM3405182	1.89169	1.89169	1.89169	1.89169	1.89169	1.89169	1.89169	4.69631	3.88844	4.43969	1.89169	3.57609	4.91282	2.98057	3.18287	5.82893	4.7678	1.89169	6.45941	4.12673	1.89169	1.89169	1.89169	1.89169	1.89169	3.25281	1.89169	1.89169	1.89169	1.89169	6.63842	4.08162	1.89169	1.89169	1.89169	1.89169	1.89169	1.89169	3.19901	1.89169	1.89169	4.00308	1.89169	1.89169	1.89169	4.31478	1.89169	1.89169	1.89169
GSM3405183	1.91986	1.91986	1.91986	1.91986	1.91986	1.91986	1.91986	1.91986	1.91986	1.91986	1.91986	1.91986	1.91986	1.91986	1.91986	5.02331	1.91986	1.91986	6.49416	3.73283	1.91986	1.91986	1.91986	1.91986	1.91986	1.91986	1.91986	1.91986	1.91986	1.91986	5.84708	1.91986	1.91986	1.91986	1.91986	1.91986	1.91986	1.91986	1.91986	1.91986	1.91986	1.91986	1.91986	1.91986	1.91986	3.78777	1.91986	1.91986	1.91986
GSM3405184	1.91946	1.91946	1.91946	1.91946	1.91946	1.91946	1.91946	1.91946	1.91946	3.9803	1.91946	1.91946	1.91946	1.91946	1.91946	4.47154	3.80647	3.76563	6.31502	1.91946	1.91946	1.91946	1.91946	1.91946	1.91946	1.91946	1.91946	1.91946	1.91946	1.91946	5.47286	1.91946	1.91946	1.91946	1.91946	1.91946	1.91946	1.91946	1.91946	1.91946	1.91946	1.91946	1.91946	1.91946	1.91946	4.07437	1.91946	1.91946	1.91946
GSM3405185	1.93287	1.93287	1.93287	1.93287	1.93287	1.93287	1.93287	4.14554	1.93287	4.85851	1.93287	1.93287	3.93947	1.93287	1.93287	4.9178	4.63093	1.93287	6.9033	1.93287	1.93287	1.93287	4.38415	1.93287	1.93287	1.93287	1.93287	1.93287	1.93287	1.93287	5.68247	1.93287	1.93287	3.92486	1.93287	1.93287	1.93287	1.93287	1.93287	1.93287	1.93287	1.93287	1.93287	1.93287	1.93287	4.05192	4.17626	1.93287	1.93287
GSM3405186	1.89608	1.89608	1.89608	1.89608	1.89608	1.89608	1.89608	1.89608	1.89608	4.39188	1.89608	1.89608	3.95807	3.88844	1.89608	5.30237	3.74019	3.43252	6.2212	3.9803	1.89608	1.89608	3.49973	1.89608	1.89608	1.89608	1.89608	3.64644	1.89608	1.89608	6.39243	3.76939	1.89608	1.89608	1.89608	3.55893	1.89608	3.54861	3.19267	1.89608	1.89608	1.89608	1.89608	3.60733	1.89608	4.68395	4.10767	1.89608	1.89608
GSM3405187	1.89156	1.89156	1.89156	1.89156	1.89156	1.89156	1.89156	1.89156	1.89156	2.96322	1.89156	1.89156	1.89156	1.89156	1.89156	3.56262	3.22113	4.06314	6.01427	1.89156	1.89156	1.89156	1.89156	1.89156	1.89156	1.89156	1.89156	1.89156	1.89156	1.89156	4.85851	1.89156	1.89156	1.89156	1.89156	3.67837	1.89156	1.89156	1.89156	1.89156	1.89156	1.89156	1.89156	1.89156	1.89156	4.66337	3.31943	1.89156	1.89156
GSM3405188	1.88272	1.88272	1.88272	1.88272	1.88272	1.88272	1.88272	1.88272	1.88272	2.85946	1.88272	1.88272	1.88272	1.88272	1.88272	2.62798	3.16352	1.88272	5.69115	1.88272	1.88272	1.88272	1.88272	1.88272	1.88272	1.88272	2.69562	1.88272	1.88272	1.88272	4.30706	1.88272	1.88272	1.88272	1.88272	2.81001	1.88272	1.88272	1.88272	1.88272	1.88272	1.88272	1.88272	2.75742	1.88272	4.97009	3.85105	3.74374	1.88272
GSM3405189	1.89414	1.89414	1.89414	1.89414	1.89414	1.89414	1.89414	1.89414	1.89414	4.62703	1.89414	1.89414	3.55537	1.89414	3.4291	4.67145	3.84001	3.26433	6.24216	1.89414	1.89414	1.89414	3.9103	1.89414	1.89414	1.89414	1.89414	1.89414	3.12644	1.89414	5.65799	1.89414	1.89414	1.89414	1.89414	1.89414	3.89581	1.89414	4.19535	1.89414	1.89414	1.89414	1.89414	1.89414	1.89414	4.66743	3.286	1.89414	1.89414
GSM3405190	4.14554	1.90412	1.90412	1.90412	1.90412	1.90412	1.90412	5.65799	4.33015	4.69217	1.90412	1.90412	5.55546	1.90412	4.66337	6.05203	6.04202	4.82796	6.15121	1.90412	1.90412	1.90412	3.71816	1.90412	1.90412	1.90412	1.90412	1.90412	1.90412	1.90412	6.55296	4.21462	1.90412	1.90412	1.90412	5.12732	1.90412	1.90412	1.90412	1.90412	1.90412	3.76563	4.30706	1.90412	1.90412	4.17626	1.90412	1.90412	1.90412
GSM3405191	1.88686	1.88686	1.88686	1.88686	1.88686	1.88686	1.88686	1.88686	1.88686	3.6288	1.88686	1.88686	1.88686	2.93461	1.88686	3.60733	3.2593	1.88686	6.40315	1.88686	1.88686	1.88686	1.88686	1.88686	1.88686	1.88686	1.88686	1.88686	1.88686	1.88686	4.64719	1.88686	1.88686	1.88686	1.88686	1.88686	1.88686	1.88686	1.88686	1.88686	1.88686	1.88686	1.88686	1.88686	1.88686	4.66743	3.34587	1.88686	1.88686
GSM3405192	1.89872	1.89872	1.89872	1.89872	1.89872	1.89872	1.89872	1.89872	1.89872	3.24964	1.89872	1.89872	1.89872	1.89872	1.89872	4.57038	3.77679	1.89872	6.20124	1.89872	3.5727	1.89872	1.89872	1.89872	1.89872	1.89872	1.89872	1.89872	3.23674	1.89872	5.86493	1.89872	1.89872	1.89872	1.89872	1.89872	1.89872	1.89872	3.54861	1.89872	1.89872	1.89872	1.89872	1.89872	1.89872	4.38028	1.89872	1.89872	1.89872
GSM3405193	1.901	1.901	3.84371	4.21462	1.901	1.901	1.901	1.901	1.901	1.901	1.901	1.901	1.901	1.901	1.901	3.40576	3.31943	1.901	6.5409	1.901	3.36605	1.901	1.901	1.901	1.901	1.901	1.901	1.901	1.901	1.901	5.33501	1.901	1.901	1.901	1.901	1.901	3.58304	1.901	1.901	1.901	1.901	1.901	1.901	1.901	1.901	3.82899	1.901	1.901	1.901
GSM3405194	1.8856	1.8856	1.8856	1.8856	1.8856	1.8856	1.8856	4.2221	1.8856	3.05793	1.8856	1.8856	4.08905	1.8856	1.8856	4.46754	4.19162	2.9429	6.67523	2.98639	1.8856	1.8856	1.8856	1.8856	2.75469	1.8856	1.8856	1.8856	1.8856	1.8856	5.94754	2.92628	1.8856	1.8856	1.8856	1.8856	1.8856	1.8856	2.89823	1.8856	1.8856	1.8856	1.8856	2.87612	1.8856	4.5786	3.73651	4.38028	1.8856
GSM3405195	1.9505	1.9505	1.9505	1.9505	1.9505	1.9505	1.9505	1.9505	1.9505	1.9505	1.9505	1.9505	1.9505	1.9505	1.9505	4.63887	4.41978	1.9505	5.60228	1.9505	1.9505	1.9505	1.9505	1.9505	1.9505	1.9505	1.9505	1.9505	1.9505	1.9505	4.78939	1.9505	1.9505	4.70472	1.9505	1.9505	1.9505	1.9505	1.9505	1.9505	1.9505	1.9505	1.9505	1.9505	1.9505	1.9505	1.9505	1.9505	1.9505
GSM3405196	1.8812	1.8812	1.8812	1.8812	1.8812	1.8812	1.8812	1.8812	1.8812	2.79385	1.8812	1.8812	1.8812	1.8812	1.8812	1.8812	2.4004	2.51773	5.83773	1.8812	1.8812	1.8812	1.8812	1.8812	1.8812	1.8812	1.8812	1.8812	1.8812	1.8812	4.90362	1.8812	1.8812	1.8812	1.8812	1.8812	1.8812	1.8812	1.8812	1.8812	1.8812	1.8812	1.8812	1.8812	1.8812	4.54272	3.21483	1.8812	1.8812
GSM3405197	1.89305	1.89305	1.89305	1.89305	1.89305	1.89305	1.89305	1.89305	3.25281	4.64719	1.89305	1.89305	3.81022	1.89305	1.89305	5.14391	4.19914	1.89305	6.60154	1.89305	3.2306	1.89305	3.96555	1.89305	1.89305	1.89305	1.89305	1.89305	1.89305	1.89305	5.69952	1.89305	1.89305	1.89305	1.89305	1.89305	1.89305	3.80285	1.89305	1.89305	1.89305	1.89305	1.89305	1.89305	1.89305	4.24947	3.11665	1.89305	1.89305
GSM3405198	1.88509	1.88509	1.88509	1.88509	1.88509	1.88509	1.88509	1.88509	1.88509	3.23354	1.88509	1.88509	1.88509	1.88509	1.88509	3.74019	3.75113	1.88509	6.2834	1.88509	1.88509	1.88509	3.01015	1.88509	2.8676	1.88509	1.88509	1.88509	1.88509	1.88509	4.92262	1.88509	1.88509	1.88509	1.88509	1.88509	1.88509	1.88509	1.88509	1.88509	1.88509	1.88509	1.88509	1.88509	1.88509	5.24136	4.03318	3.13853	1.88509
GSM3405199	1.89452	1.89452	1.89452	3.07593	1.89452	1.89452	1.89452	1.89452	1.89452	1.89452	1.89452	1.89452	1.89452	1.89452	1.89452	3.15417	1.89452	1.89452	5.84708	1.89452	1.89452	1.89452	1.89452	1.89452	1.89452	1.89452	1.89452	1.89452	1.89452	1.89452	4.81084	1.89452	1.89452	1.89452	1.89452	1.89452	1.89452	1.89452	1.89452	1.89452	1.89452	1.89452	6.31502	1.89452	1.89452	4.41179	3.09762	3.6322	1.89452
GSM3405200	5.18265	1.9613	1.9613	1.9613	1.9613	1.9613	1.9613	1.9613	1.9613	1.9613	1.9613	1.9613	1.9613	1.9613	1.9613	1.9613	1.9613	4.78062	5.54762	1.9613	1.9613	1.9613	1.9613	1.9613	1.9613	1.9613	1.9613	1.9613	1.9613	1.9613	4.52315	1.9613	1.9613	1.9613	1.9613	5.47286	1.9613	1.9613	1.9613	1.9613	1.9613	1.9613	1.9613	1.9613	1.9613	1.9613	1.9613	1.9613	1.9613
GSM3405201	1.9004	1.9004	1.9004	1.9004	1.9004	1.9004	1.9004	1.9004	1.9004	4.26863	1.9004	1.9004	1.9004	1.9004	1.9004	1.9004	1.9004	3.7621	6.20124	1.9004	1.9004	1.9004	4.72577	1.9004	1.9004	1.9004	1.9004	1.9004	1.9004	1.9004	5.04906	1.9004	1.9004	1.9004	1.9004	4.08162	1.9004	1.9004	3.6642	1.9004	1.9004	1.9004	1.9004	1.9004	1.9004	4.36093	1.9004	1.9004	1.9004
GSM3405202	1.91185	1.91185	1.91185	1.91185	1.91185	1.91185	1.91185	1.91185	1.91185	1.91185	1.91185	1.91185	1.91185	1.91185	1.91185	1.91185	1.91185	1.91185	5.50984	1.91185	1.91185	1.91185	1.91185	1.91185	1.91185	1.91185	1.91185	1.91185	1.91185	1.91185	4.93188	1.91185	1.91185	1.91185	1.91185	1.91185	1.91185	1.91185	1.91185	1.91185	1.91185	1.91185	1.91185	1.91185	1.91185	3.814	1.91185	1.91185	1.91185
GSM3405203	1.88256	1.88256	1.88256	1.88256	1.88256	1.88256	1.88256	2.77263	1.88256	1.88256	1.88256	1.88256	1.88256	1.88256	1.88256	5.50984	4.33393	1.88256	4.67558	2.70353	1.88256	1.88256	1.88256	1.88256	1.88256	1.88256	1.88256	1.88256	1.88256	1.88256	6.18197	1.88256	1.88256	1.88256	1.88256	1.88256	1.88256	1.88256	1.88256	1.88256	1.88256	1.88256	1.88256	3.00721	1.88256	4.71737	3.48272	3.39597	1.88256
GSM3405204	1.88225	1.88225	1.88225	1.88225	1.88225	1.88225	1.88225	1.88225	1.88225	3.286	1.88225	1.88225	1.88225	1.88225	1.88225	2.82626	1.88225	2.54616	5.29619	2.67339	1.88225	1.88225	2.50935	1.88225	1.88225	1.88225	1.88225	1.88225	3.22586	2.96033	4.67979	1.88225	1.88225	1.88225	1.88225	2.88697	1.88225	1.88225	1.88225	2.88153	1.88225	1.88225	5.90143	3.50998	1.88225	4.89431	4.00308	3.48949	1.88225
GSM3405205	1.87888	1.87888	1.87888	1.87888	1.87888	1.87888	1.87888	1.87888	1.87888	2.64473	1.87888	1.87888	1.87888	1.87888	1.87888	3.78777	3.79147	1.87888	6.23171	2.2839	1.87888	1.87888	1.87888	1.87888	2.20175	1.87888	1.87888	1.87888	1.87888	1.87888	5.32835	2.31689	1.87888	1.87888	1.87888	1.87888	1.87888	1.87888	2.21397	1.87888	2.11852	1.87888	1.87888	3.1604	1.87888	4.74266	3.43916	4.3725	1.87888
GSM3405206	1.88984	1.88984	1.88984	6.65044	1.88984	1.88984	1.88984	3.39922	1.88984	3.286	1.88984	1.88984	1.88984	1.88984	1.88984	1.88984	1.88984	1.88984	6.2212	1.88984	1.88984	1.88984	1.88984	1.88984	1.88984	1.88984	1.88984	1.88984	1.88984	1.88984	4.80217	1.88984	1.88984	1.88984	1.88984	1.88984	1.88984	1.88984	1.88984	1.88984	1.88984	1.88984	1.88984	1.88984	1.88984	4.38028	1.88984	1.88984	1.88984
GSM3405207	1.98182	1.98182	1.98182	1.98182	1.98182	1.98182	1.98182	1.98182	1.98182	4.73847	1.98182	1.98182	1.98182	1.98182	1.98182	1.98182	1.98182	1.98182	6.2834	1.98182	1.98182	1.98182	1.98182	1.98182	1.98182	1.98182	1.98182	1.98182	1.98182	1.98182	6.29389	1.98182	1.98182	1.98182	1.98182	1.98182	1.98182	1.98182	1.98182	1.98182	1.98182	1.98182	1.98182	1.98182	1.98182	1.98182	1.98182	1.98182	1.98182
GSM3405208	1.92104	1.92104	1.92104	1.92104	1.92104	1.92104	1.92104	1.92104	1.92104	4.21826	1.92104	1.92104	1.92104	1.92104	1.92104	3.97292	4.36477	3.92854	6.21129	1.92104	1.92104	1.92104	1.92104	1.92104	1.92104	1.92104	1.92104	1.92104	1.92104	1.92104	5.42325	1.92104	1.92104	1.92104	1.92104	4.15689	1.92104	1.92104	1.92104	6.40315	1.92104	1.92104	3.84371	1.92104	1.92104	4.62703	1.92104	1.92104	1.92104
GSM3405209	1.9035	1.9035	1.9035	1.9035	1.9035	1.9035	1.9035	1.9035	1.9035	1.9035	1.9035	1.9035	1.9035	1.9035	1.9035	3.68943	3.68581	3.37929	5.75902	1.9035	1.9035	1.9035	1.9035	1.9035	1.9035	1.9035	1.9035	1.9035	4.12273	1.9035	5.29619	1.9035	1.9035	1.9035	1.9035	1.9035	1.9035	1.9035	1.9035	1.9035	1.9035	1.9035	1.9035	1.9035	1.9035	4.48743	1.9035	1.9035	1.9035
GSM3405210	1.9035	1.9035	1.9035	1.9035	1.9035	1.9035	1.9035	1.9035	1.9035	1.9035	1.9035	1.9035	1.9035	1.9035	1.9035	1.9035	3.58988	1.9035	4.9178	1.9035	1.9035	1.9035	1.9035	1.9035	1.9035	1.9035	1.9035	1.9035	1.9035	1.9035	4.29929	1.9035	1.9035	1.9035	1.9035	1.9035	1.9035	1.9035	1.9035	1.9035	1.9035	1.9035	1.9035	1.9035	1.9035	4.64719	1.9035	1.9035	1.9035
GSM3405211	4.60282	1.97651	1.97651	1.97651	1.97651	1.97651	1.97651	1.97651	1.97651	1.97651	1.97651	1.97651	1.97651	1.97651	1.97651	4.80217	1.97651	4.90819	6.38141	1.97651	1.97651	1.97651	1.97651	1.97651	1.97651	1.97651	1.97651	1.97651	1.97651	1.97651	5.9288	1.97651	1.97651	1.97651	1.97651	5.32182	1.97651	1.97651	1.97651	1.97651	1.97651	1.97651	1.97651	1.97651	1.97651	1.97651	1.97651	1.97651	1.97651
GSM3405212	1.94992	1.94992	1.94992	1.94992	1.94992	1.94992	1.94992	1.94992	1.94992	1.94992	1.94992	1.94992	1.94992	1.94992	1.94992	4.63887	4.84522	4.31102	6.01427	1.94992	1.94992	1.94992	1.94992	1.94992	1.94992	1.94992	1.94992	1.94992	1.94992	1.94992	5.37458	1.94992	1.94992	1.94992	1.94992	1.94992	1.94992	1.94992	1.94992	1.94992	1.94992	1.94992	1.94992	1.94992	1.94992	4.2221	1.94992	1.94992	1.94992
GSM3405213	1.90422	1.90422	1.90422	1.90422	1.90422	1.90422	1.90422	1.90422	1.90422	3.65	1.90422	1.90422	1.90422	1.90422	1.90422	4.2417	1.90422	1.90422	6.44762	1.90422	1.90422	1.90422	1.90422	1.90422	1.90422	1.90422	1.90422	1.90422	1.90422	1.90422	5.2351	1.90422	1.90422	1.90422	1.90422	1.90422	1.90422	1.90422	1.90422	1.90422	1.90422	1.90422	1.90422	1.90422	1.90422	4.56621	3.57609	1.90422	1.90422
GSM3405214	1.92232	1.92232	1.92232	1.92232	1.92232	1.92232	1.92232	1.92232	1.92232	1.92232	1.92232	1.92232	1.92232	1.92232	1.92232	1.92232	1.92232	1.92232	4.40391	1.92232	1.92232	1.92232	3.814	1.92232	1.92232	1.92232	1.92232	1.92232	1.92232	1.92232	1.92232	1.92232	1.92232	1.92232	1.92232	1.92232	1.92232	1.92232	1.92232	1.92232	1.92232	1.92232	1.92232	1.92232	1.92232	4.43969	1.92232	1.92232	1.92232
GSM3405215	1.94104	1.94104	1.94104	1.94104	1.94104	1.94104	1.94104	1.94104	1.94104	4.4833	1.94104	1.94104	1.94104	1.94104	1.94104	1.94104	1.94104	1.94104	5.93833	1.94104	1.94104	1.94104	1.94104	1.94104	1.94104	1.94104	1.94104	1.94104	1.94104	1.94104	5.50984	1.94104	1.94104	1.94104	1.94104	4.26097	1.94104	1.94104	1.94104	1.94104	1.94104	1.94104	1.94104	1.94104	1.94104	4.80217	1.94104	4.05192	1.94104
GSM3405216	1.95805	1.95805	1.95805	1.95805	1.95805	1.95805	1.95805	1.95805	1.95805	1.95805	1.95805	1.95805	1.95805	1.95805	1.95805	4.63093	1.95805	1.95805	5.94754	1.95805	1.95805	1.95805	1.95805	1.95805	1.95805	1.95805	1.95805	1.95805	1.95805	1.95805	5.33501	1.95805	1.95805	1.95805	1.95805	1.95805	1.95805	1.95805	1.95805	1.95805	1.95805	1.95805	1.95805	1.95805	1.95805	1.95805	1.95805	1.95805	1.95805
GSM3405217	1.97143	1.97143	1.97143	1.97143	1.97143	1.97143	1.97143	1.97143	1.97143	4.51918	1.97143	1.97143	1.97143	1.97143	1.97143	1.97143	4.4994	1.97143	6.30438	1.97143	1.97143	1.97143	1.97143	1.97143	1.97143	1.97143	1.97143	1.97143	1.97143	1.97143	6.26292	1.97143	1.97143	1.97143	1.97143	1.97143	1.97143	1.97143	4.56218	1.97143	1.97143	1.97143	1.97143	1.97143	1.97143	4.62703	1.97143	1.97143	1.97143
GSM3405218	1.90014	1.90014	1.90014	1.90014	1.90014	1.90014	1.90014	1.90014	3.72911	5.16011	1.90014	1.90014	4.03318	3.4759	3.70021	6.24216	5.85584	1.90014	6.76728	1.90014	3.36929	1.90014	1.90014	1.90014	1.90014	1.90014	3.94316	4.24559	1.90014	1.90014	6.62588	4.38415	3.32107	1.90014	1.90014	3.60733	3.29288	1.90014	1.90014	1.90014	1.90014	1.90014	4.21077	3.73651	1.90014	4.09652	3.78777	4.02184	1.90014
GSM3405219	1.95021	1.95021	1.95021	1.95021	1.95021	1.95021	1.95021	1.95021	1.95021	1.95021	1.95021	1.95021	1.95021	1.95021	1.95021	1.95021	1.95021	1.95021	5.71624	1.95021	1.95021	1.95021	1.95021	1.95021	1.95021	1.95021	1.95021	1.95021	1.95021	1.95021	5.45835	1.95021	1.95021	1.95021	1.95021	1.95021	1.95021	1.95021	1.95021	1.95021	1.95021	1.95021	1.95021	1.95021	1.95021	1.95021	1.95021	1.95021	1.95021
GSM3405220	1.94674	1.94674	1.94674	1.94674	1.94674	1.94674	1.94674	1.94674	1.94674	1.94674	1.94674	1.94674	1.94674	1.94674	1.94674	4.13807	4.31478	1.94674	5.72453	1.94674	1.94674	1.94674	1.94674	1.94674	1.94674	1.94674	1.94674	1.94674	1.94674	1.94674	5.18831	1.94674	1.94674	1.94674	1.94674	1.94674	1.94674	1.94674	1.94674	1.94674	1.94674	1.94674	1.94674	4.17626	1.94674	1.94674	1.94674	1.94674	1.94674
GSM3405221	1.89216	1.89216	1.89216	1.89216	1.89216	1.89216	1.89216	1.89216	1.89216	3.35265	1.89216	1.89216	1.89216	1.89216	1.89216	4.33791	1.89216	1.89216	6.2212	1.89216	1.89216	1.89216	1.89216	1.89216	1.89216	1.89216	1.89216	3.29947	1.89216	1.89216	5.69952	1.89216	1.89216	1.89216	1.89216	1.89216	1.89216	1.89216	3.4508	1.89216	1.89216	1.89216	1.89216	1.89216	1.89216	4.72152	4.28378	3.68943	1.89216
GSM3405222	4.88529	4.86737	1.95606	1.95606	1.95606	1.95606	1.95606	1.95606	1.95606	1.95606	1.95606	1.95606	1.95606	1.95606	1.95606	1.95606	1.95606	5.62604	6.43632	1.95606	1.95606	1.95606	1.95606	1.95606	1.95606	1.95606	1.95606	1.95606	1.95606	1.95606	5.30237	1.95606	1.95606	1.95606	1.95606	5.81169	1.95606	1.95606	1.95606	1.95606	1.95606	1.95606	1.95606	1.95606	1.95606	4.63093	1.95606	1.95606	1.95606
GSM3405223	1.92973	1.92973	1.92973	1.92973	1.92973	1.92973	1.92973	1.92973	1.92973	3.99924	1.92973	1.92973	4.21077	1.92973	1.92973	4.45548	4.84085	1.92973	5.32182	1.92973	4.13417	1.92973	1.92973	1.92973	1.92973	1.92973	1.92973	1.92973	1.92973	1.92973	5.37458	1.92973	1.92973	1.92973	1.92973	1.92973	1.92973	1.92973	1.92973	1.92973	1.92973	1.92973	1.92973	1.92973	1.92973	4.71737	3.92486	1.92973	1.92973
GSM3405224	1.89649	1.89649	1.89649	1.89649	1.89649	1.89649	1.89649	1.89649	1.89649	3.40254	1.89649	1.89649	1.89649	1.89649	1.89649	3.77679	3.77311	1.89649	6.83449	1.89649	1.89649	1.89649	1.89649	1.89649	1.89649	1.89649	1.89649	1.89649	1.89649	1.89649	5.40156	3.56611	1.89649	1.89649	1.89649	1.89649	1.89649	1.89649	1.89649	1.89649	1.89649	1.89649	1.89649	3.24304	1.89649	5.27719	3.17971	1.89649	1.89649
GSM3405225	1.89278	1.89278	1.89278	1.89278	1.89278	1.89278	1.89278	1.89278	1.89278	3.67126	1.89278	1.89278	1.89278	1.89278	1.89278	1.89278	1.89278	1.89278	5.24136	1.89278	1.89278	1.89278	1.89278	1.89278	1.89278	1.89278	1.89278	1.89278	1.89278	1.89278	4.21077	1.89278	4.61898	1.89278	1.89278	1.89278	1.89278	1.89278	1.89278	1.89278	1.89278	1.89278	1.89278	3.29616	1.89278	4.53855	1.89278	1.89278	1.89278
GSM3405226	1.90412	1.90412	1.90412	1.90412	1.90412	1.90412	1.90412	1.90412	1.90412	4.21462	4.53855	1.90412	1.90412	1.90412	1.90412	3.97653	1.90412	3.67476	5.95688	1.90412	1.90412	1.90412	1.90412	1.90412	5.5249	1.90412	1.90412	1.90412	1.90412	1.90412	5.01345	1.90412	1.90412	1.90412	1.90412	1.90412	1.90412	1.90412	1.90412	1.90412	1.90412	1.90412	1.90412	3.64644	1.90412	4.68802	3.40915	1.90412	1.90412
GSM3405227	1.90878	1.90878	1.90878	4.24947	1.90878	1.90878	1.90878	1.90878	1.90878	3.99161	1.90878	3.87712	4.58262	1.90878	1.90878	7.12368	4.93188	3.9525	4.54661	1.90878	3.91739	1.90878	3.78777	1.90878	1.90878	1.90878	1.90878	4.59895	1.90878	1.90878	6.9033	1.90878	1.90878	1.90878	1.90878	4.22996	1.90878	1.90878	1.90878	1.90878	1.90878	1.90878	1.90878	1.90878	1.90878	5.32182	1.90878	1.90878	1.90878
GSM3405228	1.91118	1.91118	1.91118	1.91118	1.91118	1.91118	3.69292	4.52715	1.91118	4.14554	1.91118	1.91118	4.66743	1.91118	1.91118	5.24723	5.7676	1.91118	6.93074	3.83632	4.21462	1.91118	1.91118	4.16085	1.91118	1.91118	1.91118	1.91118	3.72182	1.91118	6.5409	3.64279	1.91118	1.91118	1.91118	3.94316	1.91118	1.91118	4.36477	1.91118	1.91118	1.91118	1.91118	1.91118	1.91118	4.99881	1.91118	1.91118	1.91118
GSM3405229	1.92389	1.92389	1.92389	1.92389	1.92389	1.92389	1.92389	1.92389	4.05935	4.07437	1.92389	1.92389	5.84708	1.92389	1.92389	6.48235	5.24723	1.92389	6.15121	3.96555	4.50348	1.92389	1.92389	1.92389	4.51142	1.92389	1.92389	1.92389	1.92389	1.92389	6.75424	4.19914	1.92389	1.92389	1.92389	1.92389	1.92389	1.92389	1.92389	1.92389	1.92389	4.02938	1.92389	1.92389	1.92389	4.96525	1.92389	1.92389	1.92389
GSM3405230	3.89581	1.92555	1.92555	1.92555	1.92555	1.92555	1.92555	1.92555	1.92555	3.9803	1.92555	1.92555	1.92555	1.92555	1.92555	4.78504	5.12732	5.36133	5.57063	1.92555	1.92555	4.10374	1.92555	1.92555	1.92555	1.92555	1.92555	1.92555	1.92555	1.92555	5.14923	1.92555	1.92555	4.04811	3.82899	4.98472	4.89891	4.18771	1.92555	1.92555	1.92555	1.92555	1.92555	1.92555	1.92555	1.92555	1.92555	1.92555	1.92555
GSM3405231	1.91505	1.91505	1.91505	1.91505	1.91505	1.91505	1.91505	1.91505	1.91505	1.91505	1.91505	1.91505	1.91505	1.91505	1.91505	4.74706	4.17237	1.91505	6.13159	1.91505	1.91505	1.91505	1.91505	1.91505	1.91505	1.91505	1.91505	4.29155	1.91505	1.91505	5.75902	1.91505	1.91505	1.91505	1.91505	1.91505	1.91505	1.91505	1.91505	1.91505	1.91505	1.91505	1.91505	3.97292	1.91505	4.21077	1.91505	1.91505	1.91505
GSM3405232	1.89209	1.89209	1.89209	3.78046	1.89209	1.89209	1.89209	1.89209	1.89209	1.89209	1.89209	1.89209	1.89209	1.89209	1.89209	1.89209	1.89209	1.89209	4.88529	1.89209	1.89209	1.89209	1.89209	1.89209	1.89209	1.89209	1.89209	1.89209	1.89209	1.89209	4.49143	1.89209	1.89209	1.89209	1.89209	1.89209	1.89209	1.89209	1.89209	1.89209	1.89209	1.89209	1.89209	1.89209	1.89209	4.38809	1.89209	1.89209	1.89209
GSM3405233	1.91185	1.91185	1.91185	1.91185	1.91185	1.91185	1.91185	1.91185	1.91185	1.91185	1.91185	1.91185	1.91185	1.91185	1.91185	4.5743	1.91185	4.06314	5.97587	1.91185	1.91185	1.91185	1.91185	1.91185	1.91185	1.91185	1.91185	1.91185	1.91185	1.91185	5.9195	1.91185	1.91185	1.91185	1.91185	1.91185	1.91185	1.91185	3.78409	1.91185	1.91185	1.91185	1.91185	1.91185	1.91185	4.76353	3.5935	1.91185	1.91185
GSM3405234	2.67585	3.3494	1.88213	1.88213	2.82089	3.72556	3.37929	3.40576	3.44266	4.43569	1.88213	1.88213	3.15717	1.88213	2.65174	4.58262	3.91391	2.97501	6.03259	1.88213	1.88213	1.88213	4.31478	2.73424	1.88213	2.48542	3.51339	3.48631	1.88213	2.69066	6.15121	2.75987	1.88213	2.84527	1.88213	3.57609	3.18129	1.88213	4.26097	2.81265	3.29288	3.29947	4.06685	3.3227	2.83691	5.28992	4.35714	2.71616	1.88213
GSM3405235	1.88633	3.08245	2.89535	2.73684	2.97188	1.88633	1.88633	1.88633	3.286	3.79147	1.88633	1.88633	1.88633	1.88633	3.44909	5.55546	5.14923	1.88633	6.76728	3.27582	3.814	1.88633	2.78876	1.88633	1.88633	1.88633	3.00117	1.88633	1.88633	1.88633	6.60154	3.80285	1.88633	1.88633	1.88633	1.88633	1.88633	1.88633	3.61802	2.80729	1.88633	1.88633	3.03972	3.13552	1.88633	5.15491	3.39597	3.151	1.88633
GSM3405236	4.60282	4.66337	4.26484	1.91037	3.82899	4.50348	4.01054	3.81785	4.41179	6.62588	3.9103	1.91037	5.43027	1.91037	3.53766	6.07195	5.85584	5.19996	7.32663	1.91037	3.79519	1.91037	5.70818	5.16011	4.34953	4.19535	4.46353	4.31864	4.89891	1.91037	7.65579	4.36868	1.91037	3.70739	1.91037	5.04418	3.88844	3.55537	4.82796	4.33791	1.91037	3.6642	4.80661	3.85105	1.91037	5.06431	3.95807	1.91037	1.91037
GSM3405237	1.88594	1.88594	1.88594	1.88594	1.88594	1.88594	1.88594	1.88594	1.88594	3.13552	1.88594	1.88594	3.83632	1.88594	1.88594	4.09652	3.76939	1.88594	6.40315	1.88594	1.88594	1.88594	1.88594	1.88594	1.88594	1.88594	1.88594	1.88594	3.45911	1.88594	5.82893	1.88594	1.88594	1.88594	1.88594	1.88594	1.88594	1.88594	3.28251	1.88594	1.88594	1.88594	1.88594	2.84237	1.88594	4.97997	1.88594	1.88594	1.88594
GSM3405238	1.88348	1.88348	1.88348	1.88348	1.88348	1.88348	1.88348	2.60354	1.88348	3.9103	1.88348	1.88348	1.88348	1.88348	1.88348	4.32243	2.59101	1.88348	5.69115	1.88348	2.80428	1.88348	1.88348	2.78589	1.88348	1.88348	1.88348	1.88348	1.88348	1.88348	5.38811	1.88348	1.88348	1.88348	1.88348	1.88348	1.88348	1.88348	1.88348	1.88348	1.88348	1.88348	1.88348	2.98057	1.88348	4.63478	3.04737	2.91767	1.88348
GSM3405239	3.60733	3.15717	1.88236	1.88236	2.66601	2.70605	1.88236	4.00308	4.7301	5.06933	3.65	1.88236	5.74189	3.52726	4.69631	7.15158	5.77635	2.68358	6.61357	5.17135	4.07437	1.88236	3.93947	3.48631	3.82158	3.6288	3.81022	2.91214	3.24001	1.88236	7.60418	4.90362	2.67339	4.02568	1.88236	2.98057	1.88236	1.88236	3.67301	3.98789	1.88236	4.19535	4.60694	3.42256	1.88236	5.29619	3.79519	4.52315	1.88236
GSM3405240	1.89162	1.89162	1.89162	1.89162	1.89162	1.89162	1.89162	1.89162	1.89162	3.33556	1.89162	1.89162	3.67837	1.89162	1.89162	3.43081	3.95807	1.89162	6.44762	1.89162	1.89162	1.89162	1.89162	1.89162	1.89162	1.89162	1.89162	3.14792	1.89162	1.89162	5.26534	3.86602	1.89162	1.89162	1.89162	1.89162	1.89162	1.89162	1.89162	1.89162	3.07593	1.89162	1.89162	1.89162	1.89162	4.9178	3.4559	3.06376	1.89162
GSM3405241	1.88044	2.34765	1.88044	1.88044	1.88044	1.88044	1.88044	1.88044	1.88044	1.88044	1.88044	1.88044	1.88044	1.88044	1.88044	2.81541	3.06376	1.88044	5.82893	1.88044	1.88044	1.88044	1.88044	1.88044	1.88044	1.88044	1.88044	1.88044	1.88044	1.88044	4.81951	1.88044	1.88044	1.88044	1.88044	1.88044	1.88044	1.88044	1.88044	1.88044	1.88044	1.88044	1.88044	2.50935	1.88044	4.97498	3.51687	2.71616	1.88044
GSM3405242	1.97714	1.97714	1.97714	1.97714	1.97714	1.97714	1.97714	1.97714	1.97714	1.97714	1.97714	1.97714	1.97714	1.97714	1.97714	1.97714	1.97714	4.69217	6.29389	1.97714	1.97714	1.97714	1.97714	1.97714	1.97714	1.97714	1.97714	1.97714	1.97714	1.97714	5.39497	1.97714	1.97714	1.97714	1.97714	1.97714	1.97714	1.97714	1.97714	1.97714	1.97714	1.97714	1.97714	1.97714	1.97714	1.97714	1.97714	1.97714	1.97714
GSM3405243	1.92813	1.92813	1.92813	1.92813	1.92813	1.92813	1.92813	1.92813	1.92813	1.92813	1.92813	1.92813	1.92813	1.92813	1.92813	1.92813	1.92813	1.92813	6.12162	1.92813	1.92813	1.92813	1.92813	1.92813	1.92813	1.92813	1.92813	1.92813	1.92813	1.92813	5.4157	1.92813	1.92813	1.92813	1.92813	1.92813	1.92813	1.92813	1.92813	1.92813	1.92813	1.92813	1.92813	1.92813	1.92813	4.81527	1.92813	1.92813	1.92813
GSM3405244	1.92061	1.92061	1.92061	1.92061	1.92061	1.92061	1.92061	1.92061	1.92061	4.39601	1.92061	1.92061	1.92061	1.92061	1.92061	4.12273	1.92061	4.4	6.09192	1.92061	1.92061	1.92061	1.92061	4.28961	1.92061	1.92061	1.92061	1.92061	1.92061	1.92061	5.93833	1.92061	1.92061	1.92061	1.92061	4.41179	1.92061	1.92061	1.92061	1.92061	1.92061	1.92061	1.92061	1.92061	1.92061	4.5075	1.92061	1.92061	1.92061
GSM3405245	1.90816	1.90816	1.90816	1.90816	1.90816	1.90816	1.90816	3.73283	3.95435	3.77679	1.90816	1.90816	4.33015	1.90816	1.90816	5.02865	4.70472	1.90816	6.65044	1.90816	4.00675	1.90816	1.90816	1.90816	1.90816	1.90816	1.90816	1.90816	4.01806	1.90816	6.27337	3.5203	1.90816	1.90816	1.90816	1.90816	1.90816	1.90816	1.90816	1.90816	1.90816	1.90816	1.90816	1.90816	1.90816	5.13271	1.90816	1.90816	1.90816
GSM3405246	1.92196	1.92196	1.92196	1.92196	1.92196	1.92196	1.92196	1.92196	4.24947	3.93582	1.92196	1.92196	5.05431	1.92196	1.92196	6.13159	4.61483	4.21462	6.38141	4.26863	1.92196	1.92196	1.92196	1.92196	1.92196	1.92196	1.92196	1.92196	1.92196	1.92196	6.84795	4.47936	1.92196	1.92196	1.92196	1.92196	1.92196	1.92196	3.90293	1.92196	1.92196	1.92196	1.92196	1.92196	1.92196	4.80217	1.92196	1.92196	1.92196
GSM3405247	1.88592	1.88592	1.88592	1.88592	1.88592	1.88592	1.88592	1.88592	1.88592	2.96906	1.88592	1.88592	1.88592	1.88592	1.88592	3.16995	2.77	1.88592	5.93833	1.88592	1.88592	1.88592	1.88592	1.88592	1.88592	1.88592	1.88592	1.88592	1.88592	1.88592	5.07948	1.88592	1.88592	1.88592	1.88592	2.99533	1.88592	1.88592	1.88592	1.88592	1.88592	1.88592	1.88592	3.24304	1.88592	5.07441	4.38415	3.87325	1.88592
GSM3405248	2.19133	3.03378	1.87937	2.22543	1.87937	1.87937	1.87937	1.87937	2.67856	2.90095	1.87937	1.87937	2.87061	1.87937	1.87937	4.15689	3.61802	1.87937	6.71449	2.30776	2.6161	1.87937	1.87937	1.87937	1.87937	1.87937	1.87937	2.337	1.87937	1.87937	5.65799	3.28953	2.32035	1.87937	1.87937	1.87937	1.87937	1.87937	2.49644	1.87937	1.87937	1.87937	2.25448	2.89823	1.87937	4.8762	3.80285	3.40254	1.87937
GSM3405249	4.12273	4.07797	1.90304	1.90304	1.90304	1.90304	1.90304	1.90304	1.90304	1.90304	1.90304	1.90304	1.90304	1.90304	1.90304	4.05562	1.90304	5.03894	6.44762	1.90304	4.03318	3.6322	3.72556	3.53415	1.90304	1.90304	1.90304	1.90304	1.90304	1.90304	4.96025	1.90304	1.90304	1.90304	4.22996	5.11629	1.90304	1.90304	3.39597	1.90304	1.90304	1.90304	1.90304	1.90304	1.90304	3.40254	1.90304	1.90304	1.90304
GSM3405250	2.41196	2.28044	1.87873	2.21872	2.24527	1.87873	1.87873	1.87873	1.87873	1.87873	1.87873	1.87873	1.87873	1.87873	1.87873	2.92334	3.28251	1.87873	5.28992	1.87873	1.87873	1.87873	1.87873	2.68107	1.87873	1.87873	2.16366	2.27718	2.7649	1.87873	4.04811	2.41797	2.31513	1.87873	1.87873	2.67104	1.87873	1.87873	1.87873	1.87873	2.34765	1.87873	2.27884	3.11665	1.87873	4.73847	3.63924	3.23354	1.87873
GSM3405251	1.88952	1.88952	1.88952	3.24001	1.88952	1.88952	1.88952	1.88952	1.88952	3.1324	1.88952	1.88952	1.88952	1.88952	1.88952	4.03318	3.22745	1.88952	1.88952	1.88952	1.88952	1.88952	1.88952	1.88952	1.88952	1.88952	1.88952	1.88952	1.88952	1.88952	3.61454	1.88952	1.88952	1.88952	1.88952	1.88952	1.88952	1.88952	1.88952	1.88952	1.88952	1.88952	1.88952	1.88952	1.88952	4.10013	1.88952	1.88952	1.88952
GSM3405252	4.88983	5.02865	4.40784	4.77204	1.89818	3.88844	1.89818	5.05431	4.27622	1.89818	1.89818	1.89818	3.93947	4.42778	3.94686	5.95688	5.69115	1.89818	6.98639	4.19162	3.68222	1.89818	1.89818	1.89818	1.89818	1.89818	1.89818	1.89818	1.89818	1.89818	7.353	4.48743	1.89818	1.89818	1.89818	1.89818	1.89818	3.86953	4.55821	3.27582	1.89818	1.89818	1.89818	4.09652	1.89818	4.76353	1.89818	1.89818	1.89818
GSM3405253	1.89195	1.89195	1.89195	3.27582	1.89195	3.82899	3.48272	4.33015	1.89195	3.18613	3.48631	1.89195	1.89195	3.61454	4.2417	5.04418	4.64296	4.41179	6.5409	1.89195	5.38811	3.01606	4.69631	4.26097	3.9803	1.89195	4.06685	1.89195	4.78062	1.89195	5.46535	3.32579	4.68395	3.63924	1.89195	3.72182	4.40391	4.58262	1.89195	1.89195	1.89195	1.89195	3.43916	3.69292	1.89195	4.38809	3.41928	3.86953	1.89195
GSM3405254	4.47936	1.91539	4.51526	1.91539	4.27622	4.08162	1.91539	1.91539	4.03318	3.66769	1.91539	1.91539	1.91539	4.19535	4.21826	4.66337	3.95435	1.91539	6.2212	1.91539	4.41978	1.91539	3.85492	1.91539	1.91539	1.91539	1.91539	1.91539	3.79147	1.91539	7.37971	4.5075	1.91539	1.91539	1.91539	1.91539	1.91539	1.91539	4.24753	1.91539	1.91539	1.91539	1.91539	4.4517	1.91539	4.55434	4.50348	1.91539	1.91539
GSM3405255	1.88229	3.20831	2.94581	3.02784	1.88229	1.88229	1.88229	3.05793	1.88229	1.88229	1.88229	1.88229	1.88229	3.07593	1.88229	3.74019	4.30706	1.88229	6.97244	3.54861	1.88229	1.88229	1.88229	1.88229	1.88229	1.88229	1.88229	1.88229	1.88229	1.88229	5.61033	3.76563	1.88229	1.88229	1.88229	1.88229	1.88229	1.88229	3.04885	1.88229	1.88229	1.88229	1.88229	3.33216	1.88229	4.66743	3.24304	3.36605	1.88229
GSM3405256	1.94674	1.94674	1.94674	1.94674	1.94674	1.94674	1.94674	1.94674	1.94674	1.94674	1.94674	1.94674	5.10548	4.34953	4.5743	6.26292	5.40853	1.94674	5.83773	1.94674	4.58677	1.94674	1.94674	1.94674	1.94674	1.94674	1.94674	1.94674	1.94674	1.94674	6.47067	4.99398	1.94674	4.29531	1.94674	1.94674	1.94674	1.94674	1.94674	1.94674	1.94674	1.94674	1.94674	1.94674	1.94674	1.94674	1.94674	1.94674	1.94674
GSM3405257	1.94604	1.94604	1.94604	1.94604	1.94604	1.94604	1.94604	1.94604	4.56218	1.94604	1.94604	1.94604	1.94604	1.94604	1.94604	4.14932	4.30316	1.94604	5.93833	1.94604	1.94604	1.94604	1.94604	1.94604	1.94604	1.94604	1.94604	1.94604	1.94604	1.94604	5.36799	1.94604	1.94604	1.94604	1.94604	1.94604	1.94604	1.94604	1.94604	1.94604	1.94604	1.94604	1.94604	1.94604	1.94604	4.4595	1.94604	1.94604	1.94604
GSM3405258	1.87819	2.1097	1.87819	1.87819	2.54823	1.87819	1.87819	1.87819	1.87819	1.98308	1.96953	1.87819	2.19279	1.87819	1.87819	3.97653	3.10712	1.87819	5.13271	1.87819	2.19434	1.87819	2.36606	2.53747	1.87819	1.87819	1.87819	1.87819	2.0041	2.10605	4.71737	1.87819	2.02231	2.4419	1.87819	1.87819	1.87819	2.13493	1.87819	1.87819	2.2839	1.87819	1.87819	2.70098	1.996	4.53101	3.54495	3.15417	1.87819
GSM3405259	1.88024	1.88024	4.81951	4.94154	1.88024	2.92048	1.88024	1.88024	3.68943	1.88024	2.55258	1.88024	1.88024	1.88024	2.55487	4.34953	3.81022	2.87348	5.1	1.88024	3.20523	2.337	2.69562	2.89823	1.88024	1.88024	1.88024	3.08245	1.88024	1.88024	4.78939	1.88024	1.88024	1.88024	3.15717	3.16352	1.88024	1.88024	1.88024	1.88024	3.63924	1.88024	1.88024	2.71121	1.88024	4.38415	3.35584	2.68107	1.88024
GSM3405260	1.88774	4.2379	3.56611	4.4833	3.5935	1.88774	1.88774	1.88774	1.88774	1.88774	1.88774	1.88774	1.88774	1.88774	1.88774	1.88774	1.88774	4.03318	4.85412	1.88774	4.61898	4.68395	3.55026	3.15717	3.4759	1.88774	1.88774	1.88774	1.88774	5.82893	1.88774	1.88774	1.88774	1.88774	1.88774	3.87712	4.79792	4.54661	1.88774	1.88774	2.9893	1.88774	1.88774	1.88774	5.73326	6.20124	3.29947	1.88774	1.88774
GSM3405261	1.89423	1.89423	1.89423	1.89423	1.89423	1.89423	3.92854	1.89423	1.89423	1.89423	4.14932	1.89423	5.00378	1.89423	1.89423	1.89423	1.89423	4.95067	5.84708	1.89423	1.89423	1.89423	1.89423	1.89423	1.89423	1.89423	5.03371	4.53101	3.71107	5.9195	1.89423	1.89423	1.89423	1.89423	4.34174	5.29619	1.89423	1.89423	1.89423	1.89423	1.89423	1.89423	3.9103	4.04811	5.22901	6.57687	1.89423	1.89423	1.89423
GSM3405262	1.88248	1.88248	1.88248	1.88248	1.88248	1.88248	1.88248	1.88248	3.45251	3.61454	1.88248	1.88248	2.52986	1.88248	4.24947	4.40391	2.78589	3.44591	4.89891	1.88248	1.88248	1.88248	3.67126	2.63286	2.63531	3.07949	4.04053	3.15417	3.72556	3.95064	5.96633	3.18287	1.88248	1.88248	1.88248	3.18944	2.66098	1.88248	2.71862	1.88248	1.88248	2.7649	2.65625	3.86602	1.88248	4.7678	3.71816	2.68358	1.88248
GSM3405263	1.88779	1.88779	1.88779	1.88779	1.88779	1.88779	1.88779	1.88779	1.88779	1.88779	1.88779	1.88779	1.88779	1.88779	1.88779	3.3494	3.33884	1.88779	1.88779	2.88434	1.88779	1.88779	1.88779	1.88779	1.88779	1.88779	1.88779	1.88779	1.88779	1.88779	4.13807	1.88779	1.88779	1.88779	1.88779	3.09176	1.88779	1.88779	1.88779	1.88779	1.88779	1.88779	1.88779	2.84237	1.88779	4.88983	4.15689	3.72911	1.88779
GSM3405264	1.87894	1.87894	2.56557	1.87894	2.88153	1.87894	2.75211	1.87894	1.87894	1.87894	2.21872	1.87894	1.87894	1.87894	1.87894	3.62525	3.67837	1.87894	5.68247	1.87894	2.25596	1.87894	2.68358	1.87894	1.87894	1.87894	1.87894	1.87894	1.87894	1.87894	4.61898	2.75987	1.87894	2.32228	1.87894	1.87894	1.87894	1.87894	2.7443	2.55041	2.50305	1.87894	2.36413	2.33784	2.58176	4.86279	3.43755	3.89217	1.87894
GSM3405265	2.88153	1.88234	1.88234	1.88234	1.88234	1.88234	1.88234	1.88234	2.55041	1.88234	1.88234	1.88234	1.88234	1.88234	1.88234	3.96191	3.28251	2.66098	5.10548	1.88234	1.88234	1.88234	1.88234	1.88234	1.88234	1.88234	1.88234	1.88234	1.88234	2.6256	4.65531	2.62798	1.88234	1.88234	1.88234	1.88234	1.88234	1.88234	1.88234	1.88234	1.88234	1.88234	1.88234	2.7443	1.88234	4.70902	3.67476	3.61802	1.88234
GSM3405266	1.89969	3.43252	1.89969	1.89969	1.89969	1.89969	1.89969	1.89969	1.89969	1.89969	1.89969	1.89969	1.89969	1.89969	1.89969	5.5249	4.89891	1.89969	6.38141	3.46915	1.89969	1.89969	1.89969	1.89969	1.89969	1.89969	1.89969	1.89969	1.89969	1.89969	6.29389	3.83632	1.89969	1.89969	1.89969	1.89969	1.89969	1.89969	1.89969	1.89969	1.89969	1.89969	3.2593	3.56611	1.89969	4.92262	3.5935	3.56948	1.89969
GSM3405267	1.88925	1.88925	1.88925	1.88925	1.88925	1.88925	1.88925	1.88925	1.88925	1.88925	1.88925	1.88925	1.88925	1.88925	1.88925	2.96322	1.88925	1.88925	5.43725	1.88925	1.88925	1.88925	1.88925	1.88925	1.88925	1.88925	1.88925	1.88925	1.88925	1.88925	4.5786	1.88925	1.88925	1.88925	1.88925	1.88925	1.88925	1.88925	1.88925	1.88925	1.88925	1.88925	1.88925	1.88925	1.88925	5.20565	3.84001	1.88925	1.88925
GSM3405268	3.43252	1.89357	1.89357	1.89357	1.89357	1.89357	1.89357	1.89357	1.89357	1.89357	3.39922	1.89357	1.89357	1.89357	1.89357	4.23378	4.6654	1.89357	5.60228	1.89357	1.89357	1.89357	1.89357	1.89357	1.89357	1.89357	1.89357	1.89357	1.89357	1.89357	5.12187	1.89357	3.88446	1.89357	1.89357	1.89357	1.89357	1.89357	1.89357	1.89357	1.89357	1.89357	3.89934	1.89357	1.89357	3.79519	4.4	3.33884	1.89357
GSM3405269	1.88829	1.88829	1.88829	1.88829	1.88829	1.88829	1.88829	1.88829	1.88829	1.88829	1.88829	1.88829	1.88829	1.88829	1.88829	4.47154	3.13853	1.88829	6.29389	1.88829	1.88829	1.88829	1.88829	1.88829	1.88829	1.88829	1.88829	1.88829	1.88829	1.88829	5.86493	3.02784	1.88829	1.88829	1.88829	2.83969	1.88829	1.88829	1.88829	1.88829	1.88829	1.88829	1.88829	1.88829	1.88829	4.26484	3.53087	3.31943	1.88829
GSM3405270	2.42585	1.88098	3.36605	4.05562	1.88098	1.88098	1.88098	1.88098	1.88098	1.88098	1.88098	1.88098	1.88098	1.88098	1.88098	3.28251	3.30957	1.88098	4.71737	2.4139	3.19901	3.77311	1.88098	1.88098	1.88098	1.88098	1.88098	1.88098	1.88098	1.88098	4.39601	1.88098	1.88098	2.52436	2.43607	1.88098	3.62525	2.99533	1.88098	1.88098	2.81265	1.88098	1.88098	3.12943	2.73684	4.81527	2.58639	3.78409	1.88098
[truncated: 2,502 more columns]

## Sheet: Supplementary Table 2
geo_accession	hsa-let-7a-5p	hsa-let-7b-5p	hsa-let-7c-5p	hsa-let-7d-5p	hsa-let-7e-5p	hsa-let-7f-5p	hsa-miR-15a-5p	hsa-miR-16-5p	hsa-miR-17-5p	hsa-miR-17-3p	hsa-miR-18a-5p	hsa-miR-19a-3p	hsa-miR-19b-3p	hsa-miR-20a-5p	hsa-miR-21-5p	hsa-miR-22-3p	hsa-miR-23a-3p	hsa-miR-24-1-5p	hsa-miR-24-3p	hsa-miR-25-3p	hsa-miR-26a-5p	hsa-miR-26b-5p	hsa-miR-27a-3p	hsa-miR-28-5p	hsa-miR-29a-3p	hsa-miR-30a-5p	hsa-miR-30a-3p	hsa-miR-31-5p	hsa-miR-32-5p	hsa-miR-33a-5p	hsa-miR-92a-3p	hsa-miR-93-5p	hsa-miR-95-3p	hsa-miR-96-5p	hsa-miR-98-5p	hsa-miR-99a-5p	hsa-miR-100-5p	hsa-miR-101-3p	hsa-miR-29b-3p	hsa-miR-103a-3p	hsa-miR-105-5p	hsa-miR-106a-5p	hsa-miR-107	hsa-miR-192-5p	hsa-miR-196a-5p	hsa-miR-197-3p	hsa-miR-198	hsa-miR-199a-5p	hsa-miR-208a-3p
GSM3405231	1.91505	1.91505	1.91505	1.91505	1.91505	1.91505	1.91505	1.91505	1.91505	1.91505	1.91505	1.91505	1.91505	1.91505	1.91505	4.74706	4.17237	1.91505	6.13159	1.91505	1.91505	1.91505	1.91505	1.91505	1.91505	1.91505	1.91505	4.29155	1.91505	1.91505	5.75902	1.91505	1.91505	1.91505	1.91505	1.91505	1.91505	1.91505	1.91505	1.91505	1.91505	1.91505	1.91505	3.97292	1.91505	4.21077	1.91505	1.91505	1.91505
GSM3404901	1.88184	1.88184	1.88184	1.88184	1.88184	1.88184	1.88184	1.88184	1.88184	1.88184	1.88184	1.88184	1.88184	1.88184	1.88184	1.88184	2.65866	1.88184	3.68581	1.88184	1.88184	1.88184	1.88184	3.54147	1.88184	1.88184	1.88184	1.88184	1.88184	1.88184	3.49298	1.88184	1.88184	1.88184	1.88184	1.88184	1.88184	1.88184	1.88184	1.88184	1.88184	1.88184	1.88184	2.57272	2.79142	4.35714	3.60377	3.03079	1.88184
GSM3405167	2.79635	2.76748	4.34953	2.94581	3.34236	3.6322	3.7621	4.63478	3.5203	4.47535	2.75469	1.88221	1.88221	3.19901	2.87348	5.01345	3.16352	3.53087	6.82056	1.88221	4.4595	2.71616	4.24947	3.91391	4.22607	2.58176	3.1197	2.96906	1.88221	1.88221	5.91031	2.71862	2.59317	1.88221	3.14169	3.56948	3.35265	4.2533	3.92486	1.88221	2.59101	3.04589	3.48272	2.85088	1.88221	4.14932	4.67145	3.76563	1.88221
GSM3405081	3.35584	1.88737	1.88737	1.88737	3.22745	1.88737	1.88737	1.88737	1.88737	3.70021	1.88737	1.88737	3.2306	1.88737	1.88737	3.35265	1.88737	1.88737	5.18265	1.88737	1.88737	1.88737	1.88737	3.08866	1.88737	1.88737	2.8539	2.82626	1.88737	3.151	4.58677	1.88737	1.88737	1.88737	1.88737	3.63924	1.88737	1.88737	1.88737	2.83166	4.71737	1.88737	3.15417	4.24947	1.88737	4.85851	3.55537	3.30293	1.88737
GSM3405127	1.87806	1.92313	1.87806	1.87806	1.87806	1.87806	1.87806	1.87806	1.87806	2.2299	1.87806	1.87806	1.90165	1.87806	1.87806	5.16571	2.91214	1.87806	5.48014	2.47646	1.87806	1.87806	2.04506	1.87806	1.87806	1.87806	1.87806	1.87806	1.87806	1.87806	2.70605	1.87806	1.87806	1.87806	1.87806	1.87806	1.91965	1.87806	1.94878	1.87806	2.32228	1.87806	1.87806	2.65174	1.87806	4.2379	3.5935	3.46242	1.87806
GSM3405130	2.2123	3.1103	2.18544	1.8786	2.29547	1.8786	1.8786	2.77263	1.8786	2.9893	1.8786	1.8786	2.31114	1.8786	2.10255	3.15717	3.6642	1.8786	6.20124	2.23889	2.12338	1.8786	1.8786	1.8786	2.24844	1.8786	1.8786	2.20914	1.8786	1.8786	4.92262	3.60733	1.8786	1.8786	1.8786	1.8786	1.8786	1.8786	2.49221	2.37917	1.8786	2.22543	2.52436	2.84527	2.65174	5.06933	4.37646	3.67837	1.8786
GSM3404945	1.8829	1.8829	1.8829	1.8829	1.8829	1.8829	1.8829	1.8829	1.8829	1.8829	1.8829	1.8829	1.8829	1.8829	1.8829	3.56948	2.6859	2.55372	5.48014	1.8829	2.88153	1.8829	1.8829	1.8829	1.8829	1.8829	1.8829	1.8829	1.8829	1.8829	4.71737	1.8829	1.8829	1.8829	1.8829	1.8829	1.8829	1.8829	1.8829	1.8829	1.8829	1.8829	1.8829	1.8829	1.8829	4.81084	3.1197	1.8829	1.8829
GSM3404985	1.87848	3.26922	1.87848	1.87848	1.87848	1.87848	1.87848	1.87848	1.87848	2.36982	1.87848	1.87848	1.87848	1.87848	2.04207	1.87848	2.38491	1.87848	4.85851	1.87848	1.87848	1.87848	1.87848	2.337	1.87848	1.87848	1.87848	2.05392	1.87848	1.87848	4.1839	2.42393	1.87848	2.10605	1.87848	1.87848	2.09738	1.87848	1.87848	1.87848	2.45003	1.87848	1.87848	2.93734	2.31513	4.92717	2.95449	3.17669	1.87848
GSM3404927	1.88248	1.88248	1.88248	1.88248	1.88248	1.88248	1.88248	1.88248	1.88248	1.88248	1.88248	1.88248	1.88248	1.88248	1.88248	3.50313	2.98057	1.88248	2.71616	1.88248	1.88248	1.88248	1.88248	1.88248	1.88248	1.88248	1.88248	1.88248	1.88248	1.88248	4.06314	1.88248	1.88248	1.88248	1.88248	1.88248	1.88248	1.88248	1.88248	1.88248	1.88248	1.88248	1.88248	1.88248	1.88248	4.52715	3.88446	3.61101	1.88248
GSM3405248	2.19133	3.03378	1.87937	2.22543	1.87937	1.87937	1.87937	1.87937	2.67856	2.90095	1.87937	1.87937	2.87061	1.87937	1.87937	4.15689	3.61802	1.87937	6.71449	2.30776	2.6161	1.87937	1.87937	1.87937	1.87937	1.87937	1.87937	2.337	1.87937	1.87937	5.65799	3.28953	2.32035	1.87937	1.87937	1.87937	1.87937	1.87937	2.49644	1.87937	1.87937	1.87937	2.25448	2.89823	1.87937	4.8762	3.80285	3.40254	1.87937
GSM3405203	1.88256	1.88256	1.88256	1.88256	1.88256	1.88256	1.88256	2.77263	1.88256	1.88256	1.88256	1.88256	1.88256	1.88256	1.88256	5.50984	4.33393	1.88256	4.67558	2.70353	1.88256	1.88256	1.88256	1.88256	1.88256	1.88256	1.88256	1.88256	1.88256	1.88256	6.18197	1.88256	1.88256	1.88256	1.88256	1.88256	1.88256	1.88256	1.88256	1.88256	1.88256	1.88256	1.88256	3.00721	1.88256	4.71737	3.48272	3.39597	1.88256
GSM3405126	1.88865	1.88865	1.88865	1.88865	1.88865	1.88865	1.88865	1.88865	1.88865	1.88865	1.88865	1.88865	1.88865	1.88865	1.88865	5.08457	3.69475	1.88865	4.22996	1.88865	1.88865	1.88865	1.88865	1.88865	1.88865	1.88865	1.88865	4.77644	1.88865	1.88865	5.48014	1.88865	1.88865	1.88865	1.88865	1.88865	1.88865	1.88865	1.88865	1.88865	2.9429	1.88865	1.88865	4.16851	1.88865	4.63093	4.02184	4.46353	1.88865
GSM3404919	1.89479	1.89479	1.89479	4.97498	1.89479	1.89479	1.89479	1.89479	1.89479	1.89479	1.89479	1.89479	1.89479	1.89479	1.89479	1.89479	1.89479	1.89479	1.89479	1.89479	1.89479	1.89479	1.89479	1.89479	3.50998	3.95807	1.89479	1.89479	1.89479	1.89479	1.89479	1.89479	1.89479	1.89479	1.89479	1.89479	1.89479	1.89479	1.89479	1.89479	3.51687	1.89479	4.60282	3.22113	1.89479	4.1839	1.89479	1.89479	1.89479
GSM3405092	1.92141	1.92141	1.92141	1.92141	1.92141	1.92141	1.92141	1.92141	1.92141	1.92141	1.92141	1.92141	1.92141	1.92141	1.92141	1.92141	1.92141	1.92141	4.2221	1.92141	1.92141	1.92141	1.92141	1.92141	1.92141	1.92141	1.92141	4.74266	1.92141	1.92141	4.86279	1.92141	1.92141	1.92141	1.92141	1.92141	1.92141	1.92141	1.92141	1.92141	1.92141	1.92141	1.92141	1.92141	4.42778	3.95064	1.92141	1.92141	1.92141
GSM3405028	1.87886	1.87886	1.87886	2.41896	1.87886	1.87886	1.87886	2.9778	1.87886	2.73424	1.87886	1.87886	1.87886	1.87886	1.87886	3.34587	1.87886	2.47247	4.83657	1.87886	1.87886	1.87886	1.87886	3.36276	1.87886	1.87886	2.89823	2.51581	1.87886	2.42393	4.98472	2.11968	1.87886	1.87886	1.87886	1.87886	1.87886	1.87886	2.20029	2.87348	3.08866	1.87886	1.87886	3.40254	1.87886	4.65133	3.151	3.37591	1.87886
GSM3405019	1.89696	1.89696	1.89696	1.89696	1.89696	1.89696	1.89696	1.89696	1.89696	1.89696	1.89696	1.89696	1.89696	1.89696	1.89696	1.89696	1.89696	1.89696	1.89696	1.89696	1.89696	1.89696	1.89696	1.89696	1.89696	1.89696	1.89696	1.89696	1.89696	1.89696	3.17338	1.89696	1.89696	1.89696	1.89696	1.89696	1.89696	1.89696	1.89696	1.89696	1.89696	1.89696	1.89696	1.89696	1.89696	4.61898	3.72182	3.76939	1.89696
GSM3404890	1.8813	2.92925	1.8813	1.8813	2.88153	1.8813	1.8813	1.8813	1.8813	3.53766	1.8813	1.8813	1.8813	1.8813	1.8813	2.81541	1.8813	2.53534	3.80285	2.56812	1.8813	1.8813	2.79635	1.8813	1.8813	1.8813	3.28251	1.8813	1.8813	1.8813	4.36868	1.8813	1.8813	1.8813	1.8813	1.8813	1.8813	1.8813	1.8813	2.4876	1.8813	1.8813	1.8813	3.11665	1.8813	4.41978	3.73283	3.13853	1.8813
GSM3404937	1.9132	1.9132	1.9132	1.9132	1.9132	1.9132	1.9132	1.9132	1.9132	1.9132	1.9132	1.9132	3.81022	1.9132	1.9132	5.38811	4.67145	1.9132	6.51779	1.9132	1.9132	1.9132	1.9132	1.9132	1.9132	1.9132	1.9132	1.9132	1.9132	1.9132	6.82056	3.61802	1.9132	1.9132	1.9132	1.9132	1.9132	1.9132	3.88844	3.81785	1.9132	3.76563	1.9132	4.02568	1.9132	4.88983	1.9132	1.9132	1.9132
GSM3404844	1.87817	1.87817	1.87817	1.87817	1.87817	2.01709	1.87817	2.00741	1.87817	2.48097	1.87817	1.87817	1.87817	1.87817	1.87817	1.87817	2.24684	1.87817	2.58883	1.87817	1.87817	1.87817	2.0147	2.02933	2.05073	2.02833	1.87817	2.01845	1.87817	2.00259	2.71862	1.97249	1.87817	1.96547	1.87817	1.87817	1.99758	1.87817	2.14117	2.06993	2.32585	2.07701	1.87817	1.87817	2.23131	3.53087	2.2123	2.30036	2.04316
GSM3404883	1.88501	2.83166	1.88501	1.88501	1.88501	1.88501	2.68358	1.88501	1.88501	3.67837	1.88501	1.88501	1.88501	1.88501	1.88501	2.7443	2.69315	1.88501	5.69952	1.88501	1.88501	1.88501	1.88501	1.88501	1.88501	1.88501	1.88501	1.88501	1.88501	1.88501	4.93188	1.88501	1.88501	1.88501	1.88501	1.88501	1.88501	1.88501	1.88501	1.88501	1.88501	1.88501	1.88501	2.87902	2.79385	4.50144	3.25281	3.00117	1.88501
GSM3405253	1.89195	1.89195	1.89195	3.27582	1.89195	3.82899	3.48272	4.33015	1.89195	3.18613	3.48631	1.89195	1.89195	3.61454	4.2417	5.04418	4.64296	4.41179	6.5409	1.89195	5.38811	3.01606	4.69631	4.26097	3.9803	1.89195	4.06685	1.89195	4.78062	1.89195	5.46535	3.32579	4.68395	3.63924	1.89195	3.72182	4.40391	4.58262	1.89195	1.89195	1.89195	1.89195	3.43916	3.69292	1.89195	4.38809	3.41928	3.86953	1.89195
GSM3405266	1.89969	3.43252	1.89969	1.89969	1.89969	1.89969	1.89969	1.89969	1.89969	1.89969	1.89969	1.89969	1.89969	1.89969	1.89969	5.5249	4.89891	1.89969	6.38141	3.46915	1.89969	1.89969	1.89969	1.89969	1.89969	1.89969	1.89969	1.89969	1.89969	1.89969	6.29389	3.83632	1.89969	1.89969	1.89969	1.89969	1.89969	1.89969	1.89969	1.89969	1.89969	1.89969	3.2593	3.56611	1.89969	4.92262	3.5935	3.56948	1.89969
GSM3405073	1.87817	2.69812	1.87817	1.87817	1.87817	1.87817	2.00565	1.87817	2.0249	2.03817	1.87817	1.87817	1.87817	1.87817	1.87817	1.87817	2.14758	1.87817	2.32768	1.87817	2.03027	1.87817	1.87817	1.87817	1.87817	1.87817	2.08977	1.98308	1.87817	1.87817	3.7621	2.41196	1.97804	1.87817	1.87817	1.87817	1.87817	1.87817	1.87817	1.87817	2.4004	1.87817	1.87817	3.02784	1.87817	5.13271	3.25617	4.88983	1.87817
GSM3405223	1.92973	1.92973	1.92973	1.92973	1.92973	1.92973	1.92973	1.92973	1.92973	3.99924	1.92973	1.92973	4.21077	1.92973	1.92973	4.45548	4.84085	1.92973	5.32182	1.92973	4.13417	1.92973	1.92973	1.92973	1.92973	1.92973	1.92973	1.92973	1.92973	1.92973	5.37458	1.92973	1.92973	1.92973	1.92973	1.92973	1.92973	1.92973	1.92973	1.92973	1.92973	1.92973	1.92973	1.92973	1.92973	4.71737	3.92486	1.92973	1.92973
GSM3405210	1.9035	1.9035	1.9035	1.9035	1.9035	1.9035	1.9035	1.9035	1.9035	1.9035	1.9035	1.9035	1.9035	1.9035	1.9035	1.9035	3.58988	1.9035	4.9178	1.9035	1.9035	1.9035	1.9035	1.9035	1.9035	1.9035	1.9035	1.9035	1.9035	1.9035	4.29929	1.9035	1.9035	1.9035	1.9035	1.9035	1.9035	1.9035	1.9035	1.9035	1.9035	1.9035	1.9035	1.9035	1.9035	4.64719	1.9035	1.9035	1.9035
GSM3404922	1.88272	1.88272	1.88272	1.88272	1.88272	1.88272	1.88272	1.88272	1.88272	1.88272	1.88272	1.88272	1.88272	1.88272	1.88272	3.48631	2.90938	1.88272	7.36669	1.88272	1.88272	1.88272	1.88272	1.88272	1.88272	1.88272	1.88272	1.88272	1.88272	1.88272	5.03371	1.88272	1.88272	1.88272	1.88272	1.88272	1.88272	1.88272	2.77537	1.88272	1.88272	1.88272	1.88272	3.26263	1.88272	4.80661	3.79147	3.386	1.88272
GSM3404792	1.88153	1.88153	1.88153	1.88153	1.88153	1.88153	1.88153	1.88153	1.88153	3.04277	1.88153	1.88153	1.88153	1.88153	1.88153	2.63286	1.88153	1.88153	1.88153	3.63563	1.88153	1.88153	1.88153	1.88153	1.88153	1.88153	1.88153	1.88153	1.88153	1.88153	3.38279	4.29929	1.88153	1.88153	1.88153	1.88153	1.88153	1.88153	2.49221	1.88153	1.88153	1.88153	1.88153	1.88153	1.88153	3.42578	4.49143	4.75506	1.88153
GSM3405083	1.88946	1.88946	3.5727	1.88946	1.88946	1.88946	1.88946	1.88946	3.43916	4.55051	3.99924	1.88946	1.88946	1.88946	1.88946	3.78409	3.49638	1.88946	5.49113	1.88946	1.88946	1.88946	1.88946	1.88946	1.88946	3.1103	1.88946	1.88946	1.88946	1.88946	5.31542	1.88946	1.88946	1.88946	1.88946	1.88946	1.88946	1.88946	3.85492	1.88946	1.88946	1.88946	1.88946	1.88946	1.88946	4.47154	3.87325	3.83267	1.88946
GSM3405171	3.0728	2.91767	1.88415	1.88415	1.88415	1.88415	1.88415	1.88415	1.88415	3.78777	1.88415	1.88415	1.88415	1.88415	1.88415	1.88415	3.47249	1.88415	6.95835	2.7649	3.13853	2.62094	2.81541	1.88415	3.29288	1.88415	1.88415	1.88415	2.71373	1.88415	5.46535	3.20523	1.88415	1.88415	1.88415	2.65174	1.88415	1.88415	3.15417	2.65625	1.88415	1.88415	1.88415	3.25617	1.88415	4.52315	4.16085	3.17338	1.88415
GSM3404988	2.22543	1.87943	1.87943	1.87943	1.87943	1.87943	2.71862	3.70375	3.31295	4.89431	3.26602	1.87943	3.92107	1.87943	1.87943	3.54147	3.03972	1.87943	7.01474	3.60733	2.51361	1.87943	1.87943	1.87943	3.1197	4.72152	4.1839	4.43969	1.87943	2.8236	6.01427	1.87943	1.87943	1.87943	1.87943	1.87943	1.87943	1.87943	3.31943	2.70865	3.46592	4.21077	4.46353	4.98929	1.87943	4.36093	1.87943	2.36232	1.87943
GSM3405187	1.89156	1.89156	1.89156	1.89156	1.89156	1.89156	1.89156	1.89156	1.89156	2.96322	1.89156	1.89156	1.89156	1.89156	1.89156	3.56262	3.22113	4.06314	6.01427	1.89156	1.89156	1.89156	1.89156	1.89156	1.89156	1.89156	1.89156	1.89156	1.89156	1.89156	4.85851	1.89156	1.89156	1.89156	1.89156	3.67837	1.89156	1.89156	1.89156	1.89156	1.89156	1.89156	1.89156	1.89156	1.89156	4.66337	3.31943	1.89156	1.89156
GSM3404990	1.92034	3.76563	1.92034	1.92034	1.92034	1.92034	1.92034	1.92034	1.92034	4.72577	1.92034	1.92034	1.92034	1.92034	1.92034	1.92034	1.92034	4.60694	6.30438	1.92034	1.92034	1.92034	1.92034	1.92034	1.92034	1.92034	1.92034	1.92034	1.92034	1.92034	5.45128	1.92034	1.92034	1.92034	1.92034	4.30316	1.92034	1.92034	3.93202	1.92034	3.97472	1.92034	1.92034	3.90293	1.92034	5.06431	1.92034	1.92034	1.92034
GSM3404913	1.89587	1.89587	5.12187	3.40254	1.89587	1.89587	1.89587	1.89587	5.14391	4.87178	4.07062	1.89587	4.29531	3.93947	1.89587	4.11883	4.28005	1.89587	6.45941	1.89587	3.65722	1.89587	1.89587	1.89587	1.89587	1.89587	3.33556	3.26922	3.5238	3.17669	5.60228	1.89587	1.89587	1.89587	1.89587	1.89587	1.89587	1.89587	3.91391	1.89587	1.89587	1.89587	1.89587	1.89587	1.89587	4.81084	1.89587	3.386	1.89587
GSM3404854	1.88227	1.88227	1.88227	1.88227	1.88227	1.88227	1.88227	1.88227	1.88227	1.88227	1.88227	1.88227	1.88227	1.88227	1.88227	1.88227	2.51677	1.88227	2.66098	1.88227	1.88227	1.88227	1.88227	1.88227	1.88227	1.88227	1.88227	1.88227	1.88227	1.88227	3.38933	1.88227	1.88227	1.88227	1.88227	1.88227	1.88227	1.88227	1.88227	1.88227	1.88227	1.88227	1.88227	3.21483	1.88227	4.80217	3.61802	3.01606	1.88227
GSM3404896	3.65187	3.82158	1.90861	1.90861	3.53087	1.90861	3.49638	1.90861	1.90861	1.90861	1.90861	1.90861	3.78409	1.90861	1.90861	3.98789	3.83267	4.71737	5.78517	1.90861	4.07062	3.89934	4.47936	4.88983	1.90861	1.90861	1.90861	1.90861	1.90861	1.90861	5.06933	3.79147	1.90861	1.90861	3.96926	4.32629	3.5203	1.90861	4.33393	3.74747	4.11508	3.62174	1.90861	4.68802	3.50313	4.70902	4.09652	4.19162	1.90861
GSM3404921	1.89253	1.89253	1.89253	1.89253	1.89253	1.89253	1.89253	1.89253	3.18287	4.41179	3.24304	1.89253	1.89253	3.0728	1.89253	3.65374	3.64644	1.89253	6.03259	1.89253	1.89253	1.89253	3.15417	1.89253	1.89253	1.89253	1.89253	1.89253	1.89253	1.89253	5.16011	1.89253	1.89253	1.89253	1.89253	1.89253	1.89253	1.89253	1.89253	1.89253	1.89253	1.89253	1.89253	3.10405	1.89253	4.35714	4.32243	4.29929	1.89253
GSM3404993	1.91404	1.91404	1.91404	1.91404	1.91404	1.91404	1.91404	1.91404	1.91404	3.92854	1.91404	1.91404	1.91404	1.91404	1.91404	4.09652	3.63924	1.91404	5.82893	1.91404	1.91404	1.91404	1.91404	1.91404	1.91404	1.91404	4.01054	1.91404	1.91404	1.91404	6.07195	1.91404	1.91404	1.91404	1.91404	1.91404	1.91404	1.91404	3.65374	1.91404	1.91404	1.91404	1.91404	3.72556	1.91404	5.36799	1.91404	1.91404	1.91404
GSM3405072	1.87818	1.87818	1.87818	1.87818	1.87818	1.87818	2.24684	1.87818	1.87818	3.11333	1.87818	1.87818	1.87818	1.87818	1.87818	2.18689	2.70353	1.87818	5.16011	2.03027	1.87818	1.87818	1.87818	2.39261	1.87818	1.87818	2.22847	1.87818	1.87818	2.08139	4.41179	2.55688	1.87818	1.87818	2.24218	1.87818	2.1463	1.87818	2.08044	1.87818	2.31865	1.87818	1.87818	2.41797	1.87818	4.26484	4.02184	3.79908	1.87818
GSM3405011	1.88036	1.88036	1.88036	3.24304	1.88036	1.88036	1.88036	3.5971	1.88036	3.49298	1.88036	1.88036	1.88036	1.88036	1.88036	1.88036	2.337	1.88036	1.88036	1.88036	1.88036	1.88036	1.88036	1.88036	1.88036	1.88036	1.88036	1.88036	1.88036	1.88036	3.21483	1.88036	1.88036	1.88036	1.88036	1.88036	1.88036	1.88036	2.74183	2.34587	1.88036	1.88036	1.88036	3.38933	1.88036	5.03371	3.02194	1.88036	1.88036
GSM3404828	1.87873	1.87873	1.87873	1.87873	1.87873	1.87873	1.87873	1.87873	1.87873	3.36605	1.87873	1.87873	1.87873	1.87873	1.87873	1.87873	1.87873	1.87873	4.84967	1.87873	1.87873	1.87873	2.09867	1.87873	1.87873	1.87873	2.50198	2.8539	1.87873	1.87873	4.11135	1.87873	1.87873	2.6047	1.87873	1.87873	1.87873	2.17994	1.87873	1.87873	1.87873	1.87873	2.27884	2.09506	2.5842	4.3725	2.54206	3.72556	1.87873
GSM3405150	2.52224	2.98639	2.55258	2.06993	1.87846	2.04797	2.19206	1.87846	2.7649	3.80647	1.87846	1.87846	1.87846	2.64943	1.87846	3.76939	3.47249	3.32579	6.01427	1.87846	2.48097	1.87846	3.44591	1.87846	2.05603	1.87846	2.88966	2.20488	1.87846	1.87846	5.51732	2.84527	2.21073	1.87846	1.87846	2.54616	2.92048	1.87846	2.29381	2.21872	1.87846	1.87846	2.61854	2.50198	2.53973	4.70472	3.67476	3.67837	1.87846
GSM3404855	1.87806	3.21806	3.57956	1.87806	1.87806	1.87806	1.87806	1.87806	1.87806	1.87806	1.87806	1.87806	1.87806	1.87806	1.87806	1.87806	2.17238	1.87806	3.56262	1.87806	1.87806	1.87806	1.87806	1.96953	2.08139	2.0361	2.28557	1.87806	1.87806	1.87806	2.67339	2.31689	1.87806	1.87806	1.87806	1.87806	1.87806	1.87806	1.87806	1.87806	2.2123	1.87806	1.87806	3.151	2.02329	4.88529	3.4291	3.24001	1.87806
GSM3404843	1.87832	1.87832	1.87832	1.87832	1.87832	1.87832	1.87832	1.87832	1.87832	2.56557	1.87832	1.87832	1.87832	1.87832	1.87832	1.87832	2.13746	1.87832	3.22427	1.87832	1.87832	1.87832	1.87832	2.35673	1.87832	1.87832	1.87832	1.87832	1.87832	1.87832	3.18944	1.87832	1.87832	1.87832	1.87832	2.0249	1.87832	1.87832	1.87832	2.17405	1.87832	1.87832	2.43703	2.86507	2.38116	4.29929	3.29947	3.20831	1.87832
GSM3405250	2.41196	2.28044	1.87873	2.21872	2.24527	1.87873	1.87873	1.87873	1.87873	1.87873	1.87873	1.87873	1.87873	1.87873	1.87873	2.92334	3.28251	1.87873	5.28992	1.87873	1.87873	1.87873	1.87873	2.68107	1.87873	1.87873	2.16366	2.27718	2.7649	1.87873	4.04811	2.41797	2.31513	1.87873	1.87873	2.67104	1.87873	1.87873	1.87873	1.87873	2.34765	1.87873	2.27884	3.11665	1.87873	4.73847	3.63924	3.23354	1.87873
GSM3404941	1.90514	1.90514	1.90514	1.90514	1.90514	1.90514	1.90514	1.90514	1.90514	1.90514	1.90514	1.90514	1.90514	1.90514	1.90514	4.78504	1.90514	1.90514	3.78046	1.90514	1.90514	1.90514	1.90514	1.90514	1.90514	1.90514	1.90514	3.62174	1.90514	1.90514	4.97498	1.90514	1.90514	1.90514	1.90514	3.42578	1.90514	1.90514	1.90514	1.90514	1.90514	1.90514	1.90514	1.90514	1.90514	4.90819	1.90514	4.11135	1.90514
GSM3405060	1.93847	1.93847	1.93847	1.93847	1.93847	1.93847	1.93847	1.93847	1.93847	4.62703	1.93847	1.93847	4.46353	1.93847	1.93847	1.93847	4.75917	1.93847	1.93847	1.93847	1.93847	1.93847	1.93847	1.93847	1.93847	1.93847	1.93847	1.93847	4.70059	1.93847	5.38811	1.93847	1.93847	1.93847	1.93847	4.91282	1.93847	1.93847	1.93847	1.93847	1.93847	1.93847	1.93847	1.93847	1.93847	4.43969	1.93847	1.93847	1.93847
GSM3404879	1.88329	1.88329	1.88329	1.88329	1.88329	1.88329	1.88329	1.88329	1.88329	1.88329	1.88329	1.88329	1.88329	1.88329	1.88329	1.88329	3.58304	1.88329	4.91282	2.69315	1.88329	1.88329	1.88329	1.88329	1.88329	1.88329	1.88329	1.88329	1.88329	1.88329	5.49489	1.88329	1.88329	1.88329	1.88329	1.88329	1.88329	1.88329	1.88329	1.88329	1.88329	1.88329	1.88329	2.88434	1.88329	4.73431	3.62525	3.45251	1.88329
GSM3404841	2.80166	3.92854	3.3494	4.82796	1.88001	1.88001	1.88001	3.19901	2.40818	3.79519	1.88001	1.88001	3.96555	1.88001	1.88001	5.40156	3.71453	5.95688	5.83773	1.88001	3.82158	1.88001	1.88001	1.88001	1.88001	1.88001	1.88001	2.36232	1.88001	1.88001	5.89217	3.47945	1.88001	1.88001	4.47535	3.30293	1.88001	3.61802	1.88001	3.17669	1.88001	1.88001	2.80428	3.6642	1.88001	4.25717	2.40441	3.06671	1.88001
GSM3405096	3.74747	3.74019	1.91339	1.91339	1.91339	1.91339	1.91339	4.05562	4.15689	4.72152	4.7678	1.91339	1.91339	1.91339	1.91339	3.85492	3.60733	1.91339	5.40156	1.91339	1.91339	1.91339	1.91339	4.14178	1.91339	4.35714	1.91339	1.91339	1.91339	1.91339	4.9178	1.91339	1.91339	1.91339	1.91339	1.91339	1.91339	1.91339	4.33791	1.91339	1.91339	1.91339	4.65133	1.91339	1.91339	1.91339	3.64279	1.91339	1.91339
GSM3405122	1.8785	3.14792	1.8785	1.8785	1.8785	2.22189	1.8785	1.8785	1.8785	1.8785	1.8785	1.8785	1.8785	1.8785	1.8785	3.24627	2.42791	1.8785	5.75902	2.09393	1.8785	1.8785	2.49644	2.46432	1.8785	1.8785	2.31306	1.8785	1.8785	1.8785	4.29929	1.8785	1.8785	1.8785	2.38863	2.34212	1.8785	1.8785	2.69066	2.47441	2.4562	1.8785	1.8785	3.56948	1.8785	4.73431	4.04444	3.49973	1.8785
GSM3404885	1.87806	4.11508	1.95488	2.06239	1.87806	1.87806	1.87806	2.45404	1.87806	2.14889	1.95249	1.87806	2.02146	1.87806	1.87806	3.89217	2.84237	1.87806	5.74189	2.08357	1.87806	2.02833	1.87806	1.97651	3.31615	2.23435	1.96058	1.87806	1.87806	1.87806	4.66337	2.82089	1.98853	2.13493	1.95117	1.87806	1.87806	1.87806	2.55688	1.94992	2.52436	2.49857	2.337	6.47067	1.99927	4.65531	3.69292	3.06967	1.87806
GSM3405069	1.88248	1.88248	1.88248	1.88248	1.88248	1.88248	1.88248	1.88248	1.88248	4.16456	1.88248	1.88248	1.88248	1.88248	1.88248	1.88248	1.88248	1.88248	2.92628	3.386	1.88248	1.88248	3.48631	1.88248	1.88248	1.88248	1.88248	1.88248	1.88248	2.56812	4.22996	1.88248	1.88248	1.88248	1.88248	1.88248	1.88248	1.88248	4.41564	1.88248	1.88248	1.88248	2.79142	3.85492	1.88248	4.49143	1.88248	3.9103	1.88248
GSM3405015	1.87948	1.87948	1.87948	1.87948	1.87948	1.87948	1.87948	1.87948	1.87948	2.26553	1.87948	1.87948	1.87948	1.87948	1.87948	1.87948	1.87948	1.87948	4.01424	1.87948	1.87948	1.87948	1.87948	1.87948	1.87948	1.87948	1.87948	2.39261	1.87948	2.68829	3.60039	1.87948	1.87948	1.87948	1.87948	1.87948	1.87948	1.87948	1.87948	1.87948	1.87948	1.87948	1.87948	2.3024	1.87948	3.63563	3.03378	2.6161	1.87948
GSM3404788	1.90313	1.90313	1.90313	1.90313	1.90313	1.90313	1.90313	1.90313	1.90313	4.79792	1.90313	1.90313	1.90313	1.90313	3.67837	1.90313	4.20878	1.90313	3.95435	1.90313	1.90313	1.90313	1.90313	1.90313	1.90313	1.90313	1.90313	1.90313	1.90313	1.90313	5.00378	1.90313	4.65927	1.90313	1.90313	1.90313	1.90313	1.90313	4.80661	1.90313	1.90313	1.90313	3.46592	3.43081	1.90313	5.57063	1.90313	1.90313	1.90313
GSM3404839	1.87927	2.21313	1.87927	1.87927	1.87927	1.87927	1.87927	1.87927	1.87927	2.61357	1.87927	1.87927	1.87927	1.87927	1.87927	2.24527	2.18689	1.87927	5.06933	2.18837	1.87927	1.87927	1.87927	1.87927	1.87927	1.87927	1.87927	1.87927	1.87927	1.87927	4.00308	1.87927	1.87927	1.87927	1.87927	1.87927	1.87927	1.87927	1.87927	1.87927	2.23889	1.87927	1.87927	2.99222	1.87927	4.51142	3.36929	3.48272	1.87927
GSM3404949	4.05192	3.85105	3.09468	3.54147	3.4127	1.88756	2.95161	1.88756	1.88756	1.88756	1.88756	1.88756	1.88756	3.02784	1.88756	4.02184	1.88756	4.14554	6.30438	1.88756	3.99545	1.88756	1.88756	1.88756	1.88756	1.88756	1.88756	1.88756	1.88756	1.88756	5.57063	1.88756	1.88756	1.88756	1.88756	3.03079	3.01015	1.88756	1.88756	1.88756	1.88756	1.88756	1.88756	3.39922	1.88756	4.84522	2.96758	3.29288	1.88756
GSM3405105	1.88099	1.88099	1.88099	1.88099	1.88099	1.88099	1.88099	1.88099	1.88099	1.88099	1.88099	1.88099	1.88099	1.88099	1.88099	2.8676	1.88099	1.88099	4.36093	1.88099	1.88099	1.88099	1.88099	1.88099	1.88099	1.88099	1.88099	1.88099	1.88099	1.88099	4.5075	2.53973	1.88099	1.88099	1.88099	1.88099	1.88099	1.88099	1.88099	1.88099	1.88099	1.88099	1.88099	1.88099	1.88099	4.38415	4.32629	3.36929	1.88099
GSM3404983	1.88169	2.82626	2.92628	1.88169	1.88169	1.88169	1.88169	1.88169	1.88169	1.88169	1.88169	1.88169	1.88169	1.88169	1.88169	1.88169	1.88169	3.00721	4.71334	1.88169	1.88169	2.72906	1.88169	1.88169	2.4562	1.88169	1.88169	1.88169	1.88169	1.88169	3.5935	1.88169	1.88169	1.88169	1.88169	1.88169	2.52864	1.88169	1.88169	1.88169	1.88169	1.88169	1.88169	3.53766	1.88169	4.62315	3.07949	3.04885	1.88169
GSM3404870	1.87817	1.87817	1.87817	1.87817	1.87817	1.87817	1.87817	1.87817	1.87817	2.60001	2.1097	1.87817	1.87817	1.87817	1.87817	2.06685	2.53747	1.87817	4.31478	2.12709	1.99259	1.87817	1.87817	2.28716	1.87817	1.87817	2.83969	1.87817	1.87817	1.87817	4.06685	1.98224	1.87817	1.87817	1.87817	1.87817	1.87817	1.87817	2.66098	1.87817	2.36413	1.87817	2.17994	4.97498	1.99681	5.12187	3.51687	3.31943	1.87817
GSM3405030	1.88905	3.82899	1.88905	1.88905	1.88905	3.48272	1.88905	1.88905	1.88905	4.47535	1.88905	1.88905	1.88905	1.88905	1.88905	1.88905	1.88905	1.88905	4.89431	1.88905	1.88905	1.88905	3.29616	1.88905	1.88905	1.88905	1.88905	1.88905	1.88905	1.88905	4.82382	1.88905	1.88905	1.88905	1.88905	1.88905	1.88905	1.88905	3.06095	1.88905	1.88905	1.88905	3.36605	4.17626	3.58304	5.16011	3.21137	3.78962	1.88905
GSM3405133	1.87866	1.87866	2.52436	2.11462	1.87866	1.87866	3.14792	2.65174	2.43607	3.55537	1.87866	1.87866	1.87866	1.87866	2.13493	3.7548	3.0728	1.87866	5.53986	1.87866	1.87866	1.87866	2.25921	2.50935	2.95735	3.33884	2.78072	2.22543	1.87866	1.87866	4.72577	1.87866	1.87866	1.87866	1.87866	1.87866	1.87866	1.87866	2.74183	2.70605	3.22427	2.11204	1.87866	3.69292	2.88697	4.7937	4.04811	3.61802	1.87866
GSM3404846	1.88905	1.88905	1.88905	1.88905	3.13552	1.88905	1.88905	1.88905	2.87061	2.91496	1.88905	1.88905	1.88905	1.88905	1.88905	1.88905	1.88905	1.88905	4.69217	1.88905	1.88905	1.88905	2.93193	1.88905	1.88905	1.88905	1.88905	1.88905	1.88905	1.88905	4.13807	1.88905	1.88905	1.88905	1.88905	1.88905	1.88905	1.88905	3.03079	1.88905	1.88905	1.88905	1.88905	3.82899	1.88905	5.24136	3.63563	4.05192	1.88905
GSM3405074	1.88541	1.88541	1.88541	1.88541	1.88541	1.88541	1.88541	1.88541	1.88541	1.88541	1.88541	1.88541	1.88541	1.88541	1.88541	3.90293	1.88541	1.88541	4.34953	1.88541	1.88541	1.88541	1.88541	1.88541	1.88541	1.88541	1.88541	1.88541	1.88541	1.88541	4.3457	1.88541	1.88541	1.88541	1.88541	1.88541	1.88541	1.88541	2.70353	1.88541	1.88541	1.88541	1.88541	3.06671	1.88541	4.98472	2.79917	3.52726	1.88541
GSM3405209	1.9035	1.9035	1.9035	1.9035	1.9035	1.9035	1.9035	1.9035	1.9035	1.9035	1.9035	1.9035	1.9035	1.9035	1.9035	3.68943	3.68581	3.37929	5.75902	1.9035	1.9035	1.9035	1.9035	1.9035	1.9035	1.9035	1.9035	1.9035	4.12273	1.9035	5.29619	1.9035	1.9035	1.9035	1.9035	1.9035	1.9035	1.9035	1.9035	1.9035	1.9035	1.9035	1.9035	1.9035	1.9035	4.48743	1.9035	1.9035	1.9035
GSM3404986	1.87891	1.87891	1.87891	1.87891	1.87891	1.87891	1.87891	1.87891	1.87891	1.87891	1.87891	1.87891	1.87891	1.87891	1.87891	1.87891	1.87891	1.87891	2.80166	1.87891	1.87891	1.87891	1.87891	2.20029	1.87891	1.87891	1.87891	1.87891	1.87891	1.87891	3.83267	1.87891	1.87891	1.87891	1.87891	1.87891	1.87891	1.87891	1.87891	1.87891	1.87891	1.87891	1.87891	2.5977	1.87891	4.48743	2.59317	2.78335	1.87891
GSM3405172	1.89622	1.89622	1.89622	1.89622	1.89622	1.89622	1.89622	1.89622	1.89622	1.89622	1.89622	1.89622	1.89622	1.89622	1.89622	3.33556	1.89622	1.89622	6.58943	1.89622	3.58304	1.89622	1.89622	1.89622	1.89622	1.89622	1.89622	1.89622	1.89622	1.89622	4.53855	1.89622	1.89622	1.89622	1.89622	1.89622	1.89622	1.89622	1.89622	1.89622	1.89622	1.89622	1.89622	1.89622	1.89622	4.4833	1.89622	1.89622	1.89622
GSM3404933	2.46628	2.81265	2.29547	1.87907	1.87907	1.87907	1.87907	2.29866	1.87907	2.33125	1.87907	1.87907	1.87907	1.87907	1.87907	4.08162	4.01054	2.20624	6.94451	1.87907	2.72386	1.87907	1.87907	1.87907	2.38116	2.30396	1.87907	2.20175	1.87907	1.87907	5.44435	2.32768	2.19279	2.31114	1.87907	1.87907	1.87907	1.87907	3.18944	2.20029	2.27157	1.87907	1.87907	3.44266	1.87907	4.63478	3.4291	3.20831	1.87907
GSM3404820	1.87806	2.15159	1.87806	1.87806	1.87806	2.05073	1.87806	1.87806	1.92061	2.36982	1.87806	1.87806	1.94133	1.87806	1.87806	2.10605	2.32768	1.87806	4.04444	1.94938	1.96276	1.87806	1.87806	1.87806	1.87806	1.87806	2.05273	1.98853	1.87806	1.87806	4.35324	2.53108	1.87806	2.02329	1.87806	1.87806	1.87806	1.87806	1.87806	1.87806	1.87806	1.87806	2.41995	2.70605	1.87806	4.25717	3.74374	3.86602	1.87806
GSM3404887	1.91539	3.93947	1.91539	1.91539	1.91539	1.91539	1.91539	1.91539	1.91539	3.89217	1.91539	1.91539	1.91539	1.91539	1.91539	1.91539	3.95064	1.91539	4.7937	1.91539	1.91539	1.91539	1.91539	1.91539	1.91539	1.91539	1.91539	1.91539	1.91539	1.91539	4.04053	1.91539	1.91539	1.91539	1.91539	1.91539	1.91539	1.91539	1.91539	1.91539	1.91539	1.91539	1.91539	1.91539	1.91539	4.48743	1.91539	1.91539	1.91539
GSM3404987	1.90147	3.63924	1.90147	1.90147	1.90147	1.90147	1.90147	1.90147	1.90147	1.90147	1.90147	1.90147	1.90147	1.90147	1.90147	1.90147	3.45251	1.90147	3.4127	1.90147	1.90147	1.90147	1.90147	1.90147	1.90147	1.90147	1.90147	1.90147	1.90147	1.90147	3.79147	1.90147	1.90147	1.90147	1.90147	1.90147	1.90147	1.90147	3.30957	1.90147	1.90147	1.90147	1.90147	1.90147	1.90147	3.65	1.90147	3.6642	1.90147
GSM3405244	1.92061	1.92061	1.92061	1.92061	1.92061	1.92061	1.92061	1.92061	1.92061	4.39601	1.92061	1.92061	1.92061	1.92061	1.92061	4.12273	1.92061	4.4	6.09192	1.92061	1.92061	1.92061	1.92061	4.28961	1.92061	1.92061	1.92061	1.92061	1.92061	1.92061	5.93833	1.92061	1.92061	1.92061	1.92061	4.41179	1.92061	1.92061	1.92061	1.92061	1.92061	1.92061	1.92061	1.92061	1.92061	4.5075	1.92061	1.92061	1.92061
GSM3405134	1.88217	3.09176	1.88217	1.88217	1.88217	1.88217	2.97501	1.88217	1.88217	2.87348	1.88217	1.88217	1.88217	1.88217	1.88217	3.07949	3.56262	1.88217	3.9803	1.88217	1.88217	1.88217	1.88217	1.88217	1.88217	1.88217	1.88217	2.6859	1.88217	1.88217	4.60694	2.48318	1.88217	3.12943	1.88217	1.88217	1.88217	1.88217	1.88217	1.88217	1.88217	1.88217	1.88217	3.91391	1.88217	4.81084	3.46592	3.43593	1.88217
GSM3404801	1.88849	1.88849	1.88849	1.88849	1.88849	2.87902	1.88849	1.88849	1.88849	5.32835	1.88849	1.88849	1.88849	1.88849	1.88849	1.88849	5.47286	1.88849	5.03371	1.88849	1.88849	1.88849	1.88849	1.88849	1.88849	1.88849	3.19267	1.88849	1.88849	1.88849	3.86233	1.88849	1.88849	1.88849	1.88849	1.88849	1.88849	1.88849	4.84967	1.88849	1.88849	2.90382	1.88849	3.08405	1.88849	4.82382	3.04885	3.93947	1.88849
GSM3405158	1.87838	2.72648	1.87838	1.87838	1.87838	1.87838	1.87838	2.08247	1.87838	2.38304	1.87838	1.87838	1.87838	1.87838	1.87838	3.22745	2.57727	1.87838	6.55296	2.63531	1.87838	2.02587	1.87838	1.87838	1.87838	1.87838	1.87838	1.87838	1.87838	1.87838	6.00424	2.68107	1.87838	1.87838	1.87838	1.87838	1.87838	1.87838	2.48542	2.16955	2.60921	2.07701	1.87838	3.14481	1.87838	5.13271	2.77263	3.43593	1.87838
GSM3405135	1.87868	2.64473	1.87868	1.87868	2.20029	1.87868	2.3024	2.11391	2.52864	3.06095	1.87868	1.87868	1.87868	1.87868	1.87868	1.87868	2.47441	2.41196	5.111	1.87868	1.87868	1.87868	1.87868	1.87868	2.30585	2.25754	3.36929	2.5612	1.87868	2.47247	4.42388	1.87868	1.87868	1.87868	1.87868	1.87868	1.87868	1.87868	1.87868	1.87868	2.86507	1.87868	2.27069	3.53087	2.21073	4.88983	2.95735	3.39252	1.87868
GSM3405258	1.87819	2.1097	1.87819	1.87819	2.54823	1.87819	1.87819	1.87819	1.87819	1.98308	1.96953	1.87819	2.19279	1.87819	1.87819	3.97653	3.10712	1.87819	5.13271	1.87819	2.19434	1.87819	2.36606	2.53747	1.87819	1.87819	1.87819	1.87819	2.0041	2.10605	4.71737	1.87819	2.02231	2.4419	1.87819	1.87819	1.87819	2.13493	1.87819	1.87819	2.2839	1.87819	1.87819	2.70098	1.996	4.53101	3.54495	3.15417	1.87819
GSM3405118	1.88785	1.88785	1.88785	1.88785	1.88785	1.88785	1.88785	1.88785	1.88785	1.88785	1.88785	1.88785	1.88785	2.92334	1.88785	1.88785	3.25617	1.88785	3.67837	1.88785	1.88785	1.88785	1.88785	1.88785	1.88785	1.88785	1.88785	2.87061	1.88785	1.88785	4.7937	3.09468	1.88785	1.88785	1.88785	2.9487	1.88785	1.88785	1.88785	1.88785	3.32893	1.88785	3.17971	3.99161	3.04277	4.96025	4.16085	4.24947	1.88785
GSM3405017	2.16095	2.9487	1.87824	1.87824	1.87824	1.87824	1.87824	2.0724	1.87824	2.92628	1.87824	1.87824	1.87824	1.87824	1.87824	2.48542	3.01606	1.87824	4.2417	1.87824	1.87824	1.87824	1.87824	3.06671	1.87824	1.87824	2.57481	1.87824	2.11391	1.87824	4.33791	2.01111	1.87824	2.34587	1.87824	2.88153	1.87824	1.87824	1.87824	1.87824	2.2123	1.87824	1.87824	2.74956	2.14117	4.36868	3.46242	3.53415	1.87824
GSM3405234	2.67585	3.3494	1.88213	1.88213	2.82089	3.72556	3.37929	3.40576	3.44266	4.43569	1.88213	1.88213	3.15717	1.88213	2.65174	4.58262	3.91391	2.97501	6.03259	1.88213	1.88213	1.88213	4.31478	2.73424	1.88213	2.48542	3.51339	3.48631	1.88213	2.69066	6.15121	2.75987	1.88213	2.84527	1.88213	3.57609	3.18129	1.88213	4.26097	2.81265	3.29288	3.29947	4.06685	3.3227	2.83691	5.28992	4.35714	2.71616	1.88213
GSM3405078	1.87823	2.3738	1.87823	1.87823	3.67126	2.03209	2.11087	1.87823	1.87823	3.02194	1.87823	1.87823	1.87823	1.87823	1.87823	2.01019	2.65745	1.87823	5.29619	1.87823	1.87823	2.31114	2.52436	2.92334	2.04699	1.87823	2.01758	2.16589	1.87823	2.28557	4.20303	1.87823	1.99758	2.17089	1.87823	2.03501	1.87823	1.87823	2.65174	1.87823	2.16095	2.38863	2.37181	3.1103	2.27555	5.26534	3.84747	4.13045	1.87823
GSM3405061	1.89334	1.89334	1.89334	1.89334	1.89334	1.89334	1.89334	1.89334	1.89334	1.89334	1.89334	1.89334	1.89334	1.89334	1.89334	1.89334	3.93582	1.89334	4.56218	1.89334	1.89334	1.89334	3.49638	3.0728	1.89334	1.89334	1.89334	1.89334	1.89334	1.89334	4.30706	1.89334	1.89334	1.89334	1.89334	1.89334	1.89334	1.89334	3.72556	1.89334	1.89334	1.89334	1.89334	1.89334	1.89334	4.66337	3.64279	1.89334	1.89334
GSM3405160	1.89459	1.89459	1.89459	1.89459	1.89459	1.89459	1.89459	1.89459	1.89459	1.89459	1.89459	1.89459	1.89459	1.89459	1.89459	1.89459	1.89459	3.51687	3.814	1.89459	1.89459	1.89459	3.23354	1.89459	1.89459	1.89459	1.89459	1.89459	1.89459	1.89459	3.28953	1.89459	1.89459	1.89459	1.89459	3.30625	1.89459	1.89459	1.89459	1.89459	1.89459	1.89459	1.89459	1.89459	1.89459	4.44354	3.85105	3.26602	1.89459
GSM3405207	1.98182	1.98182	1.98182	1.98182	1.98182	1.98182	1.98182	1.98182	1.98182	4.73847	1.98182	1.98182	1.98182	1.98182	1.98182	1.98182	1.98182	1.98182	6.2834	1.98182	1.98182	1.98182	1.98182	1.98182	1.98182	1.98182	1.98182	1.98182	1.98182	1.98182	6.29389	1.98182	1.98182	1.98182	1.98182	1.98182	1.98182	1.98182	1.98182	1.98182	1.98182	1.98182	1.98182	1.98182	1.98182	1.98182	1.98182	1.98182	1.98182
GSM3405036	1.88779	1.88779	1.88779	1.88779	1.88779	1.88779	1.88779	1.88779	1.88779	1.88779	1.88779	1.88779	1.88779	1.88779	1.88779	1.88779	1.88779	1.88779	5.94754	1.88779	1.88779	1.88779	1.88779	1.88779	1.88779	1.88779	1.88779	1.88779	1.88779	1.88779	5.57063	3.11333	1.88779	1.88779	1.88779	1.88779	1.88779	1.88779	2.81809	2.92628	1.88779	1.88779	1.88779	1.88779	1.88779	4.14932	4.33015	4.37646	1.88779
GSM3405009	1.88428	1.88428	1.88428	1.88428	1.88428	1.88428	1.88428	1.88428	1.88428	2.63777	1.88428	1.88428	1.88428	1.88428	1.88428	1.88428	1.88428	1.88428	4.13045	1.88428	1.88428	1.88428	1.88428	1.88428	1.88428	1.88428	1.88428	1.88428	1.88428	1.88428	4.21077	1.88428	1.88428	1.88428	1.88428	1.88428	1.88428	1.88428	1.88428	1.88428	1.88428	1.88428	1.88428	1.88428	1.88428	4.82382	3.20831	3.11665	1.88428
GSM3405185	1.93287	1.93287	1.93287	1.93287	1.93287	1.93287	1.93287	4.14554	1.93287	4.85851	1.93287	1.93287	3.93947	1.93287	1.93287	4.9178	4.63093	1.93287	6.9033	1.93287	1.93287	1.93287	4.38415	1.93287	1.93287	1.93287	1.93287	1.93287	1.93287	1.93287	5.68247	1.93287	1.93287	3.92486	1.93287	1.93287	1.93287	1.93287	1.93287	1.93287	1.93287	1.93287	1.93287	1.93287	1.93287	4.05192	4.17626	1.93287	1.93287
GSM3404791	1.88253	1.88253	1.88253	1.88253	1.88253	1.88253	2.5233	3.1103	1.88253	2.74694	1.88253	1.88253	1.88253	1.88253	1.88253	1.88253	1.88253	3.09762	2.82905	1.88253	1.88253	1.88253	1.88253	2.64232	1.88253	1.88253	2.96609	4.04053	1.88253	1.88253	3.34587	1.88253	1.88253	1.88253	1.88253	2.8676	1.88253	1.88253	2.70605	1.88253	1.88253	1.88253	2.87061	2.70865	1.88253	4.46754	2.97501	3.83267	1.88253
GSM3405186	1.89608	1.89608	1.89608	1.89608	1.89608	1.89608	1.89608	1.89608	1.89608	4.39188	1.89608	1.89608	3.95807	3.88844	1.89608	5.30237	3.74019	3.43252	6.2212	3.9803	1.89608	1.89608	3.49973	1.89608	1.89608	1.89608	1.89608	3.64644	1.89608	1.89608	6.39243	3.76939	1.89608	1.89608	1.89608	3.55893	1.89608	3.54861	3.19267	1.89608	1.89608	1.89608	1.89608	3.60733	1.89608	4.68395	4.10767	1.89608	1.89608
GSM3405145	1.87948	2.36029	1.87948	1.87948	1.87948	1.87948	2.21872	1.87948	1.87948	2.46432	1.87948	1.87948	1.87948	1.87948	1.87948	2.69315	3.53087	1.87948	5.25294	1.87948	1.87948	1.87948	1.87948	1.87948	1.87948	1.87948	2.66098	1.87948	1.87948	1.87948	4.28005	2.74956	1.87948	1.87948	1.87948	1.87948	1.87948	1.87948	1.87948	1.87948	2.68829	1.87948	1.87948	3.18944	1.87948	4.81951	3.88446	3.90668	1.87948
GSM3404912	1.87872	2.23131	2.49424	2.41995	1.87872	1.87872	1.87872	1.87872	1.87872	2.45811	1.87872	1.87872	1.87872	1.87872	1.87872	1.87872	2.67339	1.87872	4.82382	1.87872	1.87872	1.87872	1.87872	1.87872	2.18689	1.87872	1.87872	1.87872	1.87872	1.87872	3.82158	2.34951	1.87872	1.87872	1.87872	1.87872	1.87872	1.87872	2.32677	1.87872	1.87872	1.87872	1.87872	2.68107	2.09506	4.25717	3.67126	2.88434	1.87872
GSM3405256	1.94674	1.94674	1.94674	1.94674	1.94674	1.94674	1.94674	1.94674	1.94674	1.94674	1.94674	1.94674	5.10548	4.34953	4.5743	6.26292	5.40853	1.94674	5.83773	1.94674	4.58677	1.94674	1.94674	1.94674	1.94674	1.94674	1.94674	1.94674	1.94674	1.94674	6.47067	4.99398	1.94674	4.29531	1.94674	1.94674	1.94674	1.94674	1.94674	1.94674	1.94674	1.94674	1.94674	1.94674	1.94674	1.94674	1.94674	1.94674	1.94674
GSM3405204	1.88225	1.88225	1.88225	1.88225	1.88225	1.88225	1.88225	1.88225	1.88225	3.286	1.88225	1.88225	1.88225	1.88225	1.88225	2.82626	1.88225	2.54616	5.29619	2.67339	1.88225	1.88225	2.50935	1.88225	1.88225	1.88225	1.88225	1.88225	3.22586	2.96033	4.67979	1.88225	1.88225	1.88225	1.88225	2.88697	1.88225	1.88225	1.88225	2.88153	1.88225	1.88225	5.90143	3.50998	1.88225	4.89431	4.00308	3.48949	1.88225
GSM3404888	1.8911	1.8911	1.8911	1.8911	1.8911	1.8911	1.8911	1.8911	1.8911	1.8911	1.8911	1.8911	1.8911	1.8911	1.8911	3.06095	1.8911	1.8911	3.30625	1.8911	1.8911	1.8911	1.8911	1.8911	1.8911	1.8911	1.8911	1.8911	1.8911	1.8911	4.03503	1.8911	1.8911	1.8911	1.8911	1.8911	1.8911	1.8911	1.8911	1.8911	1.8911	1.8911	1.8911	1.8911	1.8911	4.17237	3.29947	3.55537	1.8911
GSM3405173	1.94731	1.94731	1.94731	1.94731	1.94731	1.94731	1.94731	1.94731	1.94731	1.94731	1.94731	1.94731	1.94731	1.94731	1.94731	4.28005	1.94731	4.56621	5.90143	1.94731	1.94731	1.94731	1.94731	1.94731	1.94731	1.94731	1.94731	1.94731	1.94731	1.94731	4.93188	1.94731	1.94731	1.94731	1.94731	1.94731	1.94731	1.94731	1.94731	1.94731	1.94731	1.94731	1.94731	1.94731	1.94731	1.94731	1.94731	1.94731	1.94731
GSM3404813	1.87944	3.68581	2.84527	2.63777	1.87944	1.87944	1.87944	1.87944	1.87944	3.89581	1.87944	1.87944	1.87944	1.87944	1.87944	1.87944	2.42191	4.15311	3.08866	1.87944	1.87944	1.87944	1.87944	2.96322	1.87944	1.87944	3.09176	2.98057	1.87944	2.61357	3.85105	1.87944	1.87944	1.87944	1.87944	3.24001	1.87944	1.87944	1.87944	3.11665	1.87944	1.87944	1.87944	3.41583	2.91214	5.10548	2.75211	2.70605	1.87944
GSM3404931	1.89969	1.89969	1.89969	1.89969	1.89969	1.89969	1.89969	4.74706	1.89969	4.19535	1.89969	1.89969	3.70739	1.89969	1.89969	6.00424	5.47286	1.89969	6.31502	4.04811	1.89969	1.89969	1.89969	1.89969	1.89969	1.89969	1.89969	1.89969	1.89969	1.89969	7.56454	3.67476	1.89969	1.89969	1.89969	1.89969	1.89969	1.89969	3.37248	1.89969	1.89969	3.96926	1.89969	1.89969	1.89969	4.83221	1.89969	1.89969	1.89969
GSM3404869	1.87986	2.33868	1.87986	1.87986	1.87986	1.87986	1.87986	1.87986	1.87986	1.87986	1.87986	1.87986	1.87986	1.87986	1.87986	1.87986	2.52864	1.87986	1.87986	1.87986	1.87986	1.87986	1.87986	2.74183	1.87986	1.87986	2.34765	1.87986	1.87986	1.87986	3.86602	1.87986	1.87986	1.87986	1.87986	1.87986	1.87986	1.87986	1.87986	2.2821	1.87986	1.87986	2.28557	3.41583	1.87986	4.79792	3.45911	2.99533	1.87986
GSM3404898	1.8815	3.43252	1.8815	1.8815	1.8815	1.8815	2.4139	3.11665	1.8815	3.37591	1.8815	1.8815	1.8815	1.8815	1.8815	3.151	2.65625	2.90677	5.77635	1.8815	3.66074	2.58529	3.40915	1.8815	1.8815	1.8815	1.8815	1.8815	1.8815	1.8815	4.16085	1.8815	1.8815	1.8815	1.8815	2.69812	3.15417	1.8815	2.75469	4.57038	2.81265	1.8815	1.8815	1.8815	1.8815	4.4517	2.54616	3.6642	1.8815
GSM3405098	3.50652	3.56611	2.95735	2.63286	3.31615	1.8799	1.8799	3.79519	2.5009	3.67126	1.8799	1.8799	2.81541	1.8799	2.44775	3.50313	3.40088	4.14178	5.88324	1.8799	3.71453	3.49973	3.33216	3.48949	2.77537	2.72113	2.61131	2.57481	2.4562	2.68829	4.78504	1.8799	1.8799	2.3738	2.28044	3.66769	2.38304	3.51687	3.23674	1.8799	2.73424	1.8799	2.75469	3.04885	1.8799	4.17237	4.54272	3.48631	1.8799
GSM3405000	1.88678	1.88678	1.88678	2.97501	1.88678	1.88678	1.88678	1.88678	1.88678	4.70902	1.88678	1.88678	1.88678	1.88678	1.88678	5.25917	3.00434	1.88678	6.51779	1.88678	1.88678	1.88678	1.88678	2.84817	1.88678	1.88678	1.88678	1.88678	1.88678	1.88678	5.26534	1.88678	1.88678	1.88678	1.88678	1.88678	1.88678	1.88678	4.00308	1.88678	1.88678	1.88678	1.88678	2.92925	1.88678	4.69631	3.40915	3.78046	1.88678
GSM3404810	1.87813	1.87813	1.87813	1.87813	1.87813	1.87813	1.87813	1.87813	1.87813	1.87813	1.87813	1.87813	1.87813	1.87813	1.87813	1.87813	2.67104	1.87813	1.87813	2.15014	1.87813	1.87813	1.87813	1.87813	1.87813	1.87813	1.87813	1.87813	1.87813	1.87813	3.28251	2.28895	1.87813	1.87813	1.87813	1.87813	1.87813	1.87813	1.87813	1.87813	2.25596	1.87813	1.87813	2.78072	1.87813	4.41978	4.05192	3.7621	1.87813
GSM3404812	2.15561	2.0998	1.87806	1.87806	1.87806	1.87806	1.87806	1.92901	1.87806	2.11596	1.87806	1.87806	1.87806	1.87806	1.87806	1.87806	1.87806	2.13356	3.33216	1.87806	1.87806	1.93407	1.87806	1.87806	1.87806	1.87806	1.87806	1.87806	1.87806	1.87806	2.47247	1.94278	1.87806	1.87806	2.19133	1.87806	2.14889	1.87806	1.87806	1.87806	1.96276	2.40818	1.87806	1.99259	1.87806	2.9893	2.4139	2.99222	1.87806
GSM3405199	1.89452	1.89452	1.89452	3.07593	1.89452	1.89452	1.89452	1.89452	1.89452	1.89452	1.89452	1.89452	1.89452	1.89452	1.89452	3.15417	1.89452	1.89452	5.84708	1.89452	1.89452	1.89452	1.89452	1.89452	1.89452	1.89452	1.89452	1.89452	1.89452	1.89452	4.81084	1.89452	1.89452	1.89452	1.89452	1.89452	1.89452	1.89452	1.89452	1.89452	1.89452	1.89452	6.31502	1.89452	1.89452	4.41179	3.09762	3.6322	1.89452
GSM3404793	1.87806	3.1103	1.87806	1.94938	1.94604	1.87806	1.92538	1.95371	1.87806	2.20029	1.87806	1.87806	1.87806	1.87806	1.87806	1.87806	2.35127	1.87806	3.26263	1.92293	1.87806	1.87806	1.93313	2.27246	1.95864	1.87806	2.23435	1.9901	2.01558	1.87806	3.22427	2.21073	1.87806	1.92813	1.87806	1.9878	1.87806	1.87806	2.16519	2.13095	2.60582	1.87806	2.00565	3.2593	1.87806	4.73431	3.62174	3.39922	1.87806
GSM3405044	2.02231	2.22847	3.92486	3.26263	1.8782	2.47441	1.8782	1.8782	1.8782	2.69438	2.08586	1.8782	2.02405	2.56812	1.8782	2.61854	2.19434	1.8782	5.48737	2.04699	3.63563	1.8782	2.43408	1.8782	2.49644	1.8782	2.34392	2.55487	1.8782	1.8782	4.40391	3.05505	2.0724	1.8782	2.32035	2.18985	1.8782	1.8782	2.41604	1.8782	2.12581	1.8782	1.8782	2.58176	2.70098	4.7678	3.53415	3.15417	1.8782
GSM3404815	1.8785	1.8785	1.8785	1.8785	1.8785	1.8785	1.8785	1.8785	1.8785	3.65	1.8785	1.8785	1.8785	2.20029	1.8785	2.95161	3.03677	1.8785	3.41928	2.5114	1.8785	1.8785	1.8785	1.8785	1.8785	2.12581	2.30948	2.49857	2.18837	1.8785	3.94316	2.56339	2.35398	2.1463	1.8785	1.8785	1.8785	1.8785	2.68829	1.8785	1.8785	1.8785	2.3738	3.92854	2.66601	4.00308	2.77537	3.5935	1.8785
GSM3405062	1.87952	1.87952	1.87952	1.87952	1.87952	1.87952	1.87952	1.87952	1.87952	3.62525	1.87952	1.87952	1.87952	2.40818	2.72906	3.68581	3.4127	1.87952	1.87952	2.87612	1.87952	1.87952	1.87952	1.87952	1.87952	1.87952	1.87952	1.87952	1.87952	1.87952	3.60377	3.43423	3.14169	2.92048	1.87952	1.87952	1.87952	2.32407	2.62798	1.87952	1.87952	1.87952	2.6304	1.87952	1.87952	3.84371	3.52726	4.33015	1.87952
GSM3404851	1.87867	1.87867	2.17405	1.87867	1.87867	1.87867	1.87867	1.87867	1.87867	2.2123	1.87867	1.87867	1.87867	2.64715	1.87867	1.87867	1.87867	1.87867	2.23734	2.33868	1.87867	1.87867	1.87867	2.16159	1.87867	1.87867	1.87867	2.24046	1.87867	1.87867	4.13417	2.32768	1.87867	1.87867	1.87867	1.87867	1.87867	1.87867	1.87867	1.87867	1.87867	1.87867	2.4063	3.4559	1.87867	4.75106	4.09273	4.07062	1.87867
GSM3404824	1.87806	1.87806	1.87806	1.87806	1.87806	1.87806	1.87806	1.87806	1.87806	2.18137	1.87806	1.87806	1.98385	1.87806	1.87806	2.61854	2.07879	1.87806	3.64644	1.99443	1.87806	1.87806	1.87806	1.90057	1.87806	1.87806	1.87806	1.87806	1.87806	1.87806	4.24947	1.92175	1.92217	1.92007	1.87806	1.87806	1.87806	1.87806	1.87806	1.89169	1.91441	1.87806	1.89466	2.83166	2.11727	4.4517	2.78589	2.8676	1.87806
GSM3405034	1.89226	3.4291	1.89226	1.89226	1.89226	1.89226	1.89226	1.89226	1.89226	3.82536	1.89226	1.89226	1.89226	1.89226	1.89226	1.89226	1.89226	1.89226	5.80304	1.89226	1.89226	1.89226	3.40254	3.11333	1.89226	1.89226	1.89226	3.13552	3.50998	1.89226	4.57038	1.89226	1.89226	1.89226	1.89226	1.89226	1.89226	1.89226	3.33884	3.30957	1.89226	1.89226	1.89226	1.89226	1.89226	4.77204	3.61101	3.41583	1.89226
GSM3405109	1.89305	1.89305	1.89305	1.89305	1.89305	1.89305	1.89305	1.89305	1.89305	1.89305	1.89305	1.89305	1.89305	1.89305	1.89305	3.27252	1.89305	1.89305	3.98789	1.89305	1.89305	1.89305	1.89305	1.89305	1.89305	1.89305	1.89305	1.89305	1.89305	1.89305	4.46353	1.89305	1.89305	1.89305	1.89305	1.89305	3.06095	1.89305	1.89305	1.89305	1.89305	1.89305	1.89305	3.32893	1.89305	4.43969	4.70472	3.61802	1.89305
GSM3404939	2.96033	2.41604	3.13552	2.70865	3.3494	2.55688	1.87974	3.51339	2.4321	2.9893	2.50709	1.87974	1.87974	3.37248	3.1197	4.47936	3.74747	3.54495	7.04158	2.54823	2.52436	1.87974	3.37929	2.50305	2.65058	3.45911	2.64715	3.11665	1.87974	1.87974	6.08185	3.97292	1.87974	2.53747	2.94581	4.36868	1.87974	1.87974	3.93582	3.386	1.87974	1.87974	3.45251	2.57727	1.87974	4.75106	3.61101	3.30957	1.87974
GSM3404940	1.87873	3.7621	2.13746	2.11968	1.87873	3.17669	2.66861	3.50998	2.41604	1.87873	1.87873	1.87873	1.87873	1.87873	1.87873	4.18013	4.82382	1.87873	7.4858	3.28953	2.46028	1.87873	1.87873	1.87873	2.38583	2.63286	1.87873	2.7443	1.87873	1.87873	6.05203	2.73936	1.87873	1.87873	1.87873	1.87873	1.87873	2.38863	3.96555	2.59553	1.87873	2.18267	3.24001	3.79147	1.87873	4.52315	2.6161	1.87873	1.87873
GSM3405155	4.24559	4.01424	1.92104	1.9505	1.87806	1.94543	2.06239	1.91089	1.90793	2.61357	1.87806	1.87823	1.95933	1.88005	1.88671	4.66337	2.43996	2.37566	6.20124	2.2821	1.87943	1.87806	3.1197	2.07941	2.17405	2.17089	1.87806	1.88219	1.87806	2.02933	6.13159	3.09468	1.89406	1.89178	2.75987	3.14169	1.88125	1.91302	2.35299	2.53973	2.39056	1.92478	1.89423	2.53108	1.92175	4.05192	3.02784	2.42999	1.87806
GSM3405265	2.88153	1.88234	1.88234	1.88234	1.88234	1.88234	1.88234	1.88234	2.55041	1.88234	1.88234	1.88234	1.88234	1.88234	1.88234	3.96191	3.28251	2.66098	5.10548	1.88234	1.88234	1.88234	1.88234	1.88234	1.88234	1.88234	1.88234	1.88234	1.88234	2.6256	4.65531	2.62798	1.88234	1.88234	1.88234	1.88234	1.88234	1.88234	1.88234	1.88234	1.88234	1.88234	1.88234	2.7443	1.88234	4.70902	3.67476	3.61802	1.88234
GSM3404790	1.87889	1.87889	1.87889	1.87889	1.87889	1.87889	1.87889	1.87889	1.87889	1.87889	1.87889	1.87889	1.87889	1.87889	1.87889	1.87889	2.55041	1.87889	2.27718	2.43408	1.87889	1.87889	1.87889	1.87889	1.87889	1.87889	1.87889	1.87889	1.87889	1.87889	3.25281	2.57054	2.13882	2.30948	1.87889	1.87889	1.87889	1.87889	1.87889	1.87889	1.87889	1.87889	1.87889	1.87889	1.87889	4.30706	3.44591	4.12273	1.87889
GSM3404873	1.87907	2.64473	1.87907	1.87907	1.87907	1.87907	1.87907	1.87907	1.87907	3.07593	1.87907	1.87907	1.87907	1.87907	2.50511	1.87907	2.56557	2.59553	5.3481	1.87907	1.87907	1.87907	1.87907	1.87907	1.87907	1.87907	2.94021	2.41995	1.87907	1.87907	4.69217	2.93461	1.87907	1.87907	1.87907	2.17238	1.87907	1.87907	2.27718	2.22701	2.20488	1.87907	2.62798	3.82536	1.87907	4.8762	3.57956	3.73283	1.87907
GSM3405039	1.88701	1.88701	3.09176	1.88701	1.88701	1.88701	1.88701	2.88434	3.69292	4.81951	1.88701	1.88701	3.27909	1.88701	1.88701	5.44435	3.58988	1.88701	6.3699	3.35102	1.88701	1.88701	1.88701	1.88701	1.88701	1.88701	1.88701	1.88701	1.88701	1.88701	6.32563	5.04906	1.88701	1.88701	1.88701	3.14481	1.88701	1.88701	4.13807	3.31943	1.88701	3.50652	1.88701	4.11135	1.88701	4.52715	2.99222	3.35921	1.88701
GSM3405108	1.88626	1.88626	1.88626	1.88626	1.88626	1.88626	1.88626	1.88626	1.88626	2.84817	1.88626	1.88626	1.88626	1.88626	1.88626	1.88626	1.88626	1.88626	2.97501	1.88626	1.88626	1.88626	1.88626	1.88626	1.88626	1.88626	1.88626	3.40576	1.88626	1.88626	3.7621	1.88626	1.88626	1.88626	1.88626	1.88626	1.88626	1.88626	1.88626	1.88626	2.73181	1.88626	1.88626	3.06376	1.88626	4.11508	4.41564	3.43916	1.88626
GSM3404917	1.87806	2.15561	1.87806	1.87806	1.87806	1.87806	2.03721	1.87806	1.87806	2.96609	1.87806	1.87806	1.98068	1.87806	1.87806	2.14117	2.43408	1.87806	6.18197	2.15288	1.87806	1.87806	1.87806	1.87806	2.05922	1.87806	1.87806	1.87806	1.87806	1.87806	4.52315	2.38491	1.87806	1.87806	1.87806	1.87806	1.87806	1.87806	1.87806	1.87806	2.18544	1.87806	1.87806	2.93461	1.87806	4.66743	3.0728	3.12644	1.87806
GSM3404875	1.87881	1.87881	1.87881	1.87881	1.87881	5.87396	1.87881	1.87881	1.87881	2.42791	1.87881	1.87881	1.87881	1.87881	1.87881	2.49221	2.4321	1.87881	4.30316	1.87881	1.87881	1.87881	1.87881	1.87881	1.87881	1.87881	1.87881	1.87881	1.87881	1.87881	3.90668	1.87881	2.10849	1.87881	1.87881	1.87881	1.87881	1.87881	1.87881	1.87881	2.45193	1.87881	1.87881	3.16352	1.87881	5.12187	2.87902	3.36929	1.87881
GSM3404856	1.87809	2.66098	1.87809	1.87809	1.95989	1.87809	1.99443	1.87809	1.87809	1.87809	2.08139	1.87809	1.87809	1.87809	1.87809	2.07941	2.77263	1.87809	2.29866	2.01376	1.87809	1.87809	1.87809	2.13882	1.87809	1.87809	1.87809	1.87809	1.87809	1.87809	3.35921	1.97424	1.87809	1.9505	1.87809	1.87809	1.87809	1.87809	2.19279	2.03121	2.58639	1.87809	2.01942	3.01606	1.87809	5.00378	3.4759	3.54147	1.87809
GSM3404837	1.87894	1.87894	1.87894	1.87894	1.87894	1.87894	1.87894	1.87894	1.87894	3.19575	1.87894	1.87894	1.87894	1.87894	1.87894	2.15961	1.87894	1.87894	5.27131	1.87894	1.87894	1.87894	1.87894	2.23734	1.87894	1.87894	1.87894	1.87894	1.87894	1.87894	3.39597	1.87894	1.87894	1.87894	1.87894	1.87894	1.87894	1.87894	1.87894	2.32585	2.44382	1.87894	1.87894	3.60377	1.87894	5.0086	2.13746	3.73651	1.87894
GSM3405165	1.87806	2.61357	1.87806	1.87806	1.87806	1.95174	1.97714	1.9026	1.87806	2.15159	1.89955	1.87806	2.04118	1.87806	1.87806	3.05197	2.52224	1.87806	6.23171	2.5114	1.87806	1.90128	1.87806	1.87806	1.9004	1.87806	2.20029	1.87806	1.87806	1.87806	4.81951	2.4139	1.87806	1.87806	1.87806	1.90322	1.87806	1.87806	1.96613	1.87806	2.02833	1.9379	1.87806	3.46915	2.02405	4.77204	2.98057	2.70865	1.87806
GSM3404858	1.87806	2.40441	1.87806	1.87806	1.87806	1.87806	1.87806	2.03817	1.95295	1.87806	1.87806	1.87806	1.94645	1.87806	1.87806	2.02833	2.83166	1.87806	4.49143	2.24218	2.0361	1.87806	2.0712	2.54823	2.18689	1.87806	2.32585	1.87806	1.87806	1.87806	4.92717	2.26077	1.87806	1.87806	1.87806	1.87806	1.87806	1.87806	2.41196	1.87806	2.87612	1.94759	1.87806	3.35921	2.2839	5.24136	3.73283	3.38933	1.87806
GSM3405195	1.9505	1.9505	1.9505	1.9505	1.9505	1.9505	1.9505	1.9505	1.9505	1.9505	1.9505	1.9505	1.9505	1.9505	1.9505	4.63887	4.41978	1.9505	5.60228	1.9505	1.9505	1.9505	1.9505	1.9505	1.9505	1.9505	1.9505	1.9505	1.9505	1.9505	4.78939	1.9505	1.9505	4.70472	1.9505	1.9505	1.9505	1.9505	1.9505	1.9505	1.9505	1.9505	1.9505	1.9505	1.9505	1.9505	1.9505	1.9505	1.9505
GSM3404994	1.88697	1.88697	1.88697	1.88697	1.88697	1.88697	1.88697	1.88697	3.72911	3.60733	1.88697	1.88697	1.88697	1.88697	1.88697	4.21462	1.88697	1.88697	5.07441	3.37929	1.88697	1.88697	1.88697	3.05197	1.88697	1.88697	1.88697	1.88697	1.88697	1.88697	5.63408	2.78589	1.88697	1.88697	1.88697	1.88697	1.88697	1.88697	3.15717	2.83969	1.88697	4.13417	2.9429	1.88697	1.88697	5.40156	3.13853	4.15311	1.88697
GSM3405088	1.89423	1.89423	1.89423	1.89423	1.89423	1.89423	1.89423	1.89423	1.89423	1.89423	1.89423	1.89423	1.89423	1.89423	1.89423	1.89423	1.89423	1.89423	1.89423	1.89423	1.89423	1.89423	1.89423	1.89423	1.89423	1.89423	1.89423	1.89423	1.89423	1.89423	1.89423	1.89423	1.89423	1.89423	1.89423	1.89423	1.89423	1.89423	1.89423	1.89423	1.89423	1.89423	1.89423	1.89423	1.89423	4.46353	3.68943	1.89423	1.89423
GSM3405103	1.88686	3.52726	1.88686	1.88686	3.013	1.88686	1.88686	2.93193	1.88686	2.81265	1.88686	1.88686	1.88686	2.90382	1.88686	3.21483	3.9803	1.88686	5.06431	1.88686	1.88686	1.88686	2.9893	4.21077	3.87712	1.88686	1.88686	1.88686	1.88686	1.88686	4.95558	3.68943	2.78335	1.88686	1.88686	1.88686	1.88686	1.88686	3.65	3.2593	3.48631	1.88686	1.88686	4.61898	3.02784	4.81084	4.54272	4.72577	1.88686
GSM3404934	4.04811	3.77679	1.88779	3.5971	1.88779	3.37591	1.88779	1.88779	3.56611	3.13853	1.88779	1.88779	4.25717	1.88779	3.17338	5.03894	4.46754	1.88779	6.83449	1.88779	1.88779	1.88779	3.68581	3.74019	1.88779	1.88779	1.88779	1.88779	2.95735	3.4127	6.66287	1.88779	4.09273	3.84371	1.88779	1.88779	1.88779	1.88779	4.22996	3.84747	1.88779	1.88779	2.89823	4.26097	1.88779	4.08905	3.91739	1.88779	1.88779
GSM3404878	1.87877	2.95735	1.87877	1.87877	1.87877	1.87877	2.65866	2.14238	2.35673	3.19901	2.24046	1.87877	2.50709	1.87877	1.87877	3.16352	3.03972	1.87877	6.18197	2.39261	1.87877	1.87877	2.12828	1.87877	2.70353	2.74694	3.13853	2.12581	1.87877	1.87877	6.00424	3.05505	1.87877	1.87877	1.87877	1.87877	1.87877	1.87877	2.69812	1.87877	3.86602	2.34765	2.81265	3.30957	2.20029	5.33501	3.49973	3.78409	1.87877
GSM3405166	4.81527	4.86737	1.92498	1.92498	1.92498	1.92498	1.92498	1.92498	1.92498	1.92498	1.92498	1.92498	1.92498	1.92498	1.92498	5.21143	4.64719	5.65015	6.17151	1.92498	1.92498	1.92498	1.92498	4.14932	4.02184	1.92498	1.92498	1.92498	1.92498	1.92498	5.36133	1.92498	1.92498	1.92498	4.98472	5.74189	1.92498	1.92498	3.94316	1.92498	1.92498	1.92498	4.19914	1.92498	1.92498	4.80217	4.4994	1.92498	1.92498
GSM3405058	3.53415	2.99222	3.81785	1.88896	1.88896	1.88896	1.88896	3.76939	1.88896	4.3457	3.05793	3.78777	4.7678	1.88896	4.4994	4.28378	3.27252	4.23378	6.26292	1.88896	4.13417	1.88896	1.88896	1.88896	1.88896	1.88896	1.88896	1.88896	3.6322	1.88896	7.56454	1.88896	3.3494	1.88896	1.88896	3.38933	1.88896	4.10013	3.91739	1.88896	1.88896	1.88896	1.88896	1.88896	1.88896	3.4759	3.87712	4.55434	1.88896
GSM3404850	1.87944	1.87944	1.87944	1.87944	1.87944	1.87944	1.87944	1.87944	1.87944	1.87944	1.87944	1.87944	1.87944	1.87944	1.87944	2.87902	2.38863	1.87944	2.38491	3.43916	1.87944	1.87944	1.87944	1.87944	1.87944	1.87944	2.24527	1.87944	1.87944	1.87944	6.63842	2.337	1.87944	1.87944	1.87944	1.87944	1.87944	1.87944	1.87944	2.40441	2.48318	1.87944	1.87944	2.84237	1.87944	4.4	3.80647	3.6288	1.87944
GSM3404992	1.87826	3.25281	2.38491	2.89256	1.87826	1.87826	2.19279	1.87826	1.87826	2.88028	1.87826	1.87826	1.87826	1.87826	1.87826	2.04699	1.87826	2.05603	4.5075	1.87826	1.87826	2.35127	2.77263	2.6304	1.87826	2.23734	2.87348	2.34489	2.06993	2.14372	2.99222	1.87826	1.87826	3.6288	1.87826	2.18837	1.87826	1.87826	2.9487	1.87826	1.87826	2.04261	2.83691	2.70098	2.52864	3.814	2.95161	3.123	1.87826
GSM3405197	1.89305	1.89305	1.89305	1.89305	1.89305	1.89305	1.89305	1.89305	3.25281	4.64719	1.89305	1.89305	3.81022	1.89305	1.89305	5.14391	4.19914	1.89305	6.60154	1.89305	3.2306	1.89305	3.96555	1.89305	1.89305	1.89305	1.89305	1.89305	1.89305	1.89305	5.69952	1.89305	1.89305	1.89305	1.89305	1.89305	1.89305	3.80285	1.89305	1.89305	1.89305	1.89305	1.89305	1.89305	1.89305	4.24947	3.11665	1.89305	1.89305
GSM3405218	1.90014	1.90014	1.90014	1.90014	1.90014	1.90014	1.90014	1.90014	3.72911	5.16011	1.90014	1.90014	4.03318	3.4759	3.70021	6.24216	5.85584	1.90014	6.76728	1.90014	3.36929	1.90014	1.90014	1.90014	1.90014	1.90014	3.94316	4.24559	1.90014	1.90014	6.62588	4.38415	3.32107	1.90014	1.90014	3.60733	3.29288	1.90014	1.90014	1.90014	1.90014	1.90014	4.21077	3.73651	1.90014	4.09652	3.78777	4.02184	1.90014
GSM3405157	1.88441	1.88441	3.3227	2.70098	1.88441	1.88441	1.88441	1.88441	3.27252	3.77311	1.88441	1.88441	1.88441	1.88441	1.88441	1.88441	2.8539	1.88441	6.14131	1.88441	2.65174	1.88441	1.88441	1.88441	1.88441	1.88441	3.18944	1.88441	1.88441	1.88441	4.63887	1.88441	1.88441	1.88441	1.88441	1.88441	2.66601	1.88441	2.62798	1.88441	1.88441	1.88441	1.88441	2.85088	1.88441	4.70902	3.4291	2.88153	1.88441
GSM3405059	1.91539	1.91539	1.91539	1.91539	1.91539	1.91539	1.91539	1.91539	1.91539	4.79792	1.91539	1.91539	1.91539	1.91539	1.91539	1.91539	1.91539	1.91539	1.91539	1.91539	1.91539	1.91539	1.91539	1.91539	1.91539	1.91539	1.91539	1.91539	1.91539	1.91539	4.10767	1.91539	1.91539	1.91539	1.91539	1.91539	1.91539	1.91539	1.91539	1.91539	1.91539	1.91539	1.91539	3.84371	1.91539	4.39601	1.91539	1.91539	1.91539
GSM3404882	2.57272	2.61131	1.88153	1.88153	1.88153	1.88153	1.88153	1.88153	2.64473	3.9103	1.88153	1.88153	1.88153	1.88153	1.88153	1.88153	2.89256	1.88153	4.89431	1.88153	1.88153	1.88153	1.88153	1.88153	1.88153	1.88153	3.58643	2.79635	1.88153	1.88153	4.4833	1.88153	1.88153	1.88153	1.88153	1.88153	1.88153	1.88153	2.42791	2.45193	1.88153	1.88153	3.01015	3.08866	1.88153	4.74266	3.71107	2.97501	1.88153
GSM3405159	1.87806	2.83691	1.87806	1.95541	1.87806	1.87806	1.87806	1.87806	1.87806	2.45193	1.87806	1.87806	1.87806	1.87806	1.87806	2.13622	2.23734	1.87806	6.60154	2.09867	1.87806	1.87806	1.87806	1.87806	2.06469	1.87806	1.87806	1.87806	1.87806	2.04699	4.51526	2.12953	1.87806	1.87806	1.87806	2.15159	1.87806	1.87806	2.23583	1.87806	2.157	1.87806	1.92856	3.14481	2.61357	4.98929	3.21483	3.05793	1.87806
GSM3404853	1.87825	2.35299	1.87825	1.87825	1.87825	1.87825	2.31513	1.87825	1.87825	2.18837	1.87825	1.87825	1.87825	1.87825	1.87825	2.80166	2.73936	1.87825	5.48014	2.24376	1.87825	1.87825	1.87825	1.87825	1.87825	2.02405	2.22189	1.87825	2.13356	1.87825	4.08905	2.09506	1.87825	1.87825	1.87825	1.87825	1.87825	1.87825	2.0998	1.87825	2.44382	1.87825	1.87825	3.34587	2.00092	4.91282	3.53087	2.94021	1.87825
GSM3405065	1.87862	1.87862	1.87862	1.87862	1.87862	1.87862	1.87862	1.87862	1.87862	2.62327	1.87862	1.87862	1.87862	1.87862	1.87862	2.08466	2.2839	1.87862	4.61483	1.87862	1.87862	1.87862	1.87862	1.87862	1.87862	1.87862	2.1463	1.87862	1.87862	1.87862	3.48631	2.23734	1.87862	1.87862	1.87862	1.87862	1.87862	1.87862	1.87862	1.87862	2.21397	1.87862	1.87862	3.38933	1.87862	5.08961	3.55537	3.44909	1.87862
GSM3405270	2.42585	1.88098	3.36605	4.05562	1.88098	1.88098	1.88098	1.88098	1.88098	1.88098	1.88098	1.88098	1.88098	1.88098	1.88098	3.28251	3.30957	1.88098	4.71737	2.4139	3.19901	3.77311	1.88098	1.88098	1.88098	1.88098	1.88098	1.88098	1.88098	1.88098	4.39601	1.88098	1.88098	2.52436	2.43607	1.88098	3.62525	2.99533	1.88098	1.88098	2.81265	1.88098	1.88098	3.12943	2.73684	4.81527	2.58639	3.78409	1.88098
GSM3404905	1.87864	1.87864	1.87864	1.87864	1.87864	1.87864	1.87864	1.87864	1.87864	2.13095	1.87864	1.87864	1.87864	1.87864	1.87864	2.42191	2.46432	1.87864	1.87864	2.07941	1.87864	1.87864	1.87864	2.23274	1.87864	1.87864	1.87864	1.87864	1.87864	1.87864	4.40391	2.13225	2.24132	1.87864	1.87864	2.21073	1.87864	2.29063	1.87864	1.87864	1.87864	1.87864	2.48097	2.39056	2.08357	4.47154	4.60694	3.54495	1.87864
GSM3404911	2.14497	2.81265	2.12828	1.87806	1.90777	2.00092	1.89272	1.89406	1.93551	4.46754	1.87806	1.87806	2.47037	2.19867	1.88737	5.1	4.49557	2.36232	7.57735	3.70739	1.90412	2.30776	1.98938	2.20175	2.18267	2.51773	3.00117	2.02405	1.99443	2.57054	5.61822	2.78072	3.22427	2.02146	2.05505	2.17477	2.19434	1.87806	4.31102	3.36605	1.87806	1.87806	2.39448	2.53108	1.90845	4.36093	3.43916	3.19267	1.87806
GSM3404805	1.8789	1.8789	1.8789	1.8789	1.8789	1.8789	1.8789	1.8789	3.2306	5.09483	1.8789	1.8789	1.8789	2.39646	2.57054	2.81809	4.24559	1.8789	4.07437	1.8789	1.8789	1.8789	1.8789	1.8789	1.8789	1.8789	1.8789	3.03378	1.8789	1.8789	4.38415	3.09762	1.8789	1.8789	1.8789	1.8789	1.8789	1.8789	4.87178	1.8789	1.8789	1.8789	3.18287	3.02784	1.8789	3.31295	2.87061	2.32407	1.8789
GSM3405033	1.87852	2.08412	1.87852	1.87852	1.87852	1.87852	1.87852	1.87852	1.87852	3.20523	1.87852	1.87852	1.87852	2.06787	1.87852	2.24684	2.29063	1.87852	6.71449	2.32945	1.87852	1.87852	1.87852	2.81541	1.87852	1.87852	1.87852	2.31513	1.87852	2.25921	5.39497	2.23274	1.87852	1.87852	1.87852	1.87852	1.87852	1.87852	2.62327	1.87852	1.87852	1.87852	1.87852	2.84527	1.87852	4.81527	3.46242	3.53087	1.87852
GSM3404836	1.87887	1.87887	1.87887	1.87887	1.87887	1.87887	1.87887	1.87887	1.87887	1.87887	1.87887	1.87887	1.87887	1.87887	2.22543	3.56611	3.30957	1.87887	4.2379	2.79385	1.87887	1.87887	1.87887	1.87887	1.87887	1.87887	1.87887	1.87887	1.87887	1.87887	6.19157	2.7443	2.53973	2.85664	1.87887	1.87887	1.87887	1.87887	1.87887	1.87887	2.4562	1.87887	1.87887	3.24964	2.54616	4.55821	3.71107	2.88697	1.87887
GSM3405213	1.90422	1.90422	1.90422	1.90422	1.90422	1.90422	1.90422	1.90422	1.90422	3.65	1.90422	1.90422	1.90422	1.90422	1.90422	4.2417	1.90422	1.90422	6.44762	1.90422	1.90422	1.90422	1.90422	1.90422	1.90422	1.90422	1.90422	1.90422	1.90422	1.90422	5.2351	1.90422	1.90422	1.90422	1.90422	1.90422	1.90422	1.90422	1.90422	1.90422	1.90422	1.90422	1.90422	1.90422	1.90422	4.56621	3.57609	1.90422	1.90422
GSM3404948	2.06891	2.59101	1.87806	1.87806	2.61131	1.87806	2.92925	2.47037	2.1132	1.97804	1.87806	1.87806	1.87806	2.08247	2.55258	2.73684	2.96906	2.29381	4.90819	1.96828	2.27403	1.87806	1.87806	2.04316	2.6256	2.02146	3.1324	2.64715	2.70098	2.47247	3.90293	1.93407	1.87806	2.69562	1.87806	2.12709	1.87806	1.87806	2.02663	1.87806	2.1463	1.87806	1.87806	3.03972	2.76874	4.88983	4.17626	3.58988	1.87806
GSM3405227	1.90878	1.90878	1.90878	4.24947	1.90878	1.90878	1.90878	1.90878	1.90878	3.99161	1.90878	3.87712	4.58262	1.90878	1.90878	7.12368	4.93188	3.9525	4.54661	1.90878	3.91739	1.90878	3.78777	1.90878	1.90878	1.90878	1.90878	4.59895	1.90878	1.90878	6.9033	1.90878	1.90878	1.90878	1.90878	4.22996	1.90878	1.90878	1.90878	1.90878	1.90878	1.90878	1.90878	1.90878	1.90878	5.32182	1.90878	1.90878	1.90878
GSM3404866	1.87806	2.56557	1.87837	2.01942	2.38304	1.88185	1.87872	1.87898	1.87986	2.70605	1.87806	1.87806	2.23889	1.8786	1.87837	2.25	2.17549	1.87806	3.38933	2.68358	1.87806	1.87806	1.8787	1.87806	1.93063	1.8816	2.0892	2.6304	1.87806	1.90128	4.59895	2.50935	1.91118	1.87806	1.87806	1.87806	1.88978	1.87806	2.18837	1.87806	2.16366	1.87995	2.47441	2.87902	2.18689	4.58677	3.54495	3.43916	1.87806
GSM3404783	2.01157	2.01157	2.01157	2.01157	2.01157	2.01157	2.01157	2.01157	2.01157	5.46535	2.01157	2.01157	2.01157	2.01157	2.01157	8.08498	2.01157	2.01157	2.01157	2.01157	2.01157	2.01157	2.01157	2.01157	2.01157	2.01157	2.01157	2.01157	2.01157	2.01157	2.01157	2.01157	2.01157	2.01157	2.01157	2.01157	2.01157	2.01157	5.61033	2.01157	2.01157	2.01157	2.01157	4.99881	2.01157	2.01157	2.01157	2.01157	2.01157
GSM3404829	1.87817	1.87817	1.87817	2.07588	1.87817	1.87817	1.87817	1.87817	1.87817	2.63286	1.87817	1.87817	1.87817	1.87817	1.87817	2.08247	1.87817	1.87817	3.72911	1.87817	1.87817	1.87817	1.87817	2.07701	1.87817	1.87817	2.14117	1.87817	1.87817	2.10127	2.40233	1.87817	1.87817	1.87817	1.87817	1.87817	1.87817	1.87817	1.87817	1.99927	2.19434	1.87817	1.87817	1.87817	1.98308	3.79908	4.00675	3.22745	1.87817
GSM3405144	1.88496	1.88496	1.88496	1.88496	1.88496	1.88496	1.88496	1.88496	1.88496	1.88496	1.88496	1.88496	1.88496	1.88496	1.88496	3.013	3.48631	1.88496	4.00675	1.88496	1.88496	1.88496	1.88496	1.88496	1.88496	1.88496	3.13552	1.88496	1.88496	1.88496	4.29929	2.67856	1.88496	1.88496	1.88496	1.88496	1.88496	1.88496	1.88496	1.88496	1.88496	1.88496	1.88496	3.55893	1.88496	4.5743	3.81022	3.97653	1.88496
GSM3404819	1.87881	1.87881	1.87881	2.18985	1.87881	1.87881	1.87881	1.87881	1.87881	1.87881	1.87881	1.87881	1.87881	1.87881	1.87881	1.87881	1.87881	1.87881	2.14497	1.87881	2.2077	1.87881	1.87881	1.87881	2.43408	1.87881	1.87881	1.87881	1.87881	1.87881	3.19575	1.87881	1.87881	1.87881	1.87881	1.87881	1.87881	1.87881	1.87881	1.87881	2.42393	2.28895	1.87881	2.42191	1.87881	4.91282	2.67585	2.96033	1.87881
GSM3405202	1.91185	1.91185	1.91185	1.91185	1.91185	1.91185	1.91185	1.91185	1.91185	1.91185	1.91185	1.91185	1.91185	1.91185	1.91185	1.91185	1.91185	1.91185	5.50984	1.91185	1.91185	1.91185	1.91185	1.91185	1.91185	1.91185	1.91185	1.91185	1.91185	1.91185	4.93188	1.91185	1.91185	1.91185	1.91185	1.91185	1.91185	1.91185	1.91185	1.91185	1.91185	1.91185	1.91185	1.91185	1.91185	3.814	1.91185	1.91185	1.91185
GSM3404825	1.87862	2.43607	1.87862	1.87862	1.87862	1.87862	1.87862	1.87862	1.87862	2.14372	1.87862	1.87862	2.11087	1.87862	1.87862	1.87862	2.10127	1.87862	1.87862	1.87862	1.87862	1.87862	2.13356	2.65402	1.87862	1.87862	2.09867	1.87862	1.87862	1.87862	3.54147	2.21397	1.87862	1.87862	1.87862	1.87862	1.87862	1.87862	2.23131	1.87862	2.14238	1.87862	1.87862	3.68943	1.87862	4.41978	3.3494	3.80285	1.87862
GSM3404852	1.87926	4.04444	1.87926	2.53321	2.20624	1.87926	1.87926	1.87926	2.45193	2.27403	1.87926	1.87926	1.87926	1.87926	1.87926	2.80166	1.87926	2.5977	5.43725	2.47441	1.87926	1.87926	1.87926	2.89256	1.87926	1.87926	2.64943	2.72249	1.87926	1.87926	4.47154	1.87926	1.87926	1.87926	2.62327	3.74374	2.33125	1.87926	2.77813	1.87926	3.01606	2.36029	2.46934	2.76748	1.87926	4.82796	3.50313	2.6859	1.87926
GSM3405191	1.88686	1.88686	1.88686	1.88686	1.88686	1.88686	1.88686	1.88686	1.88686	3.6288	1.88686	1.88686	1.88686	2.93461	1.88686	3.60733	3.2593	1.88686	6.40315	1.88686	1.88686	1.88686	1.88686	1.88686	1.88686	1.88686	1.88686	1.88686	1.88686	1.88686	4.64719	1.88686	1.88686	1.88686	1.88686	1.88686	1.88686	1.88686	1.88686	1.88686	1.88686	1.88686	1.88686	1.88686	1.88686	4.66743	3.34587	1.88686	1.88686
GSM3405190	4.14554	1.90412	1.90412	1.90412	1.90412	1.90412	1.90412	5.65799	4.33015	4.69217	1.90412	1.90412	5.55546	1.90412	4.66337	6.05203	6.04202	4.82796	6.15121	1.90412	1.90412	1.90412	3.71816	1.90412	1.90412	1.90412	1.90412	1.90412	1.90412	1.90412	6.55296	4.21462	1.90412	1.90412	1.90412	5.12732	1.90412	1.90412	1.90412	1.90412	1.90412	3.76563	4.30706	1.90412	1.90412	4.17626	1.90412	1.90412	1.90412
GSM3404891	2.64473	1.88223	1.88223	1.88223	1.88223	1.88223	1.88223	2.88434	1.88223	2.78876	1.88223	1.88223	1.88223	1.88223	1.88223	3.00434	1.88223	3.84747	4.51142	1.88223	1.88223	1.88223	2.58176	3.00117	3.15417	2.63777	2.69315	2.55041	1.88223	1.88223	3.22427	1.88223	1.88223	1.88223	1.88223	3.41583	3.26922	2.67585	1.88223	1.88223	1.88223	1.88223	1.88223	3.29947	1.88223	4.26097	4.01054	3.31295	1.88223
GSM3405120	1.88701	1.88701	1.88701	1.88701	1.88701	1.88701	1.88701	1.88701	1.88701	1.88701	1.88701	1.88701	1.88701	1.88701	1.88701	1.88701	1.88701	1.88701	3.49298	1.88701	1.88701	1.88701	1.88701	1.88701	1.88701	1.88701	1.88701	1.88701	1.88701	1.88701	3.49973	1.88701	1.88701	1.88701	1.88701	1.88701	1.88701	1.88701	1.88701	1.88701	1.88701	1.88701	1.88701	3.27582	1.88701	4.4	4.31102	3.53415	1.88701
GSM3405046	1.87926	1.87926	1.87926	1.87926	1.87926	1.87926	1.87926	1.87926	1.87926	1.87926	1.87926	1.87926	1.87926	1.87926	1.87926	2.27069	1.87926	1.87926	3.19575	2.35673	1.87926	1.87926	1.87926	1.87926	1.87926	1.87926	1.87926	2.53321	1.87926	1.87926	3.39597	2.67856	1.87926	1.87926	1.87926	1.87926	1.87926	1.87926	1.87926	1.87926	1.87926	1.87926	1.87926	2.20488	2.75211	4.17237	3.37591	3.68581	1.87926
GSM3404806	1.87806	2.29547	1.87806	1.87806	1.87806	1.87806	1.87806	1.87806	2.70865	4.41978	1.87806	1.87806	2.82089	1.87806	1.87806	2.29866	2.08698	1.87806	6.2834	2.62798	1.87806	1.87806	1.87806	1.87806	1.87806	1.87806	2.37566	2.43408	1.87806	1.87806	4.2533	2.75211	1.87806	1.87806	1.87806	1.87806	1.87806	1.87806	4.59081	1.87806	1.99443	1.87806	2.77263	3.70739	2.20488	5.36799	2.93734	3.81022	1.87806
GSM3404886	1.87963	3.91391	2.38304	2.75987	1.87963	1.87963	1.87963	1.87963	2.96609	3.77679	1.87963	1.87963	1.87963	1.87963	1.87963	3.40915	2.90677	3.01898	5.02331	2.3738	2.39837	2.8539	1.87963	1.87963	1.87963	1.87963	3.13853	3.82899	1.87963	1.87963	4.59895	1.87963	1.87963	1.87963	1.87963	2.51361	2.93734	3.09762	1.87963	2.25448	3.28251	2.32407	2.60001	4.36477	1.87963	4.69631	4.08905	3.65722	1.87963
GSM3405085	1.88528	1.88528	1.88528	1.88528	1.88528	1.88528	1.88528	1.88528	1.88528	1.88528	1.88528	1.88528	1.88528	1.88528	1.88528	2.98057	1.88528	1.88528	1.88528	1.88528	1.88528	1.88528	1.88528	1.88528	1.88528	1.88528	1.88528	1.88528	1.88528	1.88528	3.53766	1.88528	1.88528	1.88528	3.77679	1.88528	1.88528	1.88528	1.88528	1.88528	1.88528	1.88528	1.88528	3.25617	1.88528	4.41564	3.4127	3.10712	1.88528
GSM3405200	5.18265	1.9613	1.9613	1.9613	1.9613	1.9613	1.9613	1.9613	1.9613	1.9613	1.9613	1.9613	1.9613	1.9613	1.9613	1.9613	1.9613	4.78062	5.54762	1.9613	1.9613	1.9613	1.9613	1.9613	1.9613	1.9613	1.9613	1.9613	1.9613	1.9613	4.52315	1.9613	1.9613	1.9613	1.9613	5.47286	1.9613	1.9613	1.9613	1.9613	1.9613	1.9613	1.9613	1.9613	1.9613	1.9613	1.9613	1.9613	1.9613
GSM3405193	1.901	1.901	3.84371	4.21462	1.901	1.901	1.901	1.901	1.901	1.901	1.901	1.901	1.901	1.901	1.901	3.40576	3.31943	1.901	6.5409	1.901	3.36605	1.901	1.901	1.901	1.901	1.901	1.901	1.901	1.901	1.901	5.33501	1.901	1.901	1.901	1.901	1.901	3.58304	1.901	1.901	1.901	1.901	1.901	1.901	1.901	1.901	3.82899	1.901	1.901	1.901
GSM3405040	1.87947	1.87947	1.87947	1.87947	1.87947	1.87947	1.87947	1.87947	1.87947	3.56262	1.87947	1.87947	2.45193	1.87947	1.87947	5.32182	3.38933	1.87947	6.2834	3.05793	1.87947	1.87947	1.87947	1.87947	1.87947	1.87947	1.87947	2.70865	1.87947	1.87947	5.57838	3.12644	1.87947	1.87947	1.87947	2.41604	1.87947	1.87947	2.75211	1.87947	1.87947	2.43408	1.87947	2.71121	2.64943	4.60694	3.01015	3.06967	1.87947
GSM3405174	1.92572	1.92572	1.92572	1.92572	1.92572	1.92572	1.92572	3.94316	1.92572	3.88097	1.92572	1.92572	4.34953	1.92572	1.92572	4.96525	4.03688	4.97997	7.2726	1.92572	3.96555	4.04811	1.92572	1.92572	1.92572	1.92572	1.92572	1.92572	1.92572	1.92572	5.83773	1.92572	1.92572	1.92572	1.92572	4.4	1.92572	4.32629	1.92572	1.92572	1.92572	1.92572	1.92572	1.92572	1.92572	4.35714	3.85492	1.92572	1.92572
GSM3405147	1.87862	1.87862	1.87862	1.87862	1.87862	1.87862	1.87862	1.87862	1.87862	1.87862	1.87862	1.87862	1.87862	1.87862	1.87862	1.87862	2.27324	1.87862	2.62327	2.78335	1.87862	1.87862	1.87862	2.06685	1.87862	1.87862	3.01606	2.10484	1.87862	2.10255	3.90293	1.87862	1.87862	1.87862	1.87862	1.87862	1.87862	1.87862	2.46234	2.51361	1.87862	1.87862	2.71373	3.83267	2.5842	4.67979	3.25617	2.22847	1.87862
GSM3405179	1.92518	1.92518	1.92518	1.92518	1.92518	1.92518	1.92518	1.92518	1.92518	4.32629	1.92518	1.92518	5.3481	1.92518	1.92518	4.89431	5.111	4.2379	6.80739	1.92518	1.92518	1.92518	1.92518	1.92518	1.92518	1.92518	1.92518	1.92518	4.62703	1.92518	6.02332	4.99881	3.79908	3.97653	1.92518	4.31478	1.92518	1.92518	1.92518	1.92518	1.92518	1.92518	1.92518	1.92518	1.92518	4.45749	1.92518	4.59081	1.92518
GSM3404926	2.40233	2.72906	1.8803	1.8803	2.5009	2.32585	2.42999	1.8803	1.8803	1.8803	1.8803	1.8803	2.52015	1.8803	1.8803	2.55487	2.60001	4.13417	5.111	1.8803	2.64715	2.30948	3.64279	2.62327	2.50511	1.8803	1.8803	1.8803	1.8803	1.8803	4.19914	1.8803	1.8803	1.8803	3.43252	3.55537	2.53973	2.5114	3.53766	1.8803	2.54823	1.8803	1.8803	2.73181	1.8803	4.53101	3.5935	3.10405	1.8803
GSM3405138	1.9007	1.9007	1.9007	3.36605	1.9007	1.9007	1.9007	1.9007	1.9007	1.9007	1.9007	1.9007	1.9007	1.9007	1.9007	3.70021	3.68943	1.9007	4.95558	1.9007	4.07437	3.30293	1.9007	1.9007	1.9007	1.9007	1.9007	1.9007	1.9007	1.9007	4.92262	1.9007	1.9007	1.9007	1.9007	1.9007	1.9007	1.9007	1.9007	1.9007	1.9007	1.9007	3.28251	3.56262	1.9007	4.96525	3.90668	4.32629	1.9007
GSM3405175	1.87842	2.59317	1.87842	1.87842	1.87842	1.87842	1.87842	3.45911	3.07593	3.33884	2.04412	1.87842	3.74374	2.8539	2.85664	5.25294	4.42388	1.87842	6.82056	3.3227	1.87842	1.87842	3.02784	2.2123	2.66353	2.53321	1.87842	2.11727	1.87842	1.87842	5.75902	4.03688	1.87842	2.03027	1.87842	2.41196	1.87842	1.87842	3.29288	2.96033	1.87842	2.8622	3.4559	3.21137	1.87842	4.81951	3.72182	3.1324	1.87842
GSM3405055	1.87846	2.18544	1.87846	1.87846	1.87846	1.87846	1.87846	1.87846	1.87846	2.69066	1.87846	1.87846	2.04748	1.87846	1.87846	3.60733	3.37248	1.87846	5.84708	1.87846	3.0728	1.87846	1.87846	1.87846	2.34037	1.87846	1.87846	1.87846	1.87846	1.87846	4.72152	1.87846	1.87846	2.13882	1.87846	1.87846	1.87846	1.87846	2.8539	2.15831	2.0892	1.87846	2.03501	2.36232	1.87846	6.04202	2.26385	3.17971	1.87846
GSM3405056	1.95541	2.87061	1.87806	1.87806	2.03209	1.87806	1.87806	1.87806	1.87806	3.27909	1.87806	1.87806	1.87806	1.87806	1.87806	1.87806	2.64715	2.09803	6.18197	1.98385	1.87806	1.87806	1.87806	1.87806	1.87806	1.87806	2.65402	1.87806	1.87806	1.87806	3.73283	2.12463	1.87806	1.87806	2.47646	2.28044	1.87806	1.87806	2.98639	1.87806	2.10849	1.87806	1.87806	3.63563	2.05179	5.2351	3.24964	3.5238	1.87806
GSM3404804	1.88605	3.73283	1.88605	2.89823	1.88605	3.98406	3.06671	4.47936	1.88605	3.94686	1.88605	1.88605	3.45251	1.88605	1.88605	4.70059	4.93677	2.75987	6.74064	3.57609	1.88605	1.88605	3.11665	2.87612	2.72906	1.88605	3.11333	2.91496	1.88605	1.88605	6.34796	2.98639	1.88605	1.88605	1.88605	2.85088	1.88605	1.88605	4.49143	4.41564	1.88605	3.3227	2.86507	3.96555	1.88605	5.22901	3.87712	3.85105	1.88605
GSM3404799	1.88001	1.88001	1.88001	1.88001	1.88001	1.88001	1.88001	1.88001	1.88001	3.79908	1.88001	1.88001	1.88001	1.88001	1.88001	1.88001	1.88001	1.88001	5.74189	2.52015	1.88001	1.88001	1.88001	1.88001	1.88001	2.5977	1.88001	1.88001	1.88001	1.88001	4.2533	2.31114	1.88001	1.88001	1.88001	1.88001	1.88001	1.88001	4.45548	1.88001	2.35299	1.88001	1.88001	3.03677	2.66098	4.86737	3.13853	3.286	1.88001
GSM3404863	1.92745	3.89934	3.96555	1.92745	1.92745	1.92745	1.92745	1.92745	1.92745	1.92745	1.92745	1.92745	1.92745	1.92745	1.92745	1.92745	1.92745	1.92745	1.92745	1.92745	1.92745	3.88446	1.92745	1.92745	1.92745	1.92745	1.92745	1.92745	1.92745	1.92745	4.16085	1.92745	1.92745	1.92745	1.92745	1.92745	1.92745	1.92745	1.92745	1.92745	1.92745	1.92745	1.92745	1.92745	1.92745	3.93947	1.92745	1.92745	1.92745
GSM3405251	1.88952	1.88952	1.88952	3.24001	1.88952	1.88952	1.88952	1.88952	1.88952	3.1324	1.88952	1.88952	1.88952	1.88952	1.88952	4.03318	3.22745	1.88952	1.88952	1.88952	1.88952	1.88952	1.88952	1.88952	1.88952	1.88952	1.88952	1.88952	1.88952	1.88952	3.61454	1.88952	1.88952	1.88952	1.88952	1.88952	1.88952	1.88952	1.88952	1.88952	1.88952	1.88952	1.88952	1.88952	1.88952	4.10013	1.88952	1.88952	1.88952
GSM3405002	1.8815	1.8815	1.8815	1.8815	1.8815	1.8815	1.8815	1.8815	1.8815	1.8815	1.8815	1.8815	3.09176	1.8815	1.8815	2.87348	1.8815	1.8815	3.98406	1.8815	1.8815	1.8815	1.8815	1.8815	1.8815	1.8815	2.86507	2.88966	1.8815	1.8815	3.6288	1.8815	1.8815	1.8815	1.8815	1.8815	1.8815	1.8815	1.8815	1.8815	2.47441	1.8815	2.91214	2.79385	1.8815	4.09273	3.37929	3.67837	1.8815
GSM3405139	1.8958	1.8958	1.8958	3.61802	1.8958	1.8958	1.8958	3.5935	1.8958	1.8958	1.8958	1.8958	1.8958	1.8958	1.8958	1.8958	3.18944	3.12644	6.17151	1.8958	3.89934	3.55191	1.8958	1.8958	1.8958	1.8958	1.8958	1.8958	1.8958	1.8958	4.88072	1.8958	1.8958	1.8958	1.8958	1.8958	1.8958	1.8958	1.8958	1.8958	1.8958	1.8958	1.8958	3.43916	1.8958	4.62703	3.93582	1.8958	1.8958
GSM3404946	1.88701	1.88701	1.88701	1.88701	1.88701	1.88701	1.88701	1.88701	1.88701	1.88701	1.88701	1.88701	1.88701	1.88701	1.88701	3.04277	3.013	1.88701	4.84967	1.88701	1.88701	1.88701	2.88966	1.88701	1.88701	1.88701	2.92628	1.88701	1.88701	1.88701	4.5743	3.12943	1.88701	1.88701	1.88701	2.83969	1.88701	1.88701	1.88701	1.88701	1.88701	1.88701	1.88701	3.05197	1.88701	4.56218	3.84747	3.5238	1.88701
GSM3405082	2.32768	3.73651	1.87806	1.87806	2.11204	1.87806	2.67104	3.03378	2.74956	3.24627	1.87806	1.93499	4.2221	1.93407	1.87806	6.2834	4.81951	2.94581	5.61033	4.07797	1.87806	1.87806	2.56557	2.30036	3.43593	1.87806	2.47037	1.95989	1.87806	1.87806	7.20603	3.90668	1.87806	1.87806	2.157	2.26385	2.54412	1.87806	1.9336	2.71862	1.87806	2.65402	2.1463	2.98348	1.87806	4.56621	2.96609	3.18944	1.87806
GSM3405169	4.05192	1.92879	1.92879	1.92879	1.92879	1.92879	1.92879	1.92879	1.92879	1.92879	1.92879	1.92879	1.92879	1.92879	1.92879	1.92879	1.92879	4.98929	6.51779	1.92879	1.92879	1.92879	1.92879	1.92879	1.92879	1.92879	1.92879	1.92879	1.92879	1.92879	4.99398	1.92879	1.92879	1.92879	4.62315	4.48743	1.92879	1.92879	1.92879	1.92879	1.92879	1.92879	1.92879	1.92879	1.92879	4.42388	1.92879	1.92879	1.92879
GSM3404877	1.88019	1.88019	2.53973	1.88019	1.88019	1.88019	1.88019	1.88019	1.88019	1.88019	1.88019	1.88019	1.88019	1.88019	1.88019	2.8622	1.88019	1.88019	3.70021	1.88019	1.88019	1.88019	1.88019	1.88019	1.88019	1.88019	2.3738	1.88019	1.88019	1.88019	3.13552	1.88019	1.88019	1.88019	1.88019	1.88019	2.72906	1.88019	1.88019	1.88019	1.88019	1.88019	1.88019	1.88019	1.88019	4.35324	3.36929	2.93193	1.88019
GSM3405146	1.87966	1.87966	1.87966	1.87966	2.4321	1.87966	1.87966	1.87966	1.87966	2.28044	1.87966	1.87966	1.87966	1.87966	1.87966	3.75113	3.30957	1.87966	3.1197	2.36606	1.87966	1.87966	1.87966	1.87966	1.87966	1.87966	2.37917	3.25281	1.87966	1.87966	5.38811	2.46028	1.87966	1.87966	1.87966	1.87966	1.87966	1.87966	1.87966	1.87966	2.57054	1.87966	2.48983	3.27582	2.25448	4.83221	3.75855	3.71453	1.87966
GSM3404944	1.88509	1.88509	1.88509	1.88509	1.88509	1.88509	1.88509	1.88509	1.88509	1.88509	1.88509	1.88509	1.88509	1.88509	1.88509	3.43252	3.53087	1.88509	3.9103	1.88509	1.88509	1.88509	1.88509	1.88509	1.88509	1.88509	1.88509	1.88509	1.88509	1.88509	3.96926	1.88509	3.09176	2.66861	1.88509	1.88509	1.88509	1.88509	1.88509	1.88509	1.88509	1.88509	1.88509	1.88509	1.88509	4.59081	3.34236	3.23674	1.88509
GSM3404880	1.88613	1.88613	1.88613	1.88613	1.88613	1.88613	1.88613	1.88613	1.88613	1.88613	1.88613	1.88613	1.88613	1.88613	1.88613	1.88613	3.21483	1.88613	3.04885	1.88613	1.88613	1.88613	1.88613	1.88613	3.02474	1.88613	1.88613	1.88613	1.88613	1.88613	4.59081	1.88613	1.88613	1.88613	1.88613	1.88613	1.88613	1.88613	1.88613	1.88613	1.88613	1.88613	1.88613	1.88613	1.88613	4.71737	1.88613	2.90382	1.88613
GSM3405008	1.87838	2.30776	1.87838	1.87838	1.87838	1.87838	1.87838	1.87838	1.87838	2.08357	1.87838	2.25	1.87838	1.87838	1.87838	2.05698	2.21872	1.87838	4.03318	2.29224	1.87838	1.87838	1.87838	1.87838	1.87838	1.87838	1.87838	1.87838	1.87838	2.7649	5.42325	2.32035	1.87838	1.87838	1.87838	1.87838	1.87838	1.87838	2.17089	1.87838	1.87838	1.87838	1.87838	3.49973	2.8383	4.68802	3.4559	4.10013	1.87838
GSM3404835	1.87818	2.19434	1.87818	1.87818	1.87818	1.87818	1.87818	1.87818	2.18837	2.12953	1.97496	1.87818	1.87818	1.87818	1.87818	1.87818	2.47037	2.0724	3.01898	2.13493	1.87818	1.87818	1.87818	2.51361	2.18689	2.21546	2.03307	2.38863	1.87818	2.08357	4.05935	2.26156	1.87818	2.16955	1.87818	1.96613	1.87818	1.87818	1.87818	1.87818	2.70605	1.87818	2.17681	2.98639	1.87818	4.42778	3.97653	3.65374	1.87818
GSM3405262	1.88248	1.88248	1.88248	1.88248	1.88248	1.88248	1.88248	1.88248	3.45251	3.61454	1.88248	1.88248	2.52986	1.88248	4.24947	4.40391	2.78589	3.44591	4.89891	1.88248	1.88248	1.88248	3.67126	2.63286	2.63531	3.07949	4.04053	3.15417	3.72556	3.95064	5.96633	3.18287	1.88248	1.88248	1.88248	3.18944	2.66098	1.88248	2.71862	1.88248	1.88248	2.7649	2.65625	3.86602	1.88248	4.7678	3.71816	2.68358	1.88248
GSM3405252	4.88983	5.02865	4.40784	4.77204	1.89818	3.88844	1.89818	5.05431	4.27622	1.89818	1.89818	1.89818	3.93947	4.42778	3.94686	5.95688	5.69115	1.89818	6.98639	4.19162	3.68222	1.89818	1.89818	1.89818	1.89818	1.89818	1.89818	1.89818	1.89818	1.89818	7.353	4.48743	1.89818	1.89818	1.89818	1.89818	1.89818	3.86953	4.55821	3.27582	1.89818	1.89818	1.89818	4.09652	1.89818	4.76353	1.89818	1.89818	1.89818
GSM3405196	1.8812	1.8812	1.8812	1.8812	1.8812	1.8812	1.8812	1.8812	1.8812	2.79385	1.8812	1.8812	1.8812	1.8812	1.8812	1.8812	2.4004	2.51773	5.83773	1.8812	1.8812	1.8812	1.8812	1.8812	1.8812	1.8812	1.8812	1.8812	1.8812	1.8812	4.90362	1.8812	1.8812	1.8812	1.8812	1.8812	1.8812	1.8812	1.8812	1.8812	1.8812	1.8812	1.8812	1.8812	1.8812	4.54272	3.21483	1.8812	1.8812
GSM3405093	1.93023	1.93023	1.93023	1.93023	1.93023	1.93023	1.93023	1.93023	1.93023	4.06685	1.93023	1.93023	1.93023	1.93023	1.93023	5.27131	3.90668	1.93023	5.65799	1.93023	1.93023	1.93023	1.93023	1.93023	1.93023	1.93023	1.93023	1.93023	1.93023	1.93023	5.54762	1.93023	1.93023	1.93023	1.93023	1.93023	1.93023	1.93023	1.93023	1.93023	1.93023	1.93023	1.93023	1.93023	1.93023	4.09273	1.93023	1.93023	1.93023
GSM3405225	1.89278	1.89278	1.89278	1.89278	1.89278	1.89278	1.89278	1.89278	1.89278	3.67126	1.89278	1.89278	1.89278	1.89278	1.89278	1.89278	1.89278	1.89278	5.24136	1.89278	1.89278	1.89278	1.89278	1.89278	1.89278	1.89278	1.89278	1.89278	1.89278	1.89278	4.21077	1.89278	4.61898	1.89278	1.89278	1.89278	1.89278	1.89278	1.89278	1.89278	1.89278	1.89278	1.89278	3.29616	1.89278	4.53855	1.89278	1.89278	1.89278
GSM3405142	1.90137	1.90137	1.90137	1.90137	1.90137	1.90137	1.90137	1.90137	1.90137	1.90137	1.90137	1.90137	1.90137	1.90137	1.90137	1.90137	1.90137	1.90137	4.12273	1.90137	1.90137	1.90137	1.90137	1.90137	1.90137	1.90137	1.90137	1.90137	1.90137	1.90137	4.07437	1.90137	1.90137	1.90137	1.90137	1.90137	1.90137	1.90137	1.90137	1.90137	1.90137	1.90137	3.32893	3.79147	1.90137	4.88983	3.65722	1.90137	1.90137
GSM3405018	1.87806	1.90391	1.87806	1.88809	2.09506	1.87806	2.05392	2.75987	2.06787	3.17669	1.87806	1.87806	1.91505	1.87806	2.13622	2.65866	3.08245	2.70098	3.5238	1.98938	1.96276	1.91687	2.66601	2.30036	2.14238	1.94938	3.14169	2.74956	2.01203	1.87806	4.92262	1.87806	1.87806	2.65402	1.87806	2.19867	1.87806	1.87806	2.72906	1.97176	1.96613	1.87806	2.79917	3.34236	1.87806	4.56621	3.92107	3.81785	1.87806
GSM3405012	1.87935	1.87935	1.87935	1.87935	1.87935	1.87935	1.87935	1.87935	1.87935	2.63777	1.87935	1.87935	1.87935	1.87935	1.87935	2.67856	1.87935	1.87935	2.88153	2.49857	1.87935	1.87935	1.87935	1.87935	1.87935	1.87935	1.87935	1.87935	1.87935	2.22021	3.46592	2.31513	1.87935	1.87935	1.87935	1.87935	1.87935	2.20624	1.87935	2.33868	2.31306	1.87935	2.45404	3.27252	2.26912	4.55051	3.71816	3.61454	1.87935
GSM3405038	1.88629	2.80729	1.88629	1.88629	1.88629	1.88629	1.88629	1.88629	1.88629	3.21483	1.88629	1.88629	1.88629	1.88629	1.88629	4.22996	3.20831	1.88629	6.79386	1.88629	1.88629	1.88629	1.88629	1.88629	1.88629	1.88629	1.88629	1.88629	1.88629	1.88629	5.9195	2.77813	1.88629	1.88629	1.88629	1.88629	1.88629	1.88629	2.9487	1.88629	1.88629	1.88629	1.88629	1.88629	1.88629	4.70902	3.03378	2.91496	1.88629
GSM3404876	1.87846	2.52864	1.87846	2.17405	2.31306	1.87846	2.23734	1.87846	1.87846	3.18613	1.87846	1.87846	1.87846	1.87846	1.87846	2.71616	2.28044	2.09158	6.16132	1.87846	2.04118	1.87846	2.25	2.40233	1.87846	1.87846	2.19279	2.55688	1.87846	1.87846	5.4157	2.4683	1.87846	1.87846	1.87846	1.87846	1.87846	1.87846	2.80729	1.87846	2.87902	1.87846	2.14117	3.95064	1.87846	4.71737	3.78046	3.57609	1.87846
GSM3404999	1.87823	2.49424	1.87823	1.87823	1.87823	1.87823	1.87823	1.87823	1.87823	1.87823	1.87823	1.87823	1.87823	1.87823	1.87823	2.2077	2.89535	1.87823	5.91031	2.39261	1.87823	1.87823	1.87823	2.01111	1.87823	1.87823	2.02054	1.87823	1.87823	1.87823	4.49143	2.12463	1.87823	1.87823	1.87823	1.87823	1.87823	1.87823	1.87823	1.87823	2.46432	1.87823	1.87823	3.286	2.0091	4.89431	3.55893	3.20523	1.87823
GSM3405261	1.89423	1.89423	1.89423	1.89423	1.89423	1.89423	3.92854	1.89423	1.89423	1.89423	4.14932	1.89423	5.00378	1.89423	1.89423	1.89423	1.89423	4.95067	5.84708	1.89423	1.89423	1.89423	1.89423	1.89423	1.89423	1.89423	5.03371	4.53101	3.71107	5.9195	1.89423	1.89423	1.89423	1.89423	4.34174	5.29619	1.89423	1.89423	1.89423	1.89423	1.89423	1.89423	3.9103	4.04811	5.22901	6.57687	1.89423	1.89423	1.89423
GSM3405100	1.88779	1.88779	1.88779	1.88779	3.37591	3.28251	3.123	1.88779	1.88779	1.88779	1.88779	1.88779	1.88779	1.88779	3.18613	1.88779	1.88779	1.88779	4.90819	1.88779	1.88779	1.88779	3.40576	2.8622	3.08866	1.88779	1.88779	1.88779	1.88779	1.88779	4.70902	3.00868	1.88779	1.88779	1.88779	1.88779	1.88779	1.88779	3.67476	3.05197	1.88779	1.88779	1.88779	1.88779	1.88779	4.30706	4.3725	3.79519	1.88779
GSM3405111	1.88383	1.88383	1.88383	1.88383	1.88383	1.88383	1.88383	1.88383	1.88383	1.88383	1.88383	1.88383	1.88383	1.88383	1.88383	2.84527	3.18613	1.88383	4.28378	1.88383	1.88383	1.88383	1.88383	1.88383	1.88383	1.88383	2.82089	1.88383	1.88383	1.88383	3.91739	1.88383	1.88383	1.88383	1.88383	1.88383	1.88383	1.88383	1.88383	1.88383	1.88383	1.88383	1.88383	3.08866	1.88383	4.33393	4.39601	3.72911	1.88383
GSM3404817	1.87842	2.16223	1.87842	1.87842	2.03998	1.87842	1.87842	2.48318	1.87842	3.73651	1.87842	1.87842	3.39597	1.87842	3.79908	6.62588	6.52972	1.87842	5.95688	2.70605	2.18267	1.87842	1.87842	2.23889	2.96322	1.87842	1.87842	3.06376	1.87842	1.87842	7.25879	2.87061	2.14758	1.87842	2.64473	2.88697	3.18613	2.6859	2.61131	4.19535	1.87842	2.15362	3.41928	3.10093	2.75987	4.2533	2.8236	3.81022	1.87842
GSM3405156	2.69315	2.62094	1.88428	1.88428	1.88428	1.88428	1.88428	1.88428	1.88428	3.4559	1.88428	1.88428	1.88428	1.88428	2.64232	3.91739	2.90938	1.88428	5.36133	3.10405	1.88428	1.88428	2.6304	1.88428	1.88428	1.88428	1.88428	1.88428	1.88428	1.88428	5.16011	3.5203	1.88428	2.63286	1.88428	1.88428	1.88428	1.88428	1.88428	1.88428	1.88428	1.88428	1.88428	3.85492	1.88428	4.88983	4.15311	4.28378	1.88428
GSM3404930	1.88707	3.46915	1.88707	1.88707	1.88707	1.88707	3.19901	1.88707	1.88707	1.88707	1.88707	1.88707	3.22745	1.88707	1.88707	1.88707	4.00308	3.34587	1.88707	3.16352	1.88707	1.88707	3.60039	2.99814	1.88707	1.88707	1.88707	3.25617	1.88707	4.67979	3.4127	3.1103	1.88707	1.88707	1.88707	1.88707	1.88707	1.88707	1.88707	2.9778	4.83221	1.88707	1.88707	3.89217	1.88707	4.84967	4.4	4.10767	1.88707
GSM3405066	1.87806	2.67339	1.87806	1.87806	1.87806	1.87806	1.87806	1.87806	1.87806	1.87806	1.87806	1.87806	1.87806	1.87806	1.87806	1.87806	2.58883	1.87806	4.89891	1.96276	1.87806	1.87806	1.87806	1.87806	1.87806	1.87806	2.02746	1.87806	1.87806	1.87806	3.45251	2.0249	1.87806	1.87806	1.87806	1.87806	1.87806	1.87806	1.87806	1.87806	2.16519	1.87806	1.87806	2.98057	1.94759	4.99398	3.70021	3.30957	1.87806
GSM3405119	1.87917	2.58883	1.87917	1.87917	1.87917	1.87917	1.87917	1.87917	1.87917	1.87917	1.87917	1.87917	1.87917	1.87917	1.87917	2.99222	1.87917	1.87917	5.40156	1.87917	1.87917	1.87917	1.87917	2.5842	1.87917	1.87917	1.87917	1.87917	2.2839	1.87917	3.84001	1.87917	1.87917	1.87917	1.87917	1.87917	1.87917	1.87917	2.25754	1.87917	2.36029	1.87917	1.87917	3.4559	1.87917	4.49557	3.63924	3.41583	1.87917
GSM3405132	1.87848	2.60694	1.87848	1.87848	1.87848	1.87848	1.87848	2.22701	1.87848	2.44775	2.10605	1.87848	2.16095	1.87848	1.87848	3.09468	3.67126	2.26553	6.2212	3.06095	1.87848	1.87848	1.87848	1.87848	2.3024	2.15288	1.87848	1.87848	1.87848	2.18267	4.8762	2.80729	1.87848	2.04699	1.87848	1.87848	1.87848	1.87848	1.87848	1.87848	2.68107	2.04979	2.2515	3.04589	2.52224	4.77204	3.91391	3.82536	1.87848
GSM3405236	4.60282	4.66337	4.26484	1.91037	3.82899	4.50348	4.01054	3.81785	4.41179	6.62588	3.9103	1.91037	5.43027	1.91037	3.53766	6.07195	5.85584	5.19996	7.32663	1.91037	3.79519	1.91037	5.70818	5.16011	4.34953	4.19535	4.46353	4.31864	4.89891	1.91037	7.65579	4.36868	1.91037	3.70739	1.91037	5.04418	3.88844	3.55537	4.82796	4.33791	1.91037	3.6642	4.80661	3.85105	1.91037	5.06431	3.95807	1.91037	1.91037
GSM3405254	4.47936	1.91539	4.51526	1.91539	4.27622	4.08162	1.91539	1.91539	4.03318	3.66769	1.91539	1.91539	1.91539	4.19535	4.21826	4.66337	3.95435	1.91539	6.2212	1.91539	4.41978	1.91539	3.85492	1.91539	1.91539	1.91539	1.91539	1.91539	3.79147	1.91539	7.37971	4.5075	1.91539	1.91539	1.91539	1.91539	1.91539	1.91539	4.24753	1.91539	1.91539	1.91539	1.91539	4.4517	1.91539	4.55434	4.50348	1.91539	1.91539
GSM3405035	1.87806	2.80729	1.89843	1.89129	1.89188	1.87806	1.87806	1.97109	1.88284	3.25617	1.87806	1.88968	1.87806	1.87806	1.87806	3.4559	2.40441	1.87806	6.63842	2.81541	1.87806	1.87806	1.87806	1.87806	1.90496	1.89896	2.4562	2.09393	1.87806	2.30948	5.02331	2.91214	1.87806	1.87806	1.87806	1.87806	1.87806	1.87806	2.32585	2.78335	1.87806	1.87806	2.18411	2.58176	1.8856	4.59081	3.45911	3.52726	1.87806
GSM3404796	1.8818	1.8818	1.8818	1.8818	1.8818	1.8818	1.8818	1.8818	1.8818	3.14792	1.8818	1.8818	1.8818	1.8818	1.8818	1.8818	1.8818	1.8818	1.8818	2.67856	1.8818	1.8818	1.8818	1.8818	1.8818	1.8818	1.8818	1.8818	1.8818	1.8818	3.65374	1.8818	1.8818	1.8818	1.8818	1.8818	1.8818	1.8818	1.8818	1.8818	1.8818	1.8818	1.8818	1.8818	1.8818	4.63478	4.05562	3.38933	1.8818
GSM3405114	1.87944	2.66601	1.87944	1.87944	1.87944	1.87944	1.87944	1.87944	1.87944	3.66769	1.87944	1.87944	1.87944	2.28716	1.87944	2.54412	1.87944	1.87944	4.65531	1.87944	1.87944	1.87944	1.87944	1.87944	1.87944	1.87944	1.87944	1.87944	1.87944	1.87944	3.40915	2.53321	1.87944	1.87944	1.87944	1.87944	1.87944	1.87944	1.87944	1.87944	2.46028	1.87944	2.42999	2.38863	1.87944	4.5075	3.78046	3.84747	1.87944
GSM3404782	1.90128	1.90128	4.14554	1.90128	3.51339	3.93202	1.90128	3.68222	1.90128	4.96025	1.90128	1.90128	1.90128	1.90128	1.90128	1.90128	3.70375	3.61454	5.22901	1.90128	1.90128	1.90128	1.90128	1.90128	3.49298	1.90128	1.90128	1.90128	3.85105	1.90128	5.5249	3.31943	1.90128	3.95064	1.90128	4.16456	1.90128	1.90128	1.90128	1.90128	1.90128	1.90128	1.90128	3.82899	6.67523	5.04906	1.90128	1.90128	1.90128
GSM3405153	1.87888	1.87888	1.87888	1.87888	1.87888	1.87888	1.87888	2.41196	1.87888	2.13225	1.87888	1.87888	1.87888	1.87888	1.87888	1.87888	2.88966	1.87888	4.63478	2.87902	1.87888	2.18837	1.87888	1.87888	1.87888	2.62094	1.87888	2.30776	1.87888	2.52864	4.0854	2.15159	1.87888	1.87888	1.87888	1.87888	1.87888	1.87888	1.87888	1.87888	3.16352	1.87888	1.87888	3.1604	2.32768	4.51918	3.6322	3.64644	1.87888
GSM3404935	3.814	4.13045	4.14932	3.68581	1.88589	1.88589	1.88589	3.74019	4.05562	1.88589	1.88589	1.88589	4.25717	1.88589	1.88589	4.36477	4.08162	1.88589	6.63842	2.75211	3.46915	1.88589	1.88589	1.88589	1.88589	1.88589	1.88589	4.75917	2.84817	3.24001	6.62588	3.7621	1.88589	1.88589	1.88589	1.88589	1.88589	1.88589	3.66074	1.88589	1.88589	3.41928	1.88589	1.88589	1.88589	5.08457	3.40576	3.07949	1.88589
GSM3405242	1.97714	1.97714	1.97714	1.97714	1.97714	1.97714	1.97714	1.97714	1.97714	1.97714	1.97714	1.97714	1.97714	1.97714	1.97714	1.97714	1.97714	4.69217	6.29389	1.97714	1.97714	1.97714	1.97714	1.97714	1.97714	1.97714	1.97714	1.97714	1.97714	1.97714	5.39497	1.97714	1.97714	1.97714	1.97714	1.97714	1.97714	1.97714	1.97714	1.97714	1.97714	1.97714	1.97714	1.97714	1.97714	1.97714	1.97714	1.97714	1.97714
GSM3405117	1.90336	1.90336	1.90336	1.90336	1.90336	1.90336	1.90336	1.90336	1.90336	1.90336	1.90336	1.90336	1.90336	1.90336	1.90336	1.90336	1.90336	1.90336	1.90336	1.90336	1.90336	1.90336	1.90336	1.90336	1.90336	1.90336	1.90336	1.90336	1.90336	1.90336	3.79147	1.90336	1.90336	1.90336	1.90336	1.90336	1.90336	1.90336	1.90336	1.90336	1.90336	1.90336	1.90336	1.90336	1.90336	4.68395	3.83632	3.55191	1.90336
GSM3404984	1.87841	1.87841	1.87841	1.87841	1.87841	2.26385	1.87841	2.41604	1.87841	2.41896	1.87841	1.87841	2.44584	1.87841	1.87841	1.87841	1.87841	1.87841	2.03307	1.87841	1.87841	1.87841	1.87841	1.87841	2.14238	1.87841	1.87841	1.87841	2.09393	2.8236	3.54861	2.31306	1.87841	1.87841	1.87841	2.18267	1.87841	1.87841	2.12338	2.9893	2.04699	1.87841	1.87841	3.06671	1.87841	4.76353	3.03079	2.28044	1.87841
GSM3405149	1.87968	1.87968	1.87968	2.35127	1.87968	1.87968	2.66353	2.57961	2.56812	3.38933	1.87968	1.87968	1.87968	1.87968	1.87968	2.35497	3.34587	1.87968	4.0854	1.87968	2.61483	1.87968	1.87968	1.87968	2.28895	1.87968	1.87968	1.87968	1.87968	1.87968	4.39188	2.76242	1.87968	1.87968	1.87968	1.87968	1.87968	1.87968	2.83424	1.87968	3.27582	1.87968	2.43996	2.92925	1.87968	4.66743	3.92854	4.26097	1.87968
GSM3405086	1.88505	3.22427	1.88505	1.88505	1.88505	1.88505	1.88505	1.88505	1.88505	1.88505	1.88505	1.88505	1.88505	1.88505	1.88505	3.13853	1.88505	2.67104	6.03259	1.88505	1.88505	1.88505	1.88505	1.88505	1.88505	1.88505	1.88505	1.88505	1.88505	1.88505	5.16571	1.88505	1.88505	1.88505	1.88505	1.88505	1.88505	1.88505	1.88505	1.88505	1.88505	1.88505	1.88505	2.75469	1.88505	4.57038	3.36605	3.24001	1.88505
GSM3405087	1.87956	2.50511	1.87956	1.87956	1.87956	1.87956	1.87956	1.87956	1.87956	1.87956	1.87956	1.87956	1.87956	1.87956	1.87956	2.31689	2.80729	1.87956	4.06685	1.87956	1.87956	1.87956	1.87956	1.87956	1.87956	1.87956	1.87956	1.87956	1.87956	1.87956	4.14554	1.87956	1.87956	1.87956	1.87956	1.87956	1.87956	1.87956	1.87956	1.87956	1.87956	1.87956	1.87956	2.8539	2.44775	4.45548	3.65722	3.68222	1.87956
GSM3404889	1.88056	1.88056	1.88056	1.88056	2.68107	1.88056	1.88056	1.88056	2.36413	1.88056	1.88056	1.88056	1.88056	1.88056	1.88056	2.37181	1.88056	1.88056	2.90095	1.88056	1.88056	1.88056	1.88056	2.62798	1.88056	1.88056	1.88056	1.88056	1.88056	1.88056	3.61101	2.36232	1.88056	1.88056	1.88056	1.88056	1.88056	1.88056	1.88056	2.39261	1.88056	1.88056	2.33868	3.26263	1.88056	4.40391	4.12673	3.53766	1.88056
GSM3405198	1.88509	1.88509	1.88509	1.88509	1.88509	1.88509	1.88509	1.88509	1.88509	3.23354	1.88509	1.88509	1.88509	1.88509	1.88509	3.74019	3.75113	1.88509	6.2834	1.88509	1.88509	1.88509	3.01015	1.88509	2.8676	1.88509	1.88509	1.88509	1.88509	1.88509	4.92262	1.88509	1.88509	1.88509	1.88509	1.88509	1.88509	1.88509	1.88509	1.88509	1.88509	1.88509	1.88509	1.88509	1.88509	5.24136	4.03318	3.13853	1.88509
GSM3405205	1.87888	1.87888	1.87888	1.87888	1.87888	1.87888	1.87888	1.87888	1.87888	2.64473	1.87888	1.87888	1.87888	1.87888	1.87888	3.78777	3.79147	1.87888	6.23171	2.2839	1.87888	1.87888	1.87888	1.87888	2.20175	1.87888	1.87888	1.87888	1.87888	1.87888	5.32835	2.31689	1.87888	1.87888	1.87888	1.87888	1.87888	1.87888	2.21397	1.87888	2.11852	1.87888	1.87888	3.1604	1.87888	4.74266	3.43916	4.3725	1.87888
GSM3404914	3.94316	3.15717	5.04906	2.69562	2.34765	1.91339	1.93847	1.9935	2.5061	3.26922	2.73936	1.87806	3.1103	1.87806	1.87806	2.80729	2.81001	1.87806	6.67523	1.93261	2.92925	1.91894	1.87806	2.25596	2.72906	2.10127	2.21397	2.08139	2.34587	2.37651	4.91282	1.87806	1.87806	1.87806	2.17681	1.87806	2.57272	1.87806	2.75211	1.87806	2.79917	2.43799	1.94543	3.20221	3.28251	4.81951	3.03378	2.36029	1.87806
GSM3404860	1.88076	1.88076	1.88076	1.88076	1.88076	1.88076	1.88076	1.88076	1.88076	1.88076	1.88076	1.88076	1.88076	1.88076	1.88076	1.88076	1.88076	1.88076	4.35324	1.88076	1.88076	1.88076	1.88076	2.61131	1.88076	1.88076	1.88076	1.88076	1.88076	1.88076	3.33216	1.88076	1.88076	1.88076	1.88076	1.88076	1.88076	1.88076	1.88076	1.88076	2.86363	1.88076	2.42191	3.03378	1.88076	5.4157	2.9487	3.01898	1.88076
GSM3405177	3.35921	1.89035	1.89035	1.89035	1.89035	1.89035	1.89035	1.89035	1.89035	3.19901	1.89035	1.89035	1.89035	1.89035	1.89035	4.36093	3.26922	3.78046	6.57687	1.89035	2.98348	1.89035	1.89035	1.89035	1.89035	1.89035	1.89035	1.89035	3.07593	1.89035	5.45128	2.95161	1.89035	4.09273	1.89035	3.19105	1.89035	1.89035	1.89035	1.89035	1.89035	1.89035	1.89035	1.89035	1.89035	4.34953	3.95807	3.22745	1.89035
GSM3404924	1.89263	3.30957	3.21137	3.00721	1.89263	1.89263	1.89263	1.89263	3.27582	3.38279	1.89263	1.89263	1.89263	1.89263	1.89263	3.21483	4.19914	3.386	5.07441	1.89263	3.00117	1.89263	3.286	1.89263	1.89263	1.89263	3.05505	1.89263	1.89263	1.89263	4.97009	1.89263	1.89263	1.89263	1.89263	3.2593	3.10093	1.89263	1.89263	1.89263	1.89263	1.89263	1.89263	1.89263	1.89263	5.14391	4.03318	3.58643	1.89263
GSM3405063	1.87856	2.20914	1.87856	2.46028	1.87856	1.87856	1.87856	1.87856	1.87856	3.17669	1.87856	1.87856	1.87856	2.0613	1.87856	1.87856	2.22543	1.87856	4.60694	1.87856	1.87856	1.87856	1.87856	1.87856	1.87856	1.87856	2.64003	1.87856	1.87856	1.87856	4.01424	2.6047	1.87856	1.87856	1.87856	1.87856	1.87856	1.87856	3.3227	2.11727	2.06993	1.87856	1.87856	3.32893	1.87856	4.4994	3.22113	3.58988	1.87856
GSM3405260	1.88774	4.2379	3.56611	4.4833	3.5935	1.88774	1.88774	1.88774	1.88774	1.88774	1.88774	1.88774	1.88774	1.88774	1.88774	1.88774	1.88774	4.03318	4.85412	1.88774	4.61898	4.68395	3.55026	3.15717	3.4759	1.88774	1.88774	1.88774	1.88774	5.82893	1.88774	1.88774	1.88774	1.88774	1.88774	3.87712	4.79792	4.54661	1.88774	1.88774	2.9893	1.88774	1.88774	1.88774	5.73326	6.20124	3.29947	1.88774	1.88774
GSM3405151	1.87951	1.87951	1.87951	1.87951	2.72386	1.87951	1.87951	1.87951	2.5114	3.48631	1.87951	1.87951	1.87951	1.87951	1.87951	1.87951	2.99814	1.87951	5.40156	1.87951	1.87951	1.87951	1.87951	1.87951	1.87951	1.87951	1.87951	1.87951	1.87951	1.87951	4.27241	2.30776	1.87951	1.87951	1.87951	1.87951	1.87951	1.87951	1.87951	1.87951	1.87951	1.87951	3.23354	3.52726	1.87951	4.61898	3.95435	2.95161	1.87951
GSM3405025	1.88348	1.88348	1.88348	1.88348	1.88348	1.88348	1.88348	1.88348	1.88348	3.32893	1.88348	1.88348	1.88348	1.88348	1.88348	1.88348	1.88348	1.88348	3.96926	1.88348	1.88348	1.88348	1.88348	1.88348	1.88348	1.88348	1.88348	1.88348	1.88348	1.88348	4.80217	2.79917	1.88348	1.88348	3.14169	1.88348	1.88348	1.88348	1.88348	3.05505	1.88348	1.88348	1.88348	1.88348	1.88348	3.84371	3.24627	3.4127	1.88348
GSM3405208	1.92104	1.92104	1.92104	1.92104	1.92104	1.92104	1.92104	1.92104	1.92104	4.21826	1.92104	1.92104	1.92104	1.92104	1.92104	3.97292	4.36477	3.92854	6.21129	1.92104	1.92104	1.92104	1.92104	1.92104	1.92104	1.92104	1.92104	1.92104	1.92104	1.92104	5.42325	1.92104	1.92104	1.92104	1.92104	4.15689	1.92104	1.92104	1.92104	6.40315	1.92104	1.92104	3.84371	1.92104	1.92104	4.62703	1.92104	1.92104	1.92104
GSM3404847	2.22458	1.87949	1.87949	1.87949	1.87949	1.87949	1.87949	1.87949	1.87949	4.12673	1.87949	1.87949	1.87949	1.87949	1.87949	3.24001	1.87949	1.87949	5.02331	1.87949	1.87949	1.87949	3.71453	2.80166	2.24527	1.87949	3.50313	3.81785	1.87949	1.87949	4.83221	1.87949	1.87949	1.87949	1.87949	1.87949	1.87949	1.87949	4.13045	1.87949	1.87949	1.87949	3.06376	4.08905	1.87949	4.31864	3.53415	3.19575	1.87949
GSM3404900	1.89007	1.89007	1.89007	1.89007	1.89007	1.89007	1.89007	1.89007	1.89007	3.07593	1.89007	1.89007	1.89007	1.89007	3.33884	3.79908	4.27241	1.89007	1.89007	1.89007	1.89007	1.89007	3.04589	1.89007	1.89007	1.89007	1.89007	1.89007	3.33216	1.89007	4.84085	1.89007	1.89007	3.71453	1.89007	3.03677	1.89007	1.89007	1.89007	1.89007	1.89007	1.89007	1.89007	1.89007	1.89007	4.79792	3.94316	1.89007	1.89007
GSM3404848	1.90687	1.90687	1.90687	1.90687	1.90687	1.90687	1.90687	1.90687	1.90687	4.23378	1.90687	1.90687	1.90687	1.90687	1.90687	1.90687	1.90687	1.90687	5.02865	1.90687	1.90687	1.90687	1.90687	1.90687	1.90687	1.90687	1.90687	3.62174	1.90687	1.90687	5.29619	1.90687	1.90687	1.90687	1.90687	1.90687	1.90687	1.90687	1.90687	1.90687	1.90687	1.90687	1.90687	4.27622	1.90687	5.12187	1.90687	1.90687	1.90687
GSM3405212	1.94992	1.94992	1.94992	1.94992	1.94992	1.94992	1.94992	1.94992	1.94992	1.94992	1.94992	1.94992	1.94992	1.94992	1.94992	4.63887	4.84522	4.31102	6.01427	1.94992	1.94992	1.94992	1.94992	1.94992	1.94992	1.94992	1.94992	1.94992	1.94992	1.94992	5.37458	1.94992	1.94992	1.94992	1.94992	1.94992	1.94992	1.94992	1.94992	1.94992	1.94992	1.94992	1.94992	1.94992	1.94992	4.2221	1.94992	1.94992	1.94992
GSM3404838	1.87806	2.26726	1.87806	1.87806	1.87806	1.87806	1.96417	1.87806	1.87806	2.05603	1.87806	1.87806	1.87806	1.87806	1.87806	1.87806	2.45003	1.87806	4.51142	2.03209	1.87806	1.87806	1.87806	2.11596	1.93906	1.87806	1.87806	1.87806	1.87806	1.87806	4.22607	1.87806	1.87806	1.87806	1.87806	1.87806	1.87806	1.87806	1.87806	1.87806	2.47247	1.87806	1.87806	3.28953	1.87806	4.99398	3.44591	3.41928	1.87806
GSM3405013	1.8806	1.8806	1.8806	1.8806	1.8806	1.8806	1.8806	1.8806	1.8806	2.69315	1.8806	1.8806	1.8806	1.8806	1.8806	2.48542	1.8806	1.8806	5.13828	1.8806	2.90382	1.8806	1.8806	2.5842	3.286	1.8806	2.75987	1.8806	1.8806	1.8806	4.13417	1.8806	1.8806	1.8806	1.8806	1.8806	1.8806	1.8806	1.8806	1.8806	1.8806	1.8806	1.8806	3.48631	1.8806	4.3725	2.4321	3.40254	1.8806
GSM3405239	3.60733	3.15717	1.88236	1.88236	2.66601	2.70605	1.88236	4.00308	4.7301	5.06933	3.65	1.88236	5.74189	3.52726	4.69631	7.15158	5.77635	2.68358	6.61357	5.17135	4.07437	1.88236	3.93947	3.48631	3.82158	3.6288	3.81022	2.91214	3.24001	1.88236	7.60418	4.90362	2.67339	4.02568	1.88236	2.98057	1.88236	1.88236	3.67301	3.98789	1.88236	4.19535	4.60694	3.42256	1.88236	5.29619	3.79519	4.52315	1.88236
GSM3405241	1.88044	2.34765	1.88044	1.88044	1.88044	1.88044	1.88044	1.88044	1.88044	1.88044	1.88044	1.88044	1.88044	1.88044	1.88044	2.81541	3.06376	1.88044	5.82893	1.88044	1.88044	1.88044	1.88044	1.88044	1.88044	1.88044	1.88044	1.88044	1.88044	1.88044	4.81951	1.88044	1.88044	1.88044	1.88044	1.88044	1.88044	1.88044	1.88044	1.88044	1.88044	1.88044	1.88044	2.50935	1.88044	4.97498	3.51687	2.71616	1.88044
GSM3405049	1.87806	1.95805	1.91065	1.87806	1.87806	1.87806	1.87806	1.93452	1.87806	2.6047	1.87806	1.87806	1.87806	1.87806	1.87806	2.36413	2.3738	1.87806	6.58943	2.99533	1.87806	1.87806	1.87806	1.92615	1.87806	1.87806	1.97176	1.87806	1.87806	1.87806	4.95067	2.37566	1.95249	1.90441	1.87806	1.87806	1.87806	1.87806	1.94382	1.87806	1.89523	1.87806	1.87806	2.51773	2.07817	4.72152	2.88434	3.013	1.87806
GSM3405010	1.886	3.1324	1.886	1.886	1.886	1.886	1.886	1.886	1.886	1.886	1.886	1.886	1.886	1.886	1.886	3.18287	1.886	1.886	5.43725	1.886	1.886	1.886	1.886	1.886	1.886	1.886	1.886	1.886	1.886	1.886	5.27719	1.886	1.886	1.886	1.886	2.79635	1.886	1.886	1.886	1.886	1.886	1.886	1.886	3.11333	1.886	4.61094	2.83691	1.886	1.886
GSM3405267	1.88925	1.88925	1.88925	1.88925	1.88925	1.88925	1.88925	1.88925	1.88925	1.88925	1.88925	1.88925	1.88925	1.88925	1.88925	2.96322	1.88925	1.88925	5.43725	1.88925	1.88925	1.88925	1.88925	1.88925	1.88925	1.88925	1.88925	1.88925	1.88925	1.88925	4.5786	1.88925	1.88925	1.88925	1.88925	1.88925	1.88925	1.88925	1.88925	1.88925	1.88925	1.88925	1.88925	1.88925	1.88925	5.20565	3.84001	1.88925	1.88925
GSM3405054	1.87871	2.71373	1.87871	1.87871	1.87871	1.87871	1.87871	1.87871	1.87871	4.08162	1.87871	1.87871	1.87871	1.87871	1.87871	2.76748	3.92486	2.72906	4.78504	2.41797	2.74956	1.87871	1.87871	1.87871	1.87871	1.87871	1.87871	1.87871	1.87871	3.57609	5.08961	2.16442	1.87871	2.46432	1.87871	1.87871	1.87871	1.87871	2.27718	1.87871	1.87871	1.87871	1.87871	2.18837	3.97653	4.4	3.76939	2.43105	1.87871
GSM3405125	1.87872	2.4139	1.87872	1.87872	1.87872	1.87872	1.87872	1.87872	1.87872	2.46628	1.87872	1.87872	1.87872	1.87872	1.87872	2.57054	2.42585	1.87872	4.28005	1.87872	1.87872	1.87872	1.87872	2.67339	1.87872	1.87872	2.25754	1.87872	1.87872	1.87872	4.14178	1.87872	1.87872	1.87872	1.87872	1.87872	1.87872	1.87872	1.87872	2.32768	2.79635	1.87872	1.87872	3.69658	2.16519	4.72577	4.28378	3.95435	1.87872
GSM3404936	1.90793	1.90793	1.90793	1.90793	1.90793	1.90793	1.90793	1.90793	5.43027	1.90793	1.90793	1.90793	4.35324	1.90793	4.49557	4.87178	3.89581	3.46592	6.34796	1.90793	1.90793	1.90793	1.90793	1.90793	1.90793	1.90793	1.90793	1.90793	1.90793	1.90793	5.88324	1.90793	1.90793	1.90793	1.90793	3.6642	1.90793	1.90793	1.90793	1.90793	1.90793	1.90793	1.90793	4.90362	1.90793	4.40784	4.05562	4.4517	1.90793
GSM3404893	1.89776	1.89776	1.89776	1.89776	1.89776	3.27909	1.89776	1.89776	1.89776	1.89776	1.89776	1.89776	1.89776	1.89776	1.89776	1.89776	1.89776	3.24627	3.57956	1.89776	3.4759	1.89776	1.89776	1.89776	1.89776	1.89776	1.89776	1.89776	1.89776	1.89776	4.40391	1.89776	1.89776	1.89776	1.89776	1.89776	1.89776	4.26097	1.89776	1.89776	1.89776	1.89776	1.89776	1.89776	1.89776	4.35324	3.94686	3.39922	1.89776
GSM3404915	1.89926	1.89926	1.89926	1.89926	1.89926	1.89926	1.89926	1.89926	1.89926	3.56437	1.89926	1.89926	1.89926	1.89926	1.89926	4.45548	3.38279	1.89926	6.27337	1.89926	1.89926	1.89926	1.89926	1.89926	1.89926	1.89926	1.89926	1.89926	1.89926	1.89926	5.69952	1.89926	1.89926	1.89926	1.89926	1.89926	1.89926	1.89926	1.89926	1.89926	1.89926	1.89926	1.89926	1.89926	1.89926	4.70472	3.55191	1.89926	1.89926
GSM3405031	1.88184	1.88184	1.88184	1.88184	1.88184	1.88184	1.88184	1.88184	1.88184	3.79519	1.88184	1.88184	1.88184	1.88184	1.88184	1.88184	2.94021	1.88184	6.03259	1.88184	1.88184	1.88184	1.88184	1.88184	1.88184	1.88184	1.88184	1.88184	1.88184	1.88184	4.86279	1.88184	1.88184	1.88184	1.88184	1.88184	1.88184	1.88184	1.88184	1.88184	1.88184	1.88184	2.88434	2.91496	2.6047	4.63478	1.88184	3.67837	1.88184
GSM3405170	3.21806	3.91391	3.10093	1.88724	1.88724	1.88724	3.29616	4.7937	3.30957	3.23674	1.88724	1.88724	3.87325	3.24304	3.19575	4.84522	4.81951	4.10767	6.84795	3.1197	3.10712	1.88724	3.71453	3.36605	3.30625	2.84817	1.88724	1.88724	1.88724	1.88724	5.69952	3.66948	1.88724	1.88724	1.88724	3.4759	3.18613	1.88724	3.92854	3.54147	1.88724	3.00117	3.56262	2.79635	1.88724	4.59488	3.9803	3.1103	1.88724
GSM3405228	1.91118	1.91118	1.91118	1.91118	1.91118	1.91118	3.69292	4.52715	1.91118	4.14554	1.91118	1.91118	4.66743	1.91118	1.91118	5.24723	5.7676	1.91118	6.93074	3.83632	4.21462	1.91118	1.91118	4.16085	1.91118	1.91118	1.91118	1.91118	3.72182	1.91118	6.5409	3.64279	1.91118	1.91118	1.91118	3.94316	1.91118	1.91118	4.36477	1.91118	1.91118	1.91118	1.91118	1.91118	1.91118	4.99881	1.91118	1.91118	1.91118
GSM3405161	1.8782	2.49221	1.8782	2.00741	1.8782	1.8782	2.17681	1.8782	1.8782	2.42999	1.8782	1.8782	1.8782	1.8782	1.8782	1.8782	2.15561	2.05392	2.67339	1.98475	1.8782	1.8782	1.8782	1.8782	1.8782	1.8782	1.97577	1.8782	1.8782	1.8782	3.82536	2.13746	1.8782	1.8782	1.8782	1.8782	1.8782	1.8782	2.10545	1.8782	2.29063	1.8782	1.8782	3.24964	1.8782	4.75106	3.54495	3.1324	1.8782
GSM3405217	1.97143	1.97143	1.97143	1.97143	1.97143	1.97143	1.97143	1.97143	1.97143	4.51918	1.97143	1.97143	1.97143	1.97143	1.97143	1.97143	4.4994	1.97143	6.30438	1.97143	1.97143	1.97143	1.97143	1.97143	1.97143	1.97143	1.97143	1.97143	1.97143	1.97143	6.26292	1.97143	1.97143	1.97143	1.97143	1.97143	1.97143	1.97143	4.56218	1.97143	1.97143	1.97143	1.97143	1.97143	1.97143	4.62703	1.97143	1.97143	1.97143
GSM3405140	1.87866	1.87866	1.87866	1.87866	1.87866	1.87866	1.87866	1.87866	1.87866	2.62798	1.87866	1.87866	2.13356	1.87866	1.87866	2.60694	3.44266	1.87866	6.08185	2.43607	2.09034	1.87866	1.87866	2.30036	1.87866	1.87866	2.31513	2.35497	1.87866	1.87866	5.0086	1.87866	1.87866	1.87866	1.87866	1.87866	1.87866	1.87866	2.93193	1.87866	1.87866	1.87866	1.87866	2.88697	2.12463	4.95558	3.23674	2.95735	1.87866
GSM3405180	1.90336	1.90336	1.90336	1.90336	1.90336	1.90336	1.90336	1.90336	1.90336	3.9103	1.90336	1.90336	1.90336	1.90336	1.90336	4.41564	4.26097	1.90336	6.04202	1.90336	1.90336	1.90336	1.90336	1.90336	1.90336	1.90336	1.90336	1.90336	1.90336	1.90336	6.09192	1.90336	1.90336	1.90336	1.90336	3.69658	1.90336	1.90336	3.97653	1.90336	1.90336	1.90336	1.90336	1.90336	1.90336	4.2533	1.90336	1.90336	1.90336
GSM3405041	3.21959	3.79519	4.30706	2.73181	1.88374	1.88374	1.88374	2.80166	1.88374	4.29155	1.88374	1.88374	1.88374	1.88374	1.88374	3.14792	3.84371	1.88374	7.37971	2.78072	1.88374	1.88374	1.88374	1.88374	1.88374	1.88374	1.88374	1.88374	1.88374	1.88374	6.45941	3.75855	1.88374	3.08866	1.88374	1.88374	1.88374	1.88374	3.67126	1.88374	2.93461	1.88374	1.88374	1.88374	1.88374	4.78062	3.40915	3.23354	1.88374
GSM3404865	1.89787	1.89787	1.89787	1.89787	1.89787	1.89787	1.89787	1.89787	1.89787	1.89787	1.89787	1.89787	1.89787	1.89787	1.89787	1.89787	3.7621	3.35584	1.89787	1.89787	1.89787	1.89787	1.89787	1.89787	1.89787	1.89787	1.89787	1.89787	1.89787	1.89787	3.79908	1.89787	1.89787	1.89787	1.89787	1.89787	1.89787	1.89787	1.89787	1.89787	1.89787	1.89787	1.89787	1.89787	1.89787	4.74266	3.44909	3.3227	1.89787
GSM3405116	1.87943	2.43996	1.87943	1.87943	1.87943	1.87943	1.87943	1.87943	1.87943	2.56557	1.87943	1.87943	1.87943	1.87943	1.87943	1.87943	3.23354	1.87943	2.89256	1.87943	1.87943	1.87943	1.87943	1.87943	1.87943	1.87943	2.52015	1.87943	1.87943	1.87943	4.03318	1.87943	1.87943	1.87943	1.87943	1.87943	1.87943	1.87943	1.87943	1.87943	2.37181	1.87943	2.29866	3.61454	1.87943	4.5075	3.98789	3.54147	1.87943
GSM3405233	1.91185	1.91185	1.91185	1.91185	1.91185	1.91185	1.91185	1.91185	1.91185	1.91185	1.91185	1.91185	1.91185	1.91185	1.91185	4.5743	1.91185	4.06314	5.97587	1.91185	1.91185	1.91185	1.91185	1.91185	1.91185	1.91185	1.91185	1.91185	1.91185	1.91185	5.9195	1.91185	1.91185	1.91185	1.91185	1.91185	1.91185	1.91185	3.78409	1.91185	1.91185	1.91185	1.91185	1.91185	1.91185	4.76353	3.5935	1.91185	1.91185
GSM3405246	1.92196	1.92196	1.92196	1.92196	1.92196	1.92196	1.92196	1.92196	4.24947	3.93582	1.92196	1.92196	5.05431	1.92196	1.92196	6.13159	4.61483	4.21462	6.38141	4.26863	1.92196	1.92196	1.92196	1.92196	1.92196	1.92196	1.92196	1.92196	1.92196	1.92196	6.84795	4.47936	1.92196	1.92196	1.92196	1.92196	1.92196	1.92196	3.90293	1.92196	1.92196	1.92196	1.92196	1.92196	1.92196	4.80217	1.92196	1.92196	1.92196
GSM3405079	1.87947	1.87947	1.87947	1.87947	1.87947	1.87947	1.87947	1.87947	1.87947	1.87947	1.87947	1.87947	1.87947	1.87947	1.87947	1.87947	2.39056	1.87947	2.90382	1.87947	1.87947	1.87947	1.87947	1.87947	1.87947	1.87947	1.87947	1.87947	1.87947	1.87947	3.10405	1.87947	1.87947	1.87947	1.87947	1.87947	1.87947	1.87947	2.52224	1.87947	2.42999	1.87947	1.87947	3.2593	1.87947	4.73431	3.00434	3.71453	1.87947
GSM3405115	1.89099	3.99924	1.89099	1.89099	1.89099	1.89099	1.89099	1.89099	1.89099	3.43593	1.89099	1.89099	1.89099	1.89099	1.89099	3.48631	1.89099	1.89099	5.11629	1.89099	1.89099	1.89099	1.89099	1.89099	1.89099	1.89099	1.89099	1.89099	1.89099	1.89099	4.27241	1.89099	1.89099	1.89099	1.89099	1.89099	1.89099	1.89099	1.89099	1.89099	3.0728	1.89099	1.89099	3.93582	1.89099	4.7301	3.85492	3.49638	1.89099
GSM3405113	1.88478	1.88478	1.88478	1.88478	1.88478	2.8539	1.88478	3.7548	1.88478	2.65174	1.88478	1.88478	1.88478	1.88478	1.88478	3.09176	1.88478	1.88478	1.88478	1.88478	1.88478	2.67104	1.88478	1.88478	2.7649	3.44266	1.88478	1.88478	3.1197	1.88478	4.18771	3.11665	1.88478	3.29947	1.88478	1.88478	3.23674	1.88478	1.88478	1.88478	3.04885	1.88478	1.88478	3.92854	1.88478	5.46535	3.37248	4.05562	1.88478
GSM3405067	1.87872	2.35497	1.87872	1.87872	1.87872	1.87872	1.87872	1.87872	1.87872	2.24046	1.87872	1.87872	1.87872	1.87872	1.87872	1.87872	2.88434	1.87872	2.10723	1.87872	1.87872	1.87872	1.87872	1.87872	1.87872	1.87872	2.21073	1.87872	1.87872	1.87872	3.00117	1.87872	1.87872	2.2515	1.87872	1.87872	1.87872	1.87872	1.87872	1.87872	2.33313	1.87872	1.87872	3.28953	1.87872	4.83221	3.37591	3.20523	1.87872
GSM3405229	1.92389	1.92389	1.92389	1.92389	1.92389	1.92389	1.92389	1.92389	4.05935	4.07437	1.92389	1.92389	5.84708	1.92389	1.92389	6.48235	5.24723	1.92389	6.15121	3.96555	4.50348	1.92389	1.92389	1.92389	4.51142	1.92389	1.92389	1.92389	1.92389	1.92389	6.75424	4.19914	1.92389	1.92389	1.92389	1.92389	1.92389	1.92389	1.92389	1.92389	1.92389	4.02938	1.92389	1.92389	1.92389	4.96525	1.92389	1.92389	1.92389
GSM3405194	1.8856	1.8856	1.8856	1.8856	1.8856	1.8856	1.8856	4.2221	1.8856	3.05793	1.8856	1.8856	4.08905	1.8856	1.8856	4.46754	4.19162	2.9429	6.67523	2.98639	1.8856	1.8856	1.8856	1.8856	2.75469	1.8856	1.8856	1.8856	1.8856	1.8856	5.94754	2.92628	1.8856	1.8856	1.8856	1.8856	1.8856	1.8856	2.89823	1.8856	1.8856	1.8856	1.8856	2.87612	1.8856	4.5786	3.73651	4.38028	1.8856
GSM3405042	1.87806	1.93997	1.87806	1.88646	2.27718	1.87806	1.87806	1.87806	2.57961	3.91739	1.91037	1.87806	1.87806	1.98023	1.87806	3.53415	1.88789	1.87806	4.14178	2.48097	1.87806	1.8934	1.89882	1.87806	1.87806	2.06685	2.68829	2.30948	1.89622	2.68107	4.53855	2.65402	1.88371	1.87806	1.98224	2.53321	1.87806	1.88152	1.88473	1.9703	2.16519	1.87806	2.70098	3.18944	2.36232	5.07441	3.02334	2.88697	2.27884
GSM3405184	1.91946	1.91946	1.91946	1.91946	1.91946	1.91946	1.91946	1.91946	1.91946	3.9803	1.91946	1.91946	1.91946	1.91946	1.91946	4.47154	3.80647	3.76563	6.31502	1.91946	1.91946	1.91946	1.91946	1.91946	1.91946	1.91946	1.91946	1.91946	1.91946	1.91946	5.47286	1.91946	1.91946	1.91946	1.91946	1.91946	1.91946	1.91946	1.91946	1.91946	1.91946	1.91946	1.91946	1.91946	1.91946	4.07437	1.91946	1.91946	1.91946
GSM3404840	1.87806	1.88331	1.87806	1.87806	1.87806	1.87806	1.87806	1.87806	1.87806	2.06025	1.87806	1.87806	1.87806	1.96276	1.88854	1.90816	2.21397	1.87806	2.37181	3.17971	1.87806	1.87806	1.87806	1.8934	1.87806	1.87806	2.12709	2.2839	1.87806	1.88458	2.79385	3.50998	1.98709	2.13994	1.87806	1.87806	1.8811	1.87806	1.87806	1.97614	2.15014	1.87806	2.53321	2.95735	2.03913	4.86279	4.10374	4.14932	1.87806
GSM3405032	1.88047	1.88047	1.88047	1.88047	1.88047	1.88047	1.88047	1.88047	1.88047	3.71816	1.88047	1.88047	5.42325	1.88047	1.88047	1.88047	2.48983	1.88047	6.2834	1.88047	1.88047	1.88047	1.88047	3.43593	1.88047	1.88047	2.67856	4.38415	1.88047	1.88047	3.83267	2.42292	1.88047	1.88047	1.88047	1.88047	1.88047	1.88047	1.88047	1.88047	1.88047	1.88047	2.71373	3.24964	1.88047	4.0854	1.88047	2.93461	1.88047
GSM3405215	1.94104	1.94104	1.94104	1.94104	1.94104	1.94104	1.94104	1.94104	1.94104	4.4833	1.94104	1.94104	1.94104	1.94104	1.94104	1.94104	1.94104	1.94104	5.93833	1.94104	1.94104	1.94104	1.94104	1.94104	1.94104	1.94104	1.94104	1.94104	1.94104	1.94104	5.50984	1.94104	1.94104	1.94104	1.94104	4.26097	1.94104	1.94104	1.94104	1.94104	1.94104	1.94104	1.94104	1.94104	1.94104	4.80217	1.94104	4.05192	1.94104
GSM3404821	1.91471	1.91471	1.91471	1.91471	1.91471	1.91471	1.91471	1.91471	1.91471	1.91471	1.91471	1.91471	1.91471	1.91471	1.91471	3.95064	1.91471	1.91471	4.46754	1.91471	3.81785	1.91471	4.40391	1.91471	1.91471	1.91471	1.91471	1.91471	1.91471	1.91471	4.65927	1.91471	1.91471	1.91471	1.91471	1.91471	1.91471	1.91471	1.91471	1.91471	1.91471	1.91471	3.80285	4.19914	1.91471	4.97997	4.22996	4.23378	1.91471
GSM3405201	1.9004	1.9004	1.9004	1.9004	1.9004	1.9004	1.9004	1.9004	1.9004	4.26863	1.9004	1.9004	1.9004	1.9004	1.9004	1.9004	1.9004	3.7621	6.20124	1.9004	1.9004	1.9004	4.72577	1.9004	1.9004	1.9004	1.9004	1.9004	1.9004	1.9004	5.04906	1.9004	1.9004	1.9004	1.9004	4.08162	1.9004	1.9004	3.6642	1.9004	1.9004	1.9004	1.9004	1.9004	1.9004	4.36093	1.9004	1.9004	1.9004
GSM3405183	1.91986	1.91986	1.91986	1.91986	1.91986	1.91986	1.91986	1.91986	1.91986	1.91986	1.91986	1.91986	1.91986	1.91986	1.91986	5.02331	1.91986	1.91986	6.49416	3.73283	1.91986	1.91986	1.91986	1.91986	1.91986	1.91986	1.91986	1.91986	1.91986	1.91986	5.84708	1.91986	1.91986	1.91986	1.91986	1.91986	1.91986	1.91986	1.91986	1.91986	1.91986	1.91986	1.91986	1.91986	1.91986	3.78777	1.91986	1.91986	1.91986
GSM3404996	1.87922	1.87922	1.87922	1.87922	1.87922	1.87922	1.87922	1.87922	1.87922	1.87922	1.87922	1.87922	1.87922	1.87922	1.87922	2.36792	2.34765	1.87922	3.78409	2.17549	1.87922	1.87922	1.87922	2.53108	1.87922	1.87922	2.48097	1.87922	2.17681	1.87922	3.30625	1.87922	1.87922	1.87922	2.19357	1.87922	1.87922	1.87922	1.87922	2.93193	2.34392	2.17828	1.87922	2.99222	1.87922	4.5743	2.54616	3.36276	1.87922
GSM3405064	1.87813	1.87813	1.87813	1.87813	1.99259	1.87813	1.87813	1.87813	1.87813	3.2306	1.87813	1.87813	1.87813	1.87813	1.87813	3.27582	1.87813	1.87813	5.75057	2.11462	2.92628	1.87813	1.87813	2.06025	2.57272	2.00639	2.24132	1.87813	1.87813	1.87813	4.48743	3.69292	1.87813	1.87813	1.87813	1.87813	1.87813	1.87813	1.98938	1.87813	1.87813	1.87813	2.39837	2.88434	2.85946	3.87712	4.07437	2.92334	1.87813
GSM3404918	1.87998	1.87998	1.87998	1.87998	1.87998	1.87998	1.87998	1.87998	2.71862	3.53766	1.87998	1.87998	1.87998	1.87998	1.87998	2.37181	3.15717	1.87998	5.90143	1.87998	1.87998	1.87998	1.87998	1.87998	1.87998	1.87998	1.87998	1.87998	1.87998	1.87998	4.84085	1.87998	1.87998	1.87998	1.87998	1.87998	1.87998	1.87998	1.87998	1.87998	1.87998	1.87998	2.5977	2.80729	1.87998	6.82056	3.54861	2.98348	1.87998
GSM3405077	1.88326	1.88326	1.88326	1.88326	1.88326	3.19267	1.88326	1.88326	1.88326	1.88326	1.88326	1.88326	1.88326	1.88326	2.66353	1.88326	3.03079	1.88326	1.88326	1.88326	1.88326	1.88326	1.88326	3.17338	1.88326	1.88326	2.69315	1.88326	1.88326	2.69812	3.12644	1.88326	1.88326	2.96322	1.88326	1.88326	1.88326	1.88326	1.88326	2.64473	2.90095	1.88326	2.80729	3.35584	2.98057	5.19411	3.78777	3.47249	1.88326
GSM3404832	1.87819	2.13356	1.87819	1.87819	2.00187	1.87819	1.87819	1.87819	1.87819	2.6161	1.87819	1.87819	1.87819	1.87819	1.87819	2.13225	2.06239	1.87819	4.21826	3.22427	1.87819	1.87819	1.87819	2.96906	2.4419	1.87819	2.25448	2.21707	1.87819	3.1324	4.94611	2.72906	1.87819	2.09287	1.87819	1.87819	2.08586	1.87819	2.46432	2.55688	2.04699	1.87819	1.87819	2.33313	2.47441	4.21077	3.37591	3.04589	1.87819
GSM3404928	1.88741	1.88741	1.88741	1.88741	1.88741	1.88741	1.88741	1.88741	1.88741	1.88741	1.88741	1.88741	1.88741	1.88741	1.88741	1.88741	2.82626	3.09762	3.69292	1.88741	1.88741	1.88741	1.88741	1.88741	1.88741	1.88741	1.88741	1.88741	1.88741	1.88741	3.67837	1.88741	1.88741	1.88741	1.88741	1.88741	1.88741	1.88741	1.88741	1.88741	1.88741	1.88741	1.88741	2.79635	1.88741	4.60282	3.95435	3.61101	1.88741
GSM3404808	1.87999	5.06933	1.87999	1.87999	1.87999	1.87999	1.87999	1.87999	1.87999	1.87999	1.87999	1.87999	1.87999	2.57961	2.47037	1.87999	2.36029	1.87999	2.78335	1.87999	1.87999	1.87999	1.87999	1.87999	3.08715	1.87999	1.87999	1.87999	1.87999	1.87999	3.64644	4.95558	1.87999	1.87999	1.87999	1.87999	1.87999	1.87999	1.87999	1.87999	1.87999	1.87999	1.87999	2.46628	1.87999	4.2533	4.77204	5.03371	1.87999
GSM3405107	1.87965	2.70735	1.87965	1.87965	2.75742	2.98057	1.87965	2.58176	1.87965	3.19267	1.87965	1.87965	1.87965	2.42791	1.87965	3.19901	3.00721	2.65402	4.91282	2.24684	3.06671	2.93461	3.386	3.17971	1.87965	2.81541	3.4291	2.63531	1.87965	1.87965	4.77204	1.87965	1.87965	1.87965	2.31306	2.5612	2.66098	1.87965	3.11333	3.43252	1.87965	1.87965	1.87965	4.2417	2.45811	4.69217	3.9803	3.45251	1.87965
GSM3405232	1.89209	1.89209	1.89209	3.78046	1.89209	1.89209	1.89209	1.89209	1.89209	1.89209	1.89209	1.89209	1.89209	1.89209	1.89209	1.89209	1.89209	1.89209	4.88529	1.89209	1.89209	1.89209	1.89209	1.89209	1.89209	1.89209	1.89209	1.89209	1.89209	1.89209	4.49143	1.89209	1.89209	1.89209	1.89209	1.89209	1.89209	1.89209	1.89209	1.89209	1.89209	1.89209	1.89209	1.89209	1.89209	4.38809	1.89209	1.89209	1.89209
GSM3405051	3.62174	5.85584	1.88024	1.88024	1.88024	1.88024	1.88024	1.88024	1.88024	4.58262	1.88024	1.88024	1.88024	1.88024	1.88024	1.88024	1.88024	1.88024	2.96906	1.88024	1.88024	1.88024	1.88024	1.88024	1.88024	1.88024	1.88024	1.88024	1.88024	4.19162	2.59209	1.88024	1.88024	1.88024	1.88024	1.88024	1.88024	1.88024	5.24723	1.88024	1.88024	1.88024	1.88024	1.88024	1.88024	5.11629	1.88024	2.81541	1.88024
GSM3405264	1.87894	1.87894	2.56557	1.87894	2.88153	1.87894	2.75211	1.87894	1.87894	1.87894	2.21872	1.87894	1.87894	1.87894	1.87894	3.62525	3.67837	1.87894	5.68247	1.87894	2.25596	1.87894	2.68358	1.87894	1.87894	1.87894	1.87894	1.87894	1.87894	1.87894	4.61898	2.75987	1.87894	2.32228	1.87894	1.87894	1.87894	1.87894	2.7443	2.55041	2.50305	1.87894	2.36413	2.33784	2.58176	4.86279	3.43755	3.89217	1.87894
GSM3405224	1.89649	1.89649	1.89649	1.89649	1.89649	1.89649	1.89649	1.89649	1.89649	3.40254	1.89649	1.89649	1.89649	1.89649	1.89649	3.77679	3.77311	1.89649	6.83449	1.89649	1.89649	1.89649	1.89649	1.89649	1.89649	1.89649	1.89649	1.89649	1.89649	1.89649	5.40156	3.56611	1.89649	1.89649	1.89649	1.89649	1.89649	1.89649	1.89649	1.89649	1.89649	1.89649	1.89649	3.24304	1.89649	5.27719	3.17971	1.89649	1.89649
GSM3404797	1.87864	1.87864	1.87864	2.81265	1.87864	1.87864	2.17405	3.40745	1.87864	4.05935	1.87864	1.87864	3.37248	1.87864	1.87864	4.13807	2.92925	1.87864	6.01427	2.0712	1.87864	1.87864	2.37181	1.87864	1.87864	1.87864	2.41797	2.30396	1.87864	2.15831	5.05932	3.16352	1.87864	1.87864	1.87864	2.4876	2.15961	1.87864	4.36477	2.73684	1.87864	1.87864	2.3738	3.38279	1.87864	5.111	3.08866	3.03527	1.87864
GSM3404910	1.91156	1.91156	1.91156	4.05935	1.91156	3.71453	1.91156	4.98929	4.9178	4.68395	1.91156	3.56611	4.2417	1.91156	3.72182	3.80647	4.33393	4.61483	6.04202	1.91156	3.6288	1.91156	1.91156	3.93947	4.29155	1.91156	1.91156	1.91156	1.91156	1.91156	5.57063	1.91156	1.91156	1.91156	1.91156	1.91156	1.91156	1.91156	1.91156	3.63563	1.91156	4.36477	3.6322	1.91156	3.58304	5.13828	1.91156	1.91156	1.91156
GSM3405136	1.87822	2.28044	2.56557	1.87822	1.87822	1.87822	1.87822	1.87822	1.87822	2.63777	1.87822	1.87822	1.87822	1.87822	1.87822	3.87712	3.68222	1.87822	6.32563	2.1209	1.87822	1.87822	2.47247	2.58176	2.02833	1.87822	2.35497	2.6859	1.87822	1.87822	5.27719	2.49424	1.87822	1.87822	1.87822	1.87822	2.22847	1.87822	2.15435	2.82626	2.72386	2.06891	2.15014	3.26922	2.38675	4.67558	4.05935	3.48949	1.87822
GSM3405003	1.87806	2.45003	1.87806	1.87806	1.87806	1.87806	1.87806	1.87806	1.87806	1.87806	1.87806	1.87806	1.87806	1.87806	1.87806	2.03407	2.67104	1.87806	2.9487	2.05179	1.87806	1.87806	1.87806	2.00259	1.87806	1.87806	1.87806	1.87806	1.87806	1.87806	3.64279	1.94878	1.87806	1.87806	1.87806	1.87806	1.87806	1.87806	1.87806	1.97496	2.38863	1.87806	1.87806	3.02194	2.07941	4.78062	3.73651	3.44909	1.87806
GSM3405101	1.88321	1.88321	1.88321	1.88321	1.88321	4.10374	3.85492	3.81022	1.88321	1.88321	1.88321	1.88321	1.88321	1.88321	1.88321	1.88321	4.16085	1.88321	3.4291	1.88321	1.88321	1.88321	4.65729	4.82796	3.80647	4.33015	1.88321	1.88321	1.88321	3.34236	1.88321	1.88321	3.31295	4.74706	1.88321	1.88321	1.88321	1.88321	4.07062	2.90095	4.57038	3.69292	1.88321	1.88321	2.90677	4.82382	4.43969	3.46242	1.88321
GSM3405068	1.87962	2.28895	1.87962	1.87962	1.87962	1.87962	1.87962	1.87962	1.87962	3.10093	1.87962	1.87962	1.87962	1.87962	1.87962	3.18613	1.87962	1.87962	1.87962	2.27403	1.87962	1.87962	1.87962	1.87962	1.87962	1.87962	1.87962	1.87962	1.87962	1.87962	3.33216	1.87962	1.87962	1.87962	1.87962	1.87962	1.87962	1.87962	1.87962	1.87962	1.87962	1.87962	1.87962	3.17669	1.87962	4.79792	2.67585	3.2593	1.87962
GSM3404908	1.8782	2.0147	1.8782	1.8782	1.996	1.8782	1.8782	1.8782	1.8782	1.8782	1.8782	1.8782	1.8782	1.8782	1.8782	1.8782	2.55487	1.8782	2.05698	1.8782	1.8782	1.8782	1.8782	1.8782	2.18267	1.8782	2.11852	1.8782	1.8782	1.8782	3.71453	2.09393	1.8782	1.8782	1.8782	1.8782	1.8782	1.8782	1.8782	1.8782	2.39056	1.8782	2.70605	2.92925	2.0998	4.56621	3.62174	3.06376	1.8782
GSM3405053	3.05197	3.77679	3.43916	1.89385	1.89385	1.89385	1.89385	1.89385	1.89385	3.76563	1.89385	1.89385	1.89385	1.89385	5.37458	1.89385	3.56262	3.69292	4.51526	1.89385	1.89385	3.36605	3.3227	1.89385	1.89385	1.89385	1.89385	1.89385	1.89385	1.89385	4.11508	1.89385	1.89385	1.89385	3.90293	3.26602	1.89385	1.89385	3.28251	1.89385	1.89385	1.89385	3.90668	1.89385	1.89385	5.05932	3.28953	3.81022	1.89385
GSM3404872	1.87877	1.87877	1.87877	1.87877	1.87877	1.87877	1.87877	1.87877	1.87877	2.81541	1.87877	1.87877	1.87877	1.87877	1.87877	2.24046	3.44266	1.87877	3.99924	1.87877	2.14758	1.87877	1.87877	2.12953	1.87877	1.87877	2.47543	1.87877	1.87877	2.32585	3.80285	2.50305	1.87877	1.87877	1.87877	2.16659	1.87877	1.87877	1.87877	1.87877	2.10378	1.87877	1.87877	3.65374	1.87877	5.12187	3.74747	3.82158	1.87877
GSM3405037	2.24376	2.79142	1.87806	2.15961	2.25448	1.87806	2.21073	2.83166	1.87806	3.60733	1.87806	1.87806	2.86507	1.87806	1.87806	3.30957	3.79908	2.17089	7.02795	2.52015	1.98938	1.91302	2.42999	3.18613	2.34392	1.87806	2.62798	1.87806	1.87806	1.87806	5.66625	3.95807	1.87806	1.87806	1.87806	1.97651	1.87806	1.87806	3.06095	2.75469	2.75987	1.87806	2.89823	2.16366	1.91539	4.94154	3.54861	3.17338	1.87806
GSM3404906	1.88633	2.85946	1.88633	1.88633	1.88633	1.88633	1.88633	3.2306	1.88633	1.88633	1.88633	1.88633	1.88633	1.88633	1.88633	1.88633	1.88633	1.88633	3.64279	1.88633	1.88633	1.88633	2.79142	1.88633	1.88633	1.88633	1.88633	1.88633	2.90677	1.88633	4.00308	1.88633	1.88633	1.88633	1.88633	1.88633	1.88633	1.88633	1.88633	1.88633	1.88633	1.88633	1.88633	1.88633	1.88633	3.99924	3.61802	3.07593	1.88633
GSM3404902	1.90433	4.12273	1.90433	1.90433	1.90433	1.90433	3.67837	1.90433	1.90433	1.90433	1.90433	1.90433	1.90433	1.90433	1.90433	5.50984	4.36477	4.63478	5.08457	1.90433	1.90433	1.90433	4.20303	4.30316	1.90433	1.90433	1.90433	3.75113	1.90433	1.90433	5.55546	1.90433	1.90433	1.90433	1.90433	4.33393	1.90433	3.48949	4.16085	4.03318	1.90433	1.90433	1.90433	1.90433	1.90433	4.76353	3.61802	3.4759	1.90433
GSM3404800	1.8782	1.8782	1.8782	1.8782	3.13552	1.8782	1.8782	1.8782	1.8782	2.99533	1.8782	1.8782	1.8782	1.8782	1.8782	2.06025	2.5612	1.8782	3.83267	2.34587	1.8782	1.8782	2.00092	1.8782	2.02146	2.00565	1.8782	1.8782	1.8782	1.8782	3.70021	1.8782	1.8782	2.02746	1.8782	1.8782	1.8782	1.8782	1.8782	1.8782	2.49857	1.8782	1.8782	3.35584	1.8782	4.49143	3.54147	3.31295	1.8782
GSM3404909	1.88305	3.74019	1.88305	1.88305	1.88305	1.88305	1.88305	1.88305	1.88305	1.88305	1.88305	1.88305	1.88305	1.88305	1.88305	1.88305	1.88305	1.88305	2.86507	1.88305	1.88305	1.88305	1.88305	1.88305	1.88305	1.88305	1.88305	1.88305	1.88305	1.88305	3.58643	1.88305	1.88305	1.88305	1.88305	1.88305	3.83632	2.96906	1.88305	1.88305	1.88305	1.88305	1.88305	1.88305	1.88305	4.5075	3.08565	1.88305	1.88305
GSM3404826	1.87817	1.87817	1.87817	1.87817	1.87817	1.87817	1.87817	1.87817	2.02329	2.65174	1.87817	1.87817	1.87817	1.87817	1.87817	3.00117	2.9893	1.87817	5.43027	2.16095	1.87817	1.87817	1.96678	1.87817	1.87817	1.87817	1.87817	1.87817	1.87817	1.87817	5.11629	2.44584	2.14889	1.87817	1.87817	1.87817	1.87817	1.87817	2.53108	1.87817	2.09506	1.87817	2.12581	2.87348	1.87817	4.63093	3.72556	3.36929	1.87817
GSM3405014	1.88024	2.90382	1.88024	1.88024	1.88024	1.88024	3.08565	1.88024	4.4517	3.80285	1.88024	1.88024	3.74374	1.88024	1.88024	5.09483	1.88024	2.6859	5.24723	1.88024	1.88024	1.88024	1.88024	2.87612	1.88024	2.55688	4.16851	3.88097	4.67145	4.67558	5.93833	1.88024	1.88024	1.88024	1.88024	1.88024	1.88024	1.88024	1.88024	1.88024	1.88024	1.88024	3.70375	5.01345	5.08457	4.13417	2.31689	1.88024	1.88024
GSM3404892	1.88521	1.88521	3.1103	1.88521	1.88521	1.88521	1.88521	1.88521	1.88521	1.88521	1.88521	1.88521	1.88521	1.88521	1.88521	3.46242	2.9487	3.67837	2.84237	1.88521	3.12644	1.88521	1.88521	1.88521	2.67585	1.88521	1.88521	1.88521	1.88521	1.88521	3.25617	1.88521	1.88521	1.88521	3.54495	2.97501	3.25281	3.013	1.88521	1.88521	2.71616	1.88521	1.88521	3.42256	1.88521	4.39601	3.95807	3.14481	1.88521
GSM3404950	1.89787	1.89787	1.89787	1.89787	1.89787	1.89787	1.89787	1.89787	1.89787	1.89787	1.89787	1.89787	1.89787	1.89787	3.79519	4.4	1.89787	1.89787	4.75917	1.89787	1.89787	1.89787	1.89787	1.89787	1.89787	1.89787	1.89787	1.89787	1.89787	1.89787	3.9803	1.89787	5.03894	1.89787	1.89787	1.89787	1.89787	1.89787	1.89787	1.89787	1.89787	1.89787	1.89787	1.89787	1.89787	4.61483	3.4759	1.89787	1.89787
GSM3404923	1.89729	1.89729	1.89729	1.89729	1.89729	1.89729	1.89729	1.89729	1.89729	1.89729	1.89729	1.89729	1.89729	1.89729	1.89729	1.89729	3.35584	1.89729	7.40643	1.89729	1.89729	1.89729	1.89729	1.89729	1.89729	1.89729	1.89729	1.89729	1.89729	1.89729	4.84522	1.89729	1.89729	1.89729	1.89729	1.89729	1.89729	1.89729	1.89729	1.89729	1.89729	1.89729	1.89729	1.89729	1.89729	4.55051	4.10013	3.39922	1.89729
GSM3404798	1.88123	1.88123	1.88123	1.88123	3.32579	1.88123	1.88123	1.88123	1.88123	5.07948	1.88123	1.88123	1.88123	1.88123	1.88123	1.88123	2.55041	1.88123	5.33501	2.4419	4.4833	3.94686	1.88123	1.88123	1.88123	1.88123	1.88123	1.88123	1.88123	1.88123	3.40745	1.88123	1.88123	1.88123	1.88123	1.88123	4.26097	1.88123	5.25917	1.88123	3.05649	1.88123	1.88123	2.83424	2.57481	4.81951	3.4291	1.88123	1.88123
GSM3405070	1.88041	4.12273	1.88041	1.88041	1.88041	1.88041	1.88041	3.24627	1.88041	4.97997	1.88041	1.88041	1.88041	1.88041	1.88041	4.5786	4.88983	1.88041	1.88041	3.73651	1.88041	1.88041	1.88041	1.88041	1.88041	1.88041	3.45911	3.151	1.88041	3.27582	3.86953	3.30957	1.88041	1.88041	3.39252	4.75917	1.88041	1.88041	5.08961	3.82536	1.88041	1.88041	4.59488	1.88041	1.88041	4.2221	1.88041	1.88041	1.88041
GSM3405022	3.15417	1.88678	1.88678	1.88678	1.88678	1.88678	1.88678	1.88678	1.88678	3.1197	1.88678	1.88678	1.88678	1.88678	1.88678	1.88678	1.88678	3.70021	5.60228	1.88678	3.69292	1.88678	1.88678	1.88678	3.14169	1.88678	1.88678	1.88678	3.25617	2.90938	3.90668	1.88678	1.88678	1.88678	1.88678	1.88678	1.88678	1.88678	3.4291	1.88678	1.88678	1.88678	1.88678	3.31295	1.88678	4.89431	3.61802	2.86633	1.88678
GSM3404831	1.87806	2.03998	2.46628	1.87806	1.89253	1.87806	1.87806	2.0724	1.87806	3.16995	1.87806	1.87806	1.94479	1.87806	1.87806	2.97188	3.00721	1.87806	5.84708	2.36232	1.89188	1.87806	2.13225	1.94046	2.04412	1.90816	2.03721	1.89523	1.87806	1.87806	5.19411	2.12338	1.87806	1.87806	1.87806	1.87806	1.87806	1.87806	2.70353	2.0892	2.25448	2.24922	1.98555	2.98057	1.92538	4.81084	3.49638	3.08245	1.87806
GSM3405050	1.99758	1.99758	1.99758	1.99758	1.99758	1.99758	1.99758	1.99758	1.99758	1.99758	1.99758	1.99758	1.99758	1.99758	1.99758	5.77635	6.05203	1.99758	6.52972	1.99758	1.99758	1.99758	1.99758	1.99758	1.99758	1.99758	1.99758	1.99758	1.99758	1.99758	6.1018	1.99758	1.99758	1.99758	1.99758	1.99758	1.99758	1.99758	1.99758	1.99758	1.99758	1.99758	1.99758	1.99758	1.99758	1.99758	1.99758	1.99758	1.99758
GSM3404786	1.94075	4.29531	5.04418	6.14626	4.06314	1.94075	1.94075	4.94154	5.3481	7.16547	1.94075	1.94075	6.48235	1.94075	4.11508	5.63408	1.94075	4.64719	1.94075	1.94075	1.94075	1.94075	1.94075	1.94075	1.94075	4.60282	1.94075	6.49416	4.88983	4.27622	4.93677	1.94075	1.94075	1.94075	5.60228	4.65927	4.92717	1.94075	4.61094	1.94075	1.94075	1.94075	5.53242	5.04906	1.94075	1.94075	1.94075	5.12187	1.94075
GSM3405259	1.88024	1.88024	4.81951	4.94154	1.88024	2.92048	1.88024	1.88024	3.68943	1.88024	2.55258	1.88024	1.88024	1.88024	2.55487	4.34953	3.81022	2.87348	5.1	1.88024	3.20523	2.337	2.69562	2.89823	1.88024	1.88024	1.88024	3.08245	1.88024	1.88024	4.78939	1.88024	1.88024	1.88024	3.15717	3.16352	1.88024	1.88024	1.88024	1.88024	3.63924	1.88024	1.88024	2.71121	1.88024	4.38415	3.35584	2.68107	1.88024
GSM3405043	1.88785	1.88785	1.88785	1.88785	1.88785	1.88785	1.88785	1.88785	1.88785	4.74266	1.88785	1.88785	1.88785	1.88785	1.88785	4.87178	1.88785	1.88785	6.13159	2.88434	1.88785	1.88785	1.88785	4.05562	3.88446	1.88785	1.88785	1.88785	1.88785	1.88785	5.83773	1.88785	1.88785	1.88785	1.88785	1.88785	1.88785	1.88785	3.20221	1.88785	1.88785	1.88785	1.88785	1.88785	1.88785	4.21826	1.88785	4.20303	1.88785
GSM3405026	1.88779	1.88779	1.88779	1.88779	1.88779	1.88779	1.88779	1.88779	1.88779	1.88779	1.88779	1.88779	1.88779	1.88779	1.88779	1.88779	1.88779	3.5727	1.88779	1.88779	1.88779	1.88779	1.88779	1.88779	1.88779	1.88779	1.88779	1.88779	1.88779	1.88779	3.05197	1.88779	1.88779	1.88779	1.88779	1.88779	1.88779	1.88779	2.99533	1.88779	1.88779	1.88779	1.88779	1.88779	1.88779	4.62509	3.57609	4.12673	1.88779
GSM3405089	1.91037	1.91037	1.91037	1.91037	1.91037	1.91037	1.91037	1.91037	1.91037	1.91037	1.91037	1.91037	1.91037	1.91037	1.91037	1.91037	1.91037	1.91037	5.73326	1.91037	1.91037	1.91037	1.91037	1.91037	1.91037	1.91037	1.91037	1.91037	1.91037	1.91037	4.78939	1.91037	1.91037	1.91037	1.91037	1.91037	1.91037	1.91037	1.91037	1.91037	1.91037	1.91037	1.91037	1.91037	1.91037	4.68395	3.88844	1.91037	1.91037
GSM3405257	1.94604	1.94604	1.94604	1.94604	1.94604	1.94604	1.94604	1.94604	4.56218	1.94604	1.94604	1.94604	1.94604	1.94604	1.94604	4.14932	4.30316	1.94604	5.93833	1.94604	1.94604	1.94604	1.94604	1.94604	1.94604	1.94604	1.94604	1.94604	1.94604	1.94604	5.36799	1.94604	1.94604	1.94604	1.94604	1.94604	1.94604	1.94604	1.94604	1.94604	1.94604	1.94604	1.94604	1.94604	1.94604	4.4595	1.94604	1.94604	1.94604
GSM3405268	3.43252	1.89357	1.89357	1.89357	1.89357	1.89357	1.89357	1.89357	1.89357	1.89357	3.39922	1.89357	1.89357	1.89357	1.89357	4.23378	4.6654	1.89357	5.60228	1.89357	1.89357	1.89357	1.89357	1.89357	1.89357	1.89357	1.89357	1.89357	1.89357	1.89357	5.12187	1.89357	3.88446	1.89357	1.89357	1.89357	1.89357	1.89357	1.89357	1.89357	1.89357	1.89357	3.89934	1.89357	1.89357	3.79519	4.4	3.33884	1.89357
GSM3405091	3.12644	3.86233	4.09652	2.96906	1.89093	1.89093	1.89093	1.89093	1.89093	4.35714	1.89093	1.89093	1.89093	1.89093	3.1604	1.89093	1.89093	3.20523	6.31502	1.89093	3.35921	1.89093	3.30625	3.75113	3.65187	1.89093	3.48272	1.89093	1.89093	3.88097	5.14923	1.89093	1.89093	1.89093	3.60377	4.2417	1.89093	1.89093	3.09468	1.89093	3.00434	3.17669	1.89093	4.62703	1.89093	4.54661	4.59488	2.99533	1.89093
GSM3405004	1.87962	1.87962	1.87962	1.87962	1.87962	1.87962	1.87962	1.87962	1.87962	2.41995	1.87962	1.87962	1.87962	1.87962	1.87962	1.87962	1.87962	1.87962	5.06933	1.87962	1.87962	1.87962	1.87962	1.87962	1.87962	1.87962	1.87962	1.87962	1.87962	1.87962	3.5935	1.87962	1.87962	1.87962	1.87962	1.87962	1.87962	1.87962	2.82089	2.31865	1.87962	1.87962	1.87962	3.43252	1.87962	5.25294	3.89217	3.50998	1.87962
GSM3405016	1.87996	1.87996	1.87996	1.87996	1.87996	1.87996	3.83632	2.74956	1.87996	2.67856	1.87996	3.27909	1.87996	1.87996	1.87996	1.87996	1.87996	1.87996	2.81001	3.7548	1.87996	1.87996	1.87996	1.87996	1.87996	1.87996	2.42791	1.87996	1.87996	1.87996	3.99924	1.87996	1.87996	1.87996	1.87996	1.87996	1.87996	1.87996	1.87996	1.87996	1.87996	2.44382	1.87996	1.87996	3.04885	4.61094	3.47945	3.75855	1.87996
GSM3405001	1.88886	1.88886	1.88886	1.88886	3.9103	1.88886	1.88886	1.88886	1.88886	3.09468	1.88886	1.88886	1.88886	1.88886	1.88886	1.88886	1.88886	1.88886	4.63887	1.88886	1.88886	1.88886	1.88886	1.88886	1.88886	1.88886	1.88886	1.88886	1.88886	1.88886	3.55191	1.88886	1.88886	1.88886	1.88886	1.88886	1.88886	1.88886	1.88886	1.88886	3.36605	1.88886	1.88886	1.88886	1.88886	4.52315	1.88886	3.75113	1.88886
GSM3405182	1.89169	1.89169	1.89169	1.89169	1.89169	1.89169	1.89169	4.69631	3.88844	4.43969	1.89169	3.57609	4.91282	2.98057	3.18287	5.82893	4.7678	1.89169	6.45941	4.12673	1.89169	1.89169	1.89169	1.89169	1.89169	3.25281	1.89169	1.89169	1.89169	1.89169	6.63842	4.08162	1.89169	1.89169	1.89169	1.89169	1.89169	1.89169	3.19901	1.89169	1.89169	4.00308	1.89169	1.89169	1.89169	4.31478	1.89169	1.89169	1.89169
GSM3404823	1.88052	1.88052	1.88052	1.88052	1.88052	1.88052	1.88052	1.88052	1.88052	3.13552	1.88052	1.88052	1.88052	1.88052	1.88052	2.89823	1.88052	1.88052	3.96555	3.50998	1.88052	1.88052	1.88052	1.88052	1.88052	1.88052	2.93193	1.88052	1.88052	1.88052	5.19996	3.22745	1.88052	1.88052	1.88052	1.88052	1.88052	1.88052	1.88052	1.88052	1.88052	1.88052	1.88052	1.88052	1.88052	4.59081	3.4559	3.75855	1.88052
GSM3405124	1.88047	2.67856	1.88047	2.79385	1.88047	1.88047	1.88047	1.88047	1.88047	1.88047	1.88047	1.88047	1.88047	1.88047	1.88047	2.68107	2.95735	1.88047	3.74374	1.88047	1.88047	1.88047	2.38863	1.88047	1.88047	1.88047	2.35673	1.88047	1.88047	1.88047	3.7548	1.88047	1.88047	1.88047	1.88047	1.88047	1.88047	1.88047	1.88047	1.88047	1.88047	1.88047	1.88047	3.2306	2.48983	4.29155	3.45911	2.83166	1.88047
GSM3404868	2.38491	3.20221	2.26309	3.04589	1.87837	1.87837	1.87837	1.87837	3.18944	4.25717	2.20175	1.87837	1.87837	1.87837	1.87837	5.55546	4.84522	2.09393	5.54762	1.87837	2.42999	3.53415	1.87837	2.67585	3.04885	1.87837	3.35265	1.87837	1.87837	1.87837	5.86493	3.95064	2.13095	2.64715	2.24684	2.26912	1.87837	1.87837	2.55904	1.87837	1.87837	1.87837	3.1197	2.71616	1.87837	4.28378	3.65374	2.73684	1.87837
GSM3405121	1.90114	3.49638	1.90114	1.90114	1.90114	1.90114	1.90114	1.90114	1.90114	1.90114	1.90114	1.90114	1.90114	1.90114	1.90114	3.86953	1.90114	1.90114	4.65927	1.90114	1.90114	1.90114	1.90114	3.53415	1.90114	1.90114	1.90114	1.90114	1.90114	1.90114	4.59895	1.90114	1.90114	1.90114	1.90114	1.90114	1.90114	1.90114	1.90114	1.90114	1.90114	1.90114	1.90114	3.74747	1.90114	4.61094	4.17237	1.90114	1.90114
GSM3404833	1.87832	1.87832	1.87832	1.87832	2.9893	1.87832	1.87832	1.87832	2.28895	4.07062	2.19948	1.87832	2.38491	1.87832	1.87832	5.17135	3.03079	3.03378	6.24216	2.98057	1.87832	1.87832	1.87832	1.87832	1.87832	1.87832	1.87832	1.87832	1.87832	1.87832	7.28569	3.43252	1.87832	1.87832	1.87832	1.87832	2.14889	1.87832	2.03027	2.03721	1.87832	1.87832	2.84527	3.03677	2.71373	4.95067	3.15717	3.31615	1.87832
GSM3405245	1.90816	1.90816	1.90816	1.90816	1.90816	1.90816	1.90816	3.73283	3.95435	3.77679	1.90816	1.90816	4.33015	1.90816	1.90816	5.02865	4.70472	1.90816	6.65044	1.90816	4.00675	1.90816	1.90816	1.90816	1.90816	1.90816	1.90816	1.90816	4.01806	1.90816	6.27337	3.5203	1.90816	1.90816	1.90816	1.90816	1.90816	1.90816	1.90816	1.90816	1.90816	1.90816	1.90816	1.90816	1.90816	5.13271	1.90816	1.90816	1.90816
GSM3405247	1.88592	1.88592	1.88592	1.88592	1.88592	1.88592	1.88592	1.88592	1.88592	2.96906	1.88592	1.88592	1.88592	1.88592	1.88592	3.16995	2.77	1.88592	5.93833	1.88592	1.88592	1.88592	1.88592	1.88592	1.88592	1.88592	1.88592	1.88592	1.88592	1.88592	5.07948	1.88592	1.88592	1.88592	1.88592	2.99533	1.88592	1.88592	1.88592	1.88592	1.88592	1.88592	1.88592	3.24304	1.88592	5.07441	4.38415	3.87325	1.88592
GSM3404871	1.87806	2.15961	1.87806	1.87806	1.87806	1.87806	1.87806	1.87806	1.87806	2.5612	1.87806	1.87806	1.87806	1.87806	1.87806	2.03357	2.88153	1.87806	3.69292	2.22021	1.87806	1.87806	1.87806	1.87806	1.87806	1.87806	1.87806	1.87806	1.87806	1.98555	4.12673	2.06685	1.87806	1.87806	1.87806	1.87806	1.87806	1.87806	1.87806	1.95864	1.95606	1.87806	1.87806	3.46592	1.87806	5.04906	3.31295	3.50652	1.87806
GSM3404816	1.87894	2.40233	1.87894	1.87894	1.87894	1.87894	1.87894	1.87894	1.87894	1.87894	1.87894	1.87894	1.87894	1.87894	1.87894	3.22113	2.35299	2.6047	3.85105	2.34587	1.87894	1.87894	2.41009	2.15561	1.87894	1.87894	2.30585	2.72113	1.87894	1.87894	4.26097	1.87894	1.87894	1.87894	2.35497	1.87894	1.87894	1.87894	2.28716	1.87894	2.24684	1.87894	1.87894	3.01606	1.87894	4.54272	3.50652	3.82158	1.87894
GSM3405255	1.88229	3.20831	2.94581	3.02784	1.88229	1.88229	1.88229	3.05793	1.88229	1.88229	1.88229	1.88229	1.88229	3.07593	1.88229	3.74019	4.30706	1.88229	6.97244	3.54861	1.88229	1.88229	1.88229	1.88229	1.88229	1.88229	1.88229	1.88229	1.88229	1.88229	5.61033	3.76563	1.88229	1.88229	1.88229	1.88229	1.88229	1.88229	3.04885	1.88229	1.88229	1.88229	1.88229	3.33216	1.88229	4.66743	3.24304	3.36605	1.88229
GSM3405123	2.09287	2.98057	1.87806	1.87806	2.38863	1.87806	1.87806	1.87806	1.87806	1.87806	1.87806	1.87806	1.91363	1.87806	1.87806	2.03121	2.9893	1.91724	3.33216	2.1957	1.87806	1.87806	1.94645	2.18478	1.9901	1.87806	2.34951	2.24218	1.87806	1.87806	3.83267	1.87806	1.87806	2.06685	2.07347	2.11262	1.87806	1.9379	1.87806	1.87806	2.49857	1.87806	1.87806	3.5203	2.12209	4.38809	4.56218	3.58643	1.87806
GSM3404864	1.87819	1.87819	1.98068	1.87819	1.87819	1.87819	1.87819	1.87819	1.87819	2.14758	1.87819	1.87819	1.87819	1.87819	1.87819	2.20914	2.58883	1.87819	3.02194	2.5114	1.87819	1.87819	1.87819	1.87819	2.01558	1.87819	2.0147	1.87819	1.87819	1.87819	4.67558	1.87819	1.87819	1.87819	1.87819	1.87819	1.87819	1.87819	2.01376	1.87819	2.09867	1.87819	1.87819	3.29616	1.87819	4.3725	3.24964	3.36605	1.87819
GSM3404894	1.88541	1.88541	1.88541	1.88541	1.88541	1.88541	1.88541	1.88541	1.88541	1.88541	1.88541	1.88541	1.88541	1.88541	1.88541	1.88541	2.77813	1.88541	1.88541	1.88541	1.88541	1.88541	1.88541	1.88541	1.88541	1.88541	1.88541	1.88541	1.88541	1.88541	4.15311	1.88541	1.88541	1.88541	1.88541	1.88541	1.88541	1.88541	1.88541	1.88541	1.88541	1.88541	1.88541	2.97501	1.88541	4.69631	3.44591	3.01015	1.88541
GSM3405220	1.94674	1.94674	1.94674	1.94674	1.94674	1.94674	1.94674	1.94674	1.94674	1.94674	1.94674	1.94674	1.94674	1.94674	1.94674	4.13807	4.31478	1.94674	5.72453	1.94674	1.94674	1.94674	1.94674	1.94674	1.94674	1.94674	1.94674	1.94674	1.94674	1.94674	5.18831	1.94674	1.94674	1.94674	1.94674	1.94674	1.94674	1.94674	1.94674	1.94674	1.94674	1.94674	1.94674	4.17626	1.94674	1.94674	1.94674	1.94674	1.94674
GSM3405094	3.96191	1.89657	3.22113	1.89657	1.89657	1.89657	1.89657	1.89657	4.39601	4.21077	3.66769	1.89657	3.57956	3.5727	3.17669	5.44435	4.46353	1.89657	6.42474	3.5935	3.45911	1.89657	3.6642	3.71453	1.89657	1.89657	1.89657	1.89657	3.60377	1.89657	6.39243	1.89657	1.89657	1.89657	1.89657	1.89657	1.89657	1.89657	3.3494	1.89657	1.89657	1.89657	1.89657	1.89657	1.89657	3.90668	1.89657	1.89657	1.89657
GSM3405226	1.90412	1.90412	1.90412	1.90412	1.90412	1.90412	1.90412	1.90412	1.90412	4.21462	4.53855	1.90412	1.90412	1.90412	1.90412	3.97653	1.90412	3.67476	5.95688	1.90412	1.90412	1.90412	1.90412	1.90412	5.5249	1.90412	1.90412	1.90412	1.90412	1.90412	5.01345	1.90412	1.90412	1.90412	1.90412	1.90412	1.90412	1.90412	1.90412	1.90412	1.90412	1.90412	1.90412	3.64644	1.90412	4.68802	3.40915	1.90412	1.90412
GSM3405162	1.87817	2.38863	1.87817	1.87817	2.04602	1.87817	1.87817	1.87817	1.87817	1.87817	1.87817	1.87817	1.87817	1.87817	1.87817	2.74183	2.7443	1.87817	3.90293	2.07347	1.9675	1.87817	1.98853	1.87817	1.87817	1.87817	2.06357	2.15288	1.87817	1.87817	4.04811	2.1463	1.87817	1.87817	1.87817	1.87817	1.87817	1.87817	2.03027	1.87817	2.07817	1.87817	1.97804	2.81001	1.87817	4.58262	3.81785	2.93193	1.87817
GSM3405192	1.89872	1.89872	1.89872	1.89872	1.89872	1.89872	1.89872	1.89872	1.89872	3.24964	1.89872	1.89872	1.89872	1.89872	1.89872	4.57038	3.77679	1.89872	6.20124	1.89872	3.5727	1.89872	1.89872	1.89872	1.89872	1.89872	1.89872	1.89872	3.23674	1.89872	5.86493	1.89872	1.89872	1.89872	1.89872	1.89872	1.89872	1.89872	3.54861	1.89872	1.89872	1.89872	1.89872	1.89872	1.89872	4.38028	1.89872	1.89872	1.89872
GSM3404862	1.87919	1.87919	1.87919	1.87919	1.87919	1.87919	2.60238	3.13552	1.87919	2.31865	1.87919	1.87919	2.2123	1.87919	1.87919	1.87919	2.74183	1.87919	4.9178	2.76242	1.87919	1.87919	1.87919	1.87919	2.96609	3.42256	2.35849	1.87919	1.87919	1.87919	4.05192	1.87919	1.87919	1.87919	1.87919	1.87919	1.87919	1.87919	1.87919	1.87919	3.52726	2.38116	2.48097	3.58643	1.87919	4.71737	3.94316	3.38933	1.87919
GSM3404932	4.64296	4.4517	4.00675	3.60039	1.88223	1.88223	2.69812	4.47535	2.77263	2.51361	1.88223	1.88223	2.69315	3.0728	3.2306	5.01851	5.36799	2.61854	7.23278	3.80647	4.03318	2.56557	3.20831	2.67104	2.75211	1.88223	1.88223	2.48542	1.88223	1.88223	6.3699	3.67476	1.88223	1.88223	1.88223	1.88223	1.88223	1.88223	3.68943	3.12644	1.88223	3.50652	2.97501	3.02784	2.75742	4.85412	1.88223	2.72113	1.88223
GSM3405047	1.87901	3.24001	1.87901	1.87901	1.87901	1.87901	1.87901	2.55904	1.87901	3.17669	1.87901	1.87901	1.87901	1.87901	1.87901	3.6322	2.47874	1.87901	5.3813	1.87901	1.87901	1.87901	2.40441	1.87901	1.87901	3.1197	1.87901	2.28557	1.87901	1.87901	4.81527	3.65722	1.87901	2.35849	1.87901	1.87901	1.87901	1.87901	2.32228	2.31114	2.6256	2.16955	2.49221	3.3494	2.35497	4.31478	3.71816	3.48631	1.87901
GSM3405137	1.87806	1.91265	2.02231	1.87806	2.39837	1.87806	1.94604	2.00741	1.87806	2.61131	1.87806	1.87806	1.87806	1.87806	1.87806	3.14792	3.55537	1.87806	6.20124	2.37917	2.0613	2.03121	2.00092	2.13882	2.27555	1.87806	2.10605	1.87806	1.87806	2.22373	4.75917	2.69066	1.87806	1.91302	1.87806	2.04316	1.87806	1.87806	2.6161	1.87806	2.11727	1.92698	1.87806	3.69292	2.21397	4.75506	3.4559	3.63924	1.87806
GSM3404795	1.87837	1.87837	1.87837	1.87837	1.87837	1.87837	1.87837	1.87837	1.87837	3.22113	1.87837	1.87837	1.87837	1.87837	2.09287	1.87837	2.03501	1.87837	2.0892	1.87837	1.87837	1.87837	1.87837	2.05505	1.87837	2.05273	2.51361	2.06469	1.87837	2.20029	3.08245	1.87837	1.87837	1.87837	1.87837	1.87837	1.87837	1.87837	2.95735	1.87837	1.87837	1.87837	1.87837	2.8676	1.87837	4.33393	2.41196	2.42191	1.87837
GSM3404929	1.901	1.901	1.901	1.901	1.901	1.901	1.901	1.901	1.901	1.901	1.901	1.901	1.901	1.901	1.901	1.901	1.901	1.901	1.901	1.901	1.901	1.901	1.901	1.901	1.901	1.901	1.901	1.901	1.901	1.901	4.88983	1.901	1.901	1.901	1.901	1.901	1.901	1.901	1.901	1.901	1.901	1.901	1.901	1.901	1.901	4.62315	3.94686	3.7548	1.901
GSM3404859	1.87806	2.65625	1.87806	1.87806	2.05922	1.87806	1.87806	1.87806	1.87806	1.98475	1.87806	1.87806	1.87806	1.87806	1.87806	2.07941	3.04589	1.87806	3.96555	2.29224	1.87806	1.87806	1.87806	2.01019	1.87806	1.87806	1.97496	1.87806	1.87806	1.87806	4.47154	2.21073	1.87806	1.87806	1.87806	1.87806	1.87806	1.87806	2.4876	1.87806	2.56339	1.87806	1.87806	3.37591	1.95426	5.06431	3.55191	3.5238	1.87806
GSM3405237	1.88594	1.88594	1.88594	1.88594	1.88594	1.88594	1.88594	1.88594	1.88594	3.13552	1.88594	1.88594	3.83632	1.88594	1.88594	4.09652	3.76939	1.88594	6.40315	1.88594	1.88594	1.88594	1.88594	1.88594	1.88594	1.88594	1.88594	1.88594	3.45911	1.88594	5.82893	1.88594	1.88594	1.88594	1.88594	1.88594	1.88594	1.88594	3.28251	1.88594	1.88594	1.88594	1.88594	2.84237	1.88594	4.97997	1.88594	1.88594	1.88594
GSM3404857	1.88326	1.88326	3.10093	1.88326	1.88326	2.86507	1.88326	1.88326	1.88326	4.21462	1.88326	1.88326	1.88326	1.88326	1.88326	2.72386	1.88326	1.88326	4.73847	1.88326	1.88326	3.16517	1.88326	3.34587	3.07949	1.88326	3.15259	3.6642	1.88326	1.88326	4.26484	1.88326	1.88326	1.88326	1.88326	2.7649	1.88326	1.88326	3.20831	2.9429	3.18944	1.88326	1.88326	3.77679	1.88326	5.10548	3.286	4.05935	1.88326
GSM3405080	1.8795	2.29381	2.34587	2.56339	1.8795	1.8795	1.8795	2.58639	1.8795	1.8795	1.8795	1.8795	1.8795	1.8795	1.8795	2.67856	2.91767	1.8795	5.61033	1.8795	3.14169	1.8795	2.48097	1.8795	1.8795	2.28557	1.8795	1.8795	1.8795	1.8795	3.84747	2.51361	1.8795	1.8795	2.52436	2.84527	2.54412	1.8795	1.8795	1.8795	2.31865	1.8795	1.8795	3.19575	1.8795	4.77204	2.87612	2.39261	1.8795
GSM3405021	1.88152	1.88152	1.88152	1.88152	1.88152	1.88152	1.88152	2.64715	1.88152	3.74747	1.88152	1.88152	1.88152	1.88152	1.88152	3.08866	2.8622	1.88152	7.20603	1.88152	1.88152	1.88152	1.88152	1.88152	1.88152	1.88152	1.88152	1.88152	1.88152	1.88152	5.3414	2.83424	1.88152	1.88152	1.88152	1.88152	1.88152	1.88152	2.76748	1.88152	1.88152	1.88152	1.88152	1.88152	2.44584	4.66337	2.75987	3.34587	1.88152
GSM3405095	4.74706	3.58304	1.88436	1.88436	1.88436	1.88436	1.88436	2.99533	1.88436	4.50348	1.88436	1.88436	1.88436	1.88436	1.88436	4.07062	1.88436	4.00308	6.51779	1.88436	3.60377	3.1324	2.90382	2.84817	1.88436	1.88436	2.91767	1.88436	1.88436	3.25281	5.75902	4.07437	1.88436	2.66861	1.88436	3.85492	1.88436	2.69562	1.88436	1.88436	1.88436	1.88436	3.07593	1.88436	2.81001	4.75506	3.83632	4.04444	1.88436
GSM3404818	1.87814	1.87814	1.87814	2.44382	1.87814	1.87814	2.04748	1.87814	1.87814	3.16682	1.87814	1.87814	1.87814	1.87814	1.87814	2.26234	3.20061	1.98475	6.12162	2.0249	1.95426	2.0034	1.87814	2.01558	1.87814	1.87814	1.87814	1.87814	1.87814	1.87814	4.98472	2.64473	1.87814	1.87814	1.87814	1.87814	2.35299	1.87814	2.04602	1.97977	1.87814	1.87814	2.21397	3.1103	3.19267	4.82382	3.24627	3.814	1.87814
GSM3404938	1.89501	1.89501	1.89501	3.61802	1.89501	1.89501	1.89501	1.89501	1.89501	3.67656	1.89501	1.89501	4.98929	3.39922	3.9803	5.90143	5.24136	3.80285	6.14131	1.89501	3.12644	1.89501	1.89501	1.89501	1.89501	1.89501	3.74374	1.89501	1.89501	1.89501	7.21933	3.96191	1.89501	3.99161	1.89501	3.65374	1.89501	1.89501	3.51339	3.74747	1.89501	1.89501	3.20831	4.00308	3.30957	4.19535	4.27241	1.89501	1.89501
GSM3404830	1.87895	1.87895	1.87895	1.87895	2.16659	1.87895	1.87895	3.08866	1.87895	3.55537	1.87895	1.87895	2.73684	1.87895	1.87895	3.50652	3.91739	2.68829	5.90143	3.71453	1.87895	1.87895	1.87895	3.28251	2.14889	1.87895	2.50511	1.87895	1.87895	1.87895	5.93833	2.98348	1.87895	1.87895	1.87895	1.87895	1.87895	1.87895	3.15417	2.65625	2.35673	2.25371	3.24304	3.21137	1.87895	4.90819	3.04277	2.30585	1.87895
GSM3405164	1.87806	2.66601	1.87806	1.87806	1.87806	1.87806	2.0361	1.98068	1.87806	2.27884	1.87806	1.87806	1.87806	1.87806	1.87806	3.36929	2.7649	1.99259	3.3494	2.35673	1.87806	1.87806	1.92944	2.08247	1.87806	2.0083	2.08466	2.5612	1.87806	1.996	4.18013	1.87806	1.87806	1.87806	1.87806	1.87806	1.87806	1.87806	1.87806	2.00187	2.52864	1.87806	1.87806	3.10405	2.20175	4.7937	2.80428	2.9893	1.87806
GSM3405023	1.87825	2.09393	1.87825	1.87825	1.87825	1.87825	1.87825	1.87825	1.87825	2.6304	1.87825	1.87825	1.87825	1.87825	1.87825	1.87825	2.80729	2.08247	4.32629	1.87825	1.87825	1.87825	1.87825	2.19867	1.87825	1.87825	2.03121	1.87825	1.87825	1.87825	4.05935	1.87825	1.87825	1.996	2.30585	1.87825	1.87825	1.87825	2.20175	1.87825	1.87825	1.87825	2.29381	3.06095	1.87825	4.64296	3.65374	3.52726	1.87825
[truncated: 2,502 more columns]

## Sheet: Supplementary Table 3
geo_accession	hsa-let-7a-5p	hsa-let-7b-5p	hsa-let-7c-5p	hsa-let-7d-5p	hsa-let-7e-5p	hsa-let-7f-5p	hsa-miR-15a-5p	hsa-miR-16-5p	hsa-miR-17-5p	hsa-miR-17-3p	hsa-miR-18a-5p	hsa-miR-19a-3p	hsa-miR-19b-3p	hsa-miR-20a-5p	hsa-miR-21-5p	hsa-miR-22-3p	hsa-miR-23a-3p	hsa-miR-24-1-5p	hsa-miR-24-3p	hsa-miR-25-3p	hsa-miR-26a-5p	hsa-miR-26b-5p	hsa-miR-27a-3p	hsa-miR-28-5p	hsa-miR-29a-3p	hsa-miR-30a-5p	hsa-miR-30a-3p	hsa-miR-31-5p	hsa-miR-32-5p	hsa-miR-33a-5p	hsa-miR-92a-3p	hsa-miR-93-5p	hsa-miR-95-3p	hsa-miR-96-5p	hsa-miR-98-5p	hsa-miR-99a-5p	hsa-miR-100-5p	hsa-miR-101-3p	hsa-miR-29b-3p	hsa-miR-103a-3p	hsa-miR-105-5p	hsa-miR-106a-5p	hsa-miR-107	hsa-miR-192-5p	hsa-miR-196a-5p	hsa-miR-197-3p	hsa-miR-198	hsa-miR-199a-5p	hsa-miR-208a-3p
GSM3405104	1.90202	1.90202	1.90202	1.90202	1.90202	1.90202	1.90202	1.90202	1.90202	3.46592	1.90202	1.90202	1.90202	1.90202	1.90202	3.96555	3.75855	1.90202	3.67126	1.90202	1.90202	1.90202	1.90202	1.90202	1.90202	1.90202	1.90202	1.90202	1.90202	1.90202	4.2533	4.3725	1.90202	1.90202	1.90202	1.90202	1.90202	1.90202	3.61802	1.90202	1.90202	1.90202	1.90202	3.55537	1.90202	3.96926	4.20303	4.44769	1.90202
GSM3404814	1.8792	1.8792	1.8792	1.8792	1.8792	1.8792	1.8792	1.8792	2.19867	3.21137	2.23889	1.8792	2.33313	1.8792	2.85946	1.8792	2.27884	1.8792	2.92048	1.8792	2.24527	1.8792	1.8792	4.29155	2.35299	1.8792	1.8792	1.8792	1.8792	1.8792	3.68943	2.57272	2.45003	2.56012	1.8792	1.8792	1.8792	1.8792	2.88434	1.8792	2.83166	1.8792	2.98348	3.30293	1.8792	4.43187	4.02938	3.50998	1.8792
GSM3404867	1.87806	2.53108	1.87806	1.87806	1.87806	1.87806	1.87806	1.87806	1.87806	2.46729	1.87806	1.87806	1.87806	1.87806	1.97109	2.11968	2.03407	2.09867	5.37458	2.39646	1.87806	1.87806	1.87806	1.87806	1.87806	1.87806	2.09738	1.87806	1.87806	1.87806	5.13828	1.87806	2.10378	1.87806	2.12463	2.95161	1.87806	1.87806	2.34392	1.87806	1.87806	1.87806	1.87806	3.34236	1.87806	4.46754	3.54147	3.14481	1.87806
GSM3405238	1.88348	1.88348	1.88348	1.88348	1.88348	1.88348	1.88348	2.60354	1.88348	3.9103	1.88348	1.88348	1.88348	1.88348	1.88348	4.32243	2.59101	1.88348	5.69115	1.88348	2.80428	1.88348	1.88348	2.78589	1.88348	1.88348	1.88348	1.88348	1.88348	1.88348	5.38811	1.88348	1.88348	1.88348	1.88348	1.88348	1.88348	1.88348	1.88348	1.88348	1.88348	1.88348	1.88348	2.98057	1.88348	4.63478	3.04737	2.91767	1.88348
GSM3404989	1.8804	3.39922	1.8804	3.04885	2.55041	1.8804	1.8804	1.8804	1.8804	1.8804	1.8804	1.8804	1.8804	1.8804	1.8804	1.8804	2.67104	1.8804	5.25917	1.8804	1.8804	1.8804	1.8804	1.8804	1.8804	1.8804	1.8804	1.8804	3.27252	1.8804	4.09652	1.8804	1.8804	2.99222	1.8804	1.8804	1.8804	1.8804	2.78072	1.8804	1.8804	1.8804	3.01015	3.90293	1.8804	4.98929	1.8804	2.91496	1.8804
GSM3404809	1.87848	2.23734	1.87848	1.87848	1.87848	1.87848	1.87848	1.87848	1.87848	2.29224	1.87848	1.87848	1.87848	1.87848	1.87848	1.87848	2.43408	1.87848	2.8236	1.87848	1.87848	1.87848	1.87848	1.87848	1.87848	1.87848	1.87848	1.87848	1.87848	1.87848	3.61454	1.87848	1.87848	1.87848	1.87848	1.87848	3.26922	1.87848	2.05073	1.87848	2.3738	1.87848	1.87848	3.37248	1.87848	4.67558	3.85863	3.26263	1.87848
GSM3404803	1.88068	1.88068	1.88068	1.88068	1.88068	4.09652	1.88068	1.88068	1.88068	3.65374	1.88068	1.88068	1.88068	1.88068	1.88068	1.88068	1.88068	1.88068	4.33791	1.88068	1.88068	1.88068	3.09176	3.07593	1.88068	1.88068	2.79142	1.88068	1.88068	1.88068	3.77679	1.88068	1.88068	1.88068	1.88068	1.88068	1.88068	1.88068	3.78777	2.47037	3.12794	2.36606	2.81001	3.42256	1.88068	4.60694	4.0854	4.16851	1.88068
GSM3404874	1.87926	1.87926	1.87926	1.87926	1.87926	1.87926	1.87926	1.87926	1.87926	2.92048	1.87926	1.87926	1.87926	1.87926	1.87926	1.87926	2.46628	2.30036	4.39188	1.87926	1.87926	1.87926	1.87926	1.87926	1.87926	1.87926	2.25	1.87926	1.87926	2.38304	3.79908	1.87926	1.87926	1.87926	1.87926	1.87926	1.87926	1.87926	1.87926	1.87926	1.87926	1.87926	2.25293	3.70739	2.24684	5.09483	3.65	3.61802	1.87926
GSM3405099	1.88837	1.88837	1.88837	1.88837	1.88837	1.88837	1.88837	1.88837	1.88837	3.03972	1.88837	1.88837	1.88837	1.88837	1.88837	1.88837	3.05505	1.88837	3.99924	1.88837	1.88837	1.88837	1.88837	1.88837	1.88837	1.88837	1.88837	1.88837	1.88837	1.88837	3.89934	1.88837	1.88837	1.88837	1.88837	1.88837	1.88837	1.88837	1.88837	1.88837	1.88837	1.88837	1.88837	1.88837	1.88837	4.12273	3.95064	1.88837	1.88837
GSM3404845	1.88718	1.88718	3.32893	1.88718	1.88718	1.88718	1.88718	1.88718	1.88718	2.92925	1.88718	1.88718	1.88718	1.88718	1.88718	1.88718	2.78589	1.88718	1.88718	1.88718	1.88718	1.88718	1.88718	1.88718	1.88718	1.88718	1.88718	1.88718	1.88718	1.88718	3.84371	1.88718	1.88718	1.88718	1.88718	1.88718	1.88718	1.88718	1.88718	1.88718	3.02194	1.88718	1.88718	1.88718	1.88718	4.2417	4.34953	3.14481	1.88718
GSM3405240	1.89162	1.89162	1.89162	1.89162	1.89162	1.89162	1.89162	1.89162	1.89162	3.33556	1.89162	1.89162	3.67837	1.89162	1.89162	3.43081	3.95807	1.89162	6.44762	1.89162	1.89162	1.89162	1.89162	1.89162	1.89162	1.89162	1.89162	3.14792	1.89162	1.89162	5.26534	3.86602	1.89162	1.89162	1.89162	1.89162	1.89162	1.89162	1.89162	1.89162	3.07593	1.89162	1.89162	1.89162	1.89162	4.9178	3.4559	3.06376	1.89162
GSM3405216	1.95805	1.95805	1.95805	1.95805	1.95805	1.95805	1.95805	1.95805	1.95805	1.95805	1.95805	1.95805	1.95805	1.95805	1.95805	4.63093	1.95805	1.95805	5.94754	1.95805	1.95805	1.95805	1.95805	1.95805	1.95805	1.95805	1.95805	1.95805	1.95805	1.95805	5.33501	1.95805	1.95805	1.95805	1.95805	1.95805	1.95805	1.95805	1.95805	1.95805	1.95805	1.95805	1.95805	1.95805	1.95805	1.95805	1.95805	1.95805	1.95805
GSM3405143	1.88005	1.88005	1.88005	1.88005	1.88005	1.88005	1.88005	1.88005	1.88005	1.88005	1.88005	1.88005	1.88005	1.88005	1.88005	1.88005	2.94581	1.88005	5.13271	1.88005	1.88005	1.88005	1.88005	1.88005	1.88005	1.88005	1.88005	1.88005	1.88005	1.88005	4.02938	1.88005	1.88005	1.88005	1.88005	1.88005	1.88005	1.88005	1.88005	1.88005	2.33517	1.88005	1.88005	3.40576	1.88005	4.47154	3.51687	3.14169	1.88005
GSM3404881	1.87923	1.87923	1.87923	1.87923	1.87923	1.87923	1.87923	1.87923	1.87923	1.87923	1.87923	1.87923	1.87923	1.87923	1.87923	1.87923	1.87923	2.20488	3.73283	1.87923	1.87923	1.87923	1.87923	1.87923	1.87923	1.87923	1.87923	1.87923	2.58883	1.87923	3.13552	1.87923	1.87923	1.87923	1.87923	1.87923	1.87923	1.87923	1.87923	1.87923	1.87923	1.87923	1.87923	2.5842	1.87923	4.58262	2.20624	2.337	1.87923
GSM3405090	1.88896	3.3494	3.22113	1.88896	2.93734	1.88896	1.88896	1.88896	1.88896	1.88896	3.08866	1.88896	1.88896	1.88896	1.88896	4.06685	3.82158	1.88896	5.53986	1.88896	1.88896	3.013	1.88896	1.88896	1.88896	1.88896	1.88896	1.88896	3.54861	1.88896	4.61483	1.88896	1.88896	3.14481	1.88896	1.88896	1.88896	2.88434	1.88896	1.88896	1.88896	1.88896	1.88896	1.88896	1.88896	4.61094	3.99924	3.11182	1.88896
GSM3404807	1.8804	2.3896	2.66861	1.8804	1.8804	2.60921	2.4419	1.8804	1.8804	2.95449	1.8804	1.8804	1.8804	1.8804	1.8804	2.68829	2.71121	1.8804	5.51732	1.8804	1.8804	1.8804	1.8804	1.8804	1.8804	1.8804	1.8804	1.8804	1.8804	1.8804	4.06314	1.8804	1.8804	1.8804	1.8804	1.8804	1.8804	1.8804	1.8804	1.8804	1.8804	1.8804	1.8804	2.46234	1.8804	4.80661	3.19575	3.35921	1.8804
GSM3404827	1.87829	1.87829	1.87829	1.87829	1.87829	1.87829	1.87829	1.87829	1.87829	2.15159	1.87829	1.87829	1.87829	1.87829	1.87829	2.32228	1.87829	1.87829	1.87829	2.0712	1.87829	1.87829	1.87829	1.87829	1.87829	1.87829	1.87829	1.87829	1.87829	1.87829	2.75742	2.35849	1.87829	1.87829	1.87829	1.87829	1.87829	1.87829	1.87829	1.87829	1.87829	1.87829	1.87829	2.45193	2.08357	3.81022	2.75469	3.32893	1.87829
GSM3405005	1.88103	1.88103	1.88103	1.88103	1.88103	1.88103	1.88103	1.88103	1.88103	2.37917	1.88103	1.88103	1.88103	1.88103	1.88103	1.88103	2.87902	1.88103	3.20523	2.49221	1.88103	1.88103	1.88103	1.88103	1.88103	1.88103	1.88103	1.88103	1.88103	1.88103	4.12273	2.45404	1.88103	1.88103	1.88103	1.88103	1.88103	1.88103	1.88103	1.88103	1.88103	1.88103	1.88103	2.97501	1.88103	4.84085	3.6642	3.47249	3.23354
GSM3405219	1.95021	1.95021	1.95021	1.95021	1.95021	1.95021	1.95021	1.95021	1.95021	1.95021	1.95021	1.95021	1.95021	1.95021	1.95021	1.95021	1.95021	1.95021	5.71624	1.95021	1.95021	1.95021	1.95021	1.95021	1.95021	1.95021	1.95021	1.95021	1.95021	1.95021	5.45835	1.95021	1.95021	1.95021	1.95021	1.95021	1.95021	1.95021	1.95021	1.95021	1.95021	1.95021	1.95021	1.95021	1.95021	1.95021	1.95021	1.95021	1.95021
GSM3405027	1.88896	1.88896	1.88896	1.88896	1.88896	1.88896	1.88896	1.88896	1.88896	3.93947	1.88896	1.88896	1.88896	1.88896	1.88896	1.88896	2.87061	1.88896	4.07797	1.88896	1.88896	1.88896	1.88896	1.88896	1.88896	1.88896	1.88896	1.88896	1.88896	1.88896	4.31102	1.88896	1.88896	1.88896	1.88896	1.88896	1.88896	1.88896	3.31943	1.88896	1.88896	1.88896	1.88896	1.88896	1.88896	4.33791	1.88896	1.88896	1.88896
GSM3405128	1.89002	3.16682	1.89002	3.19901	1.89002	1.89002	1.89002	1.89002	1.89002	4.34953	1.89002	1.89002	1.89002	1.89002	1.89002	1.89002	3.151	1.89002	5.91031	1.89002	1.89002	1.89002	1.89002	1.89002	1.89002	1.89002	1.89002	1.89002	1.89002	1.89002	4.54661	1.89002	1.89002	1.89002	1.89002	3.03378	1.89002	1.89002	1.89002	1.89002	2.93193	1.89002	1.89002	3.34587	1.89002	5.00378	4.55051	3.48631	1.89002
GSM3404991	3.48949	1.89567	1.89567	1.89567	1.89567	1.89567	1.89567	3.40254	1.89567	5.11629	1.89567	1.89567	1.89567	1.89567	1.89567	4.54661	1.89567	4.36477	6.1018	1.89567	1.89567	1.89567	1.89567	3.83632	1.89567	4.30316	1.89567	1.89567	1.89567	1.89567	5.57838	1.89567	3.95621	1.89567	1.89567	1.89567	1.89567	4.08162	1.89567	1.89567	1.89567	1.89567	3.39922	1.89567	1.89567	3.38279	1.89567	3.67837	1.89567
GSM3405211	4.60282	1.97651	1.97651	1.97651	1.97651	1.97651	1.97651	1.97651	1.97651	1.97651	1.97651	1.97651	1.97651	1.97651	1.97651	4.80217	1.97651	4.90819	6.38141	1.97651	1.97651	1.97651	1.97651	1.97651	1.97651	1.97651	1.97651	1.97651	1.97651	1.97651	5.9288	1.97651	1.97651	1.97651	1.97651	5.32182	1.97651	1.97651	1.97651	1.97651	1.97651	1.97651	1.97651	1.97651	1.97651	1.97651	1.97651	1.97651	1.97651
GSM3405189	1.89414	1.89414	1.89414	1.89414	1.89414	1.89414	1.89414	1.89414	1.89414	4.62703	1.89414	1.89414	3.55537	1.89414	3.4291	4.67145	3.84001	3.26433	6.24216	1.89414	1.89414	1.89414	3.9103	1.89414	1.89414	1.89414	1.89414	1.89414	3.12644	1.89414	5.65799	1.89414	1.89414	1.89414	1.89414	1.89414	3.89581	1.89414	4.19535	1.89414	1.89414	1.89414	1.89414	1.89414	1.89414	4.66743	3.286	1.89414	1.89414
GSM3404897	1.89466	1.89466	1.89466	1.89466	1.89466	1.89466	1.89466	1.89466	1.89466	1.89466	1.89466	1.89466	1.89466	1.89466	1.89466	1.89466	1.89466	3.09176	4.84522	1.89466	1.89466	1.89466	1.89466	3.29616	1.89466	1.89466	1.89466	1.89466	1.89466	1.89466	3.88844	1.89466	1.89466	1.89466	1.89466	1.89466	1.89466	1.89466	1.89466	1.89466	1.89466	1.89466	1.89466	1.89466	1.89466	4.42778	3.78777	3.56611	1.89466
GSM3404849	2.2299	1.87872	1.87872	1.87872	1.87872	1.87872	2.21546	3.60039	2.46432	4.96525	2.48097	1.87872	4.50348	3.2593	1.87872	2.83691	1.87872	1.87872	1.87872	1.87872	1.87872	1.87872	1.87872	2.64943	2.66098	2.71862	1.87872	3.814	1.87872	2.13095	4.55821	1.87872	2.47247	1.87872	1.87872	1.87872	1.87872	1.87872	3.09176	1.87872	3.46242	5.31542	3.43252	3.99545	3.35921	5.14923	2.56557	2.58639	1.87872
GSM3405141	1.88453	1.88453	1.88453	1.88453	1.88453	1.88453	1.88453	1.88453	1.88453	1.88453	1.88453	1.88453	1.88453	1.88453	1.88453	6.68844	3.25281	1.88453	3.91739	1.88453	1.88453	1.88453	1.88453	2.78876	1.88453	3.88097	1.88453	1.88453	1.88453	1.88453	4.63887	1.88453	1.88453	1.88453	1.88453	1.88453	1.88453	1.88453	1.88453	1.88453	1.88453	1.88453	1.88453	3.71816	1.88453	4.94154	4.06314	3.77679	1.88453
GSM3405112	1.89729	1.89729	1.89729	1.89729	1.89729	1.89729	1.89729	1.89729	1.89729	3.4291	1.89729	1.89729	1.89729	1.89729	1.89729	1.89729	1.89729	1.89729	4.10374	1.89729	1.89729	1.89729	1.89729	1.89729	1.89729	1.89729	1.89729	1.89729	1.89729	1.89729	3.89217	1.89729	1.89729	1.89729	1.89729	1.89729	1.89729	1.89729	1.89729	1.89729	1.89729	1.89729	3.45911	4.4517	3.33216	4.39601	3.65374	1.89729	1.89729
GSM3405163	1.88854	1.88854	1.88854	1.88854	1.88854	1.88854	1.88854	1.88854	1.88854	1.88854	1.88854	1.88854	1.88854	1.88854	1.88854	3.05197	1.88854	1.88854	3.76939	1.88854	1.88854	1.88854	1.88854	1.88854	1.88854	1.88854	1.88854	1.88854	1.88854	1.88854	3.39252	3.04589	1.88854	1.88854	1.88854	1.88854	1.88854	1.88854	1.88854	1.88854	1.88854	1.88854	1.88854	3.25617	1.88854	4.26097	1.88854	1.88854	1.88854
GSM3405106	1.90816	4.71737	1.90816	1.90816	1.90816	1.90816	1.90816	3.72182	1.90816	4.36477	1.90816	1.90816	1.90816	1.90816	1.90816	1.90816	1.90816	1.90816	4.62703	1.90816	3.56611	1.90816	1.90816	1.90816	1.90816	1.90816	1.90816	3.70021	1.90816	1.90816	4.59081	1.90816	1.90816	1.90816	1.90816	1.90816	1.90816	1.90816	1.90816	1.90816	1.90816	1.90816	3.95807	4.19914	1.90816	4.38028	4.77644	4.27241	1.90816
GSM3405097	1.92922	3.88097	1.92922	1.92922	1.92922	1.92922	1.92922	1.92922	1.92922	1.92922	1.92922	1.92922	1.92922	1.92922	1.92922	4.93677	1.92922	4.19914	4.35714	1.92922	1.92922	1.92922	4.28005	4.41564	1.92922	1.92922	1.92922	4.64296	1.92922	1.92922	4.15689	1.92922	1.92922	1.92922	1.92922	1.92922	1.92922	1.92922	3.95435	1.92922	1.92922	1.92922	1.92922	1.92922	1.92922	1.92922	1.92922	1.92922	1.92922
GSM3405076	1.89099	1.89099	1.89099	1.89099	1.89099	1.89099	1.89099	1.89099	1.89099	3.1197	1.89099	1.89099	1.89099	1.89099	1.89099	1.89099	1.89099	1.89099	1.89099	1.89099	1.89099	1.89099	1.89099	1.89099	1.89099	1.89099	1.89099	1.89099	1.89099	1.89099	4.36868	3.54495	1.89099	1.89099	1.89099	1.89099	1.89099	1.89099	1.89099	1.89099	1.89099	1.89099	1.89099	3.95435	1.89099	5.04418	4.4	4.00675	1.89099
GSM3404785	1.88136	1.88136	1.88136	1.88136	1.88136	1.88136	1.88136	1.88136	1.88136	1.88136	1.88136	1.88136	1.88136	1.88136	1.88136	1.88136	1.88136	1.88136	1.88136	1.88136	1.88136	1.88136	1.88136	1.88136	1.88136	1.88136	1.88136	1.88136	1.88136	1.88136	2.49857	1.88136	1.88136	1.88136	1.88136	1.88136	1.88136	1.88136	1.88136	1.88136	3.02784	1.88136	1.88136	1.88136	1.88136	4.2417	1.88136	1.88136	1.88136
GSM3404787	1.88177	1.88177	1.88177	1.88177	1.88177	1.88177	1.88177	1.88177	2.51581	4.95558	1.88177	1.88177	1.88177	2.47874	1.88177	1.88177	1.88177	1.88177	5.61033	1.88177	1.88177	1.88177	1.88177	1.88177	1.88177	1.88177	1.88177	2.75742	1.88177	1.88177	4.33393	4.14554	1.88177	1.88177	1.88177	1.88177	1.88177	1.88177	4.44354	1.88177	1.88177	1.88177	4.12273	3.47945	1.88177	4.73431	3.14169	4.11883	1.88177
GSM3404834	1.87821	1.87821	1.87821	1.87821	1.87821	1.87821	1.87821	1.87821	1.87821	2.03209	1.87821	1.87821	1.87821	1.87821	2.35127	2.65866	2.34951	1.87821	2.02146	2.67104	1.87821	1.87821	1.87821	1.87821	2.19502	1.87821	1.87821	1.87821	1.87821	1.87821	3.40915	1.87821	1.87821	2.03307	1.87821	1.87821	1.87821	1.87821	1.87821	1.87821	2.15961	1.87821	2.18137	2.53534	2.13095	4.61094	4.38028	3.83267	1.87821
GSM3404997	1.87806	1.87806	1.87806	1.87806	1.98709	1.87806	1.87806	2.11462	1.87806	1.87806	1.87806	1.87806	1.87806	1.87806	1.87806	1.97804	1.87806	1.87806	2.56557	2.11727	1.87806	1.87806	1.87806	2.1097	1.87806	2.05922	2.03817	1.87806	1.87806	2.20914	3.33556	2.66353	1.87806	2.02663	1.87806	1.87806	1.87806	1.87806	1.99167	2.07817	2.39646	1.87806	2.13356	3.32579	2.4876	4.33015	3.16682	3.46592	1.87806
GSM3405131	1.87877	1.87877	1.87877	1.87877	1.87877	1.87877	1.87877	1.87877	2.69315	1.87877	1.87877	1.87877	1.87877	1.87877	1.87877	3.06671	3.29947	1.87877	3.82899	2.17238	1.87877	1.87877	2.09867	1.87877	1.87877	1.87877	1.87877	1.87877	1.87877	1.87877	4.21462	1.87877	1.87877	1.87877	1.87877	1.87877	1.87877	1.87877	6.27337	2.20029	1.87877	1.87877	1.87877	3.44266	2.11968	4.81951	2.9778	2.64943	1.87877
GSM3404884	1.88237	2.64473	1.88237	1.88237	1.88237	1.88237	1.88237	1.88237	1.88237	3.04885	1.88237	1.88237	1.88237	1.88237	1.88237	1.88237	2.96322	1.88237	4.00308	1.88237	1.88237	1.88237	1.88237	2.6256	1.88237	1.88237	1.88237	1.88237	1.88237	1.88237	4.21077	1.88237	1.88237	1.88237	1.88237	1.88237	1.88237	1.88237	1.88237	1.88237	1.88237	1.88237	1.88237	3.11665	1.88237	4.84085	3.75113	3.01015	1.88237
GSM3404895	1.8816	2.43996	1.8816	1.8816	3.38933	1.8816	1.8816	2.54412	2.47037	1.8816	2.4876	1.8816	1.8816	1.8816	1.8816	3.14792	3.4291	3.29288	3.42256	2.65625	1.8816	1.8816	1.8816	1.8816	1.8816	1.8816	2.53321	1.8816	1.8816	1.8816	3.47249	1.8816	1.8816	1.8816	1.8816	3.151	3.02784	1.8816	2.70098	1.8816	2.70605	1.8816	1.8816	3.46915	1.8816	4.70902	3.5935	3.46592	1.8816
GSM3405007	1.87838	2.15561	1.87838	1.87838	1.87838	1.87838	2.15831	1.87838	1.87838	1.87838	1.87838	1.87838	1.87838	1.87838	1.87838	1.87838	2.37566	1.87838	2.03721	1.87838	1.87838	1.87838	1.87838	1.87838	1.87838	1.87838	1.87838	1.87838	1.87838	2.24527	3.9803	2.12828	1.87838	1.87838	1.87838	1.87838	2.19718	1.87838	1.87838	2.05179	2.21872	1.87838	1.87838	3.35584	2.22021	4.72152	3.05793	3.35921	1.87838
GSM3405129	1.87872	2.28716	1.87872	1.87872	2.21707	2.15014	1.87872	2.69562	1.87872	2.83969	1.87872	1.87872	1.87872	1.87872	1.87872	3.55537	3.03677	1.87872	5.40156	1.87872	1.87872	1.87872	2.71616	1.87872	1.87872	2.15831	2.39261	1.87872	1.87872	2.48542	5.06431	2.58639	1.87872	1.87872	1.87872	1.87872	1.87872	1.87872	2.4876	1.87872	2.51361	1.87872	2.7649	3.35921	2.85088	4.57038	3.71107	3.94316	1.87872
GSM3405230	3.89581	1.92555	1.92555	1.92555	1.92555	1.92555	1.92555	1.92555	1.92555	3.9803	1.92555	1.92555	1.92555	1.92555	1.92555	4.78504	5.12732	5.36133	5.57063	1.92555	1.92555	4.10374	1.92555	1.92555	1.92555	1.92555	1.92555	1.92555	1.92555	1.92555	5.14923	1.92555	1.92555	4.04811	3.82899	4.98472	4.89891	4.18771	1.92555	1.92555	1.92555	1.92555	1.92555	1.92555	1.92555	1.92555	1.92555	1.92555	1.92555
GSM3405148	1.8823	3.44909	1.8823	2.6047	1.8823	1.8823	2.63286	1.8823	2.72386	3.66769	1.8823	1.8823	1.8823	1.8823	1.8823	3.69292	3.91739	2.98639	5.15491	1.8823	2.66098	1.8823	1.8823	2.83691	1.8823	1.8823	3.24304	1.8823	2.50935	2.95735	5.14391	2.54616	3.01606	2.61854	1.8823	2.49644	1.8823	1.8823	1.8823	1.8823	2.72906	1.8823	1.8823	3.30625	3.78409	4.75106	3.81022	3.12644	1.8823
GSM3405249	4.12273	4.07797	1.90304	1.90304	1.90304	1.90304	1.90304	1.90304	1.90304	1.90304	1.90304	1.90304	1.90304	1.90304	1.90304	4.05562	1.90304	5.03894	6.44762	1.90304	4.03318	3.6322	3.72556	3.53415	1.90304	1.90304	1.90304	1.90304	1.90304	1.90304	4.96025	1.90304	1.90304	1.90304	4.22996	5.11629	1.90304	1.90304	3.39597	1.90304	1.90304	1.90304	1.90304	1.90304	1.90304	3.40254	1.90304	1.90304	1.90304
GSM3404998	1.87864	1.87864	1.87864	1.87864	1.87864	1.87864	1.87864	1.87864	1.87864	1.87864	1.87864	1.87864	1.87864	1.87864	1.87864	2.29704	1.87864	1.87864	3.05505	2.62327	1.87864	1.87864	1.87864	1.87864	1.87864	1.87864	1.87864	1.87864	1.87864	1.87864	4.04444	1.87864	1.87864	1.87864	1.87864	1.87864	1.87864	1.87864	1.87864	1.87864	1.87864	1.87864	1.87864	2.95735	2.33125	4.66743	3.16682	3.26922	1.87864
GSM3404794	1.8806	1.8806	1.8806	1.8806	1.8806	1.8806	1.8806	1.8806	1.8806	2.90382	1.8806	1.8806	1.8806	1.8806	1.8806	2.46432	1.8806	1.8806	1.8806	1.8806	1.8806	1.8806	1.8806	1.8806	1.8806	1.8806	1.8806	1.8806	1.8806	1.8806	2.40441	2.76242	1.8806	1.8806	1.8806	1.8806	1.8806	1.8806	2.60238	1.8806	1.8806	1.8806	1.8806	1.8806	1.8806	5.14923	1.8806	5.26534	1.8806
GSM3404995	1.88284	1.88284	1.88284	1.88284	1.88284	1.88284	1.88284	1.88284	1.88284	1.88284	1.88284	1.88284	1.88284	1.88284	1.88284	2.75987	1.88284	1.88284	4.11883	1.88284	1.88284	1.88284	1.88284	1.88284	1.88284	1.88284	1.88284	3.26263	1.88284	1.88284	3.92486	1.88284	1.88284	1.88284	1.88284	1.88284	1.88284	1.88284	1.88284	1.88284	1.88284	1.88284	1.88284	3.02784	1.88284	4.54272	2.63777	3.22113	1.88284
GSM3405029	1.8782	1.9878	1.8782	1.8782	1.8782	1.8782	1.8782	1.8782	1.8782	2.27403	1.8782	1.8782	2.13356	1.8782	1.8782	3.18613	2.55904	1.8782	6.02332	2.20624	1.8782	1.8782	1.8782	1.8782	2.02231	1.8782	2.17238	1.8782	1.8782	1.8782	5.27719	2.57272	1.8782	1.8782	1.8782	1.8782	1.8782	1.8782	2.29224	1.8782	1.8782	1.8782	1.8782	2.43799	1.8782	4.38415	2.2123	2.60921	1.8782
GSM3404943	1.88348	1.88348	1.88348	1.88348	1.88348	1.88348	1.88348	1.88348	1.88348	1.88348	1.88348	1.88348	1.88348	1.88348	1.88348	1.88348	2.94021	1.88348	4.42778	1.88348	1.88348	1.88348	1.88348	1.88348	1.88348	1.88348	1.88348	1.88348	1.88348	1.88348	4.25717	2.74183	1.88348	1.88348	1.88348	1.88348	1.88348	1.88348	1.88348	1.88348	1.88348	1.88348	1.88348	3.2593	1.88348	4.90362	3.90668	3.61454	1.88348
GSM3405020	1.87922	1.87922	1.87922	1.87922	1.87922	2.4063	1.87922	1.87922	1.87922	3.30625	1.87922	1.87922	1.87922	1.87922	1.87922	2.43408	2.94581	2.28127	4.13417	2.17681	1.87922	1.87922	1.87922	1.87922	2.19133	1.87922	1.87922	1.87922	1.87922	1.87922	3.67476	1.87922	1.87922	1.87922	1.87922	1.87922	1.87922	1.87922	1.87922	1.87922	1.87922	1.87922	2.35673	2.83969	1.87922	4.5786	2.68358	3.56948	1.87922
GSM3405206	1.88984	1.88984	1.88984	6.65044	1.88984	1.88984	1.88984	3.39922	1.88984	3.286	1.88984	1.88984	1.88984	1.88984	1.88984	1.88984	1.88984	1.88984	6.2212	1.88984	1.88984	1.88984	1.88984	1.88984	1.88984	1.88984	1.88984	1.88984	1.88984	1.88984	4.80217	1.88984	1.88984	1.88984	1.88984	1.88984	1.88984	1.88984	1.88984	1.88984	1.88984	1.88984	1.88984	1.88984	1.88984	4.38028	1.88984	1.88984	1.88984
GSM3404916	1.87965	1.87965	1.87965	1.87965	1.87965	1.87965	1.87965	1.87965	1.87965	3.36276	1.87965	1.87965	1.87965	1.87965	1.87965	3.65	2.93734	1.87965	6.08185	1.87965	1.87965	1.87965	1.87965	1.87965	1.87965	1.87965	1.87965	1.87965	1.87965	1.87965	5.60228	2.57481	1.87965	1.87965	1.87965	1.87965	1.87965	1.87965	1.87965	1.87965	3.44909	1.87965	1.87965	3.33216	1.87965	4.38809	3.54861	3.013	1.87965
GSM3404811	1.87823	2.24046	1.87823	1.87823	2.78335	2.53321	2.12338	1.87823	1.87823	2.36982	1.87823	1.87823	1.87823	1.87823	1.87823	1.87823	2.00259	1.87823	2.74694	1.87823	1.87823	1.87823	2.06239	2.39646	1.87823	1.87823	2.16519	1.87823	1.87823	1.87823	3.18944	2.33125	1.87823	1.87823	1.87823	1.87823	2.05698	1.87823	2.89256	2.04797	2.09158	1.87823	1.87823	2.80428	1.87823	4.21077	2.83969	3.57956	1.87823
GSM3405168	2.98639	1.88666	1.88666	1.88666	1.88666	1.88666	1.88666	1.88666	3.46076	3.72556	4.2533	1.88666	3.35921	1.88666	1.88666	3.96926	2.9487	3.30625	6.7277	1.88666	2.80729	2.78589	1.88666	1.88666	1.88666	1.88666	1.88666	1.88666	3.70739	3.12943	5.28992	2.96322	1.88666	1.88666	1.88666	2.98348	1.88666	1.88666	3.57609	1.88666	1.88666	1.88666	1.88666	1.88666	1.88666	4.68802	4.31102	3.71107	1.88666
GSM3405006	1.88594	1.88594	1.88594	1.88594	1.88594	1.88594	1.88594	1.88594	1.88594	1.88594	1.88594	1.88594	1.88594	1.88594	1.88594	1.88594	1.88594	1.88594	2.96906	1.88594	1.88594	1.88594	1.88594	2.97501	1.88594	1.88594	1.88594	1.88594	1.88594	4.44769	4.02184	1.88594	1.88594	1.88594	1.88594	1.88594	1.88594	1.88594	1.88594	1.88594	1.88594	1.88594	1.88594	3.1604	1.88594	4.91282	2.89256	3.74019	1.88594
GSM3404842	1.882	1.882	1.882	1.882	1.882	1.882	1.882	1.882	1.882	2.76242	1.882	1.882	1.882	1.882	1.882	1.882	1.882	1.882	1.882	1.882	1.882	1.882	1.882	1.882	1.882	1.882	1.882	1.882	1.882	1.882	3.35921	1.882	1.882	1.882	1.882	1.882	1.882	1.882	1.882	1.882	2.50935	1.882	1.882	2.99533	1.882	4.4833	3.013	3.0728	1.882
GSM3404899	1.87911	2.36606	1.87911	1.87911	1.87911	1.87911	1.87911	1.87911	1.87911	1.87911	1.87911	1.87911	1.87911	1.87911	1.87911	1.87911	2.7649	1.87911	4.53855	1.87911	1.87911	1.87911	1.87911	1.87911	1.87911	1.87911	1.87911	1.87911	1.87911	1.87911	3.91739	2.21546	1.87911	1.87911	1.87911	1.87911	1.87911	1.87911	1.87911	1.87911	2.24527	1.87911	1.87911	3.16995	1.87911	4.70059	3.95435	3.4127	1.87911
GSM3404802	1.87966	2.39646	1.87966	1.87966	1.87966	1.87966	1.87966	2.53973	1.87966	3.151	1.87966	1.87966	1.87966	1.87966	1.87966	1.87966	2.64003	1.87966	3.33884	1.87966	2.54206	1.87966	1.87966	1.87966	1.87966	1.87966	1.87966	1.87966	1.87966	1.87966	3.85492	1.87966	1.87966	1.87966	1.87966	1.87966	1.87966	1.87966	1.87966	1.87966	2.34037	1.87966	1.87966	3.33556	1.87966	4.91282	3.55893	3.20221	1.87966
GSM3405243	1.92813	1.92813	1.92813	1.92813	1.92813	1.92813	1.92813	1.92813	1.92813	1.92813	1.92813	1.92813	1.92813	1.92813	1.92813	1.92813	1.92813	1.92813	6.12162	1.92813	1.92813	1.92813	1.92813	1.92813	1.92813	1.92813	1.92813	1.92813	1.92813	1.92813	5.4157	1.92813	1.92813	1.92813	1.92813	1.92813	1.92813	1.92813	1.92813	1.92813	1.92813	1.92813	1.92813	1.92813	1.92813	4.81527	1.92813	1.92813	1.92813
GSM3405045	1.88329	1.88329	1.88329	1.88329	1.88329	1.88329	1.88329	1.88329	1.88329	2.60238	1.88329	1.88329	1.88329	1.88329	1.88329	4.14554	2.73181	1.88329	5.50984	1.88329	1.88329	1.88329	1.88329	1.88329	1.88329	1.88329	1.88329	1.88329	1.88329	1.88329	4.94154	1.88329	1.88329	3.10405	1.88329	1.88329	1.88329	1.88329	1.88329	1.88329	1.88329	1.88329	1.88329	2.6304	1.88329	4.4	3.19267	3.04885	1.88329
GSM3405048	1.89706	1.89706	1.89706	1.89706	1.89706	1.89706	1.89706	1.89706	1.89706	4.41564	1.89706	1.89706	1.89706	1.89706	1.89706	4.26484	4.09652	1.89706	6.23171	1.89706	1.89706	1.89706	1.89706	1.89706	1.89706	1.89706	1.89706	1.89706	1.89706	1.89706	5.69115	3.27582	1.89706	1.89706	1.89706	1.89706	1.89706	1.89706	3.45911	1.89706	1.89706	1.89706	1.89706	1.89706	1.89706	4.08162	1.89706	3.37591	1.89706
GSM3404861	1.87806	2.58761	1.87806	1.87806	1.95864	1.87806	1.87806	1.87806	1.87806	2.34765	1.87806	1.87806	1.87806	1.87806	1.87806	1.87806	2.36792	2.12463	2.78733	2.11852	1.87806	1.87806	1.87806	1.97651	1.93175	1.87806	2.20175	1.87806	1.87806	1.87806	3.33884	2.45193	1.87806	1.87806	2.2515	1.87806	1.87806	1.87806	1.9567	2.10255	2.21073	1.87806	1.87806	3.5238	1.87806	5.04906	3.96926	3.49973	1.87806
GSM3404784	1.91025	1.91025	1.91025	1.91025	1.91025	1.91025	1.91025	1.91025	1.91025	4.8762	1.91025	1.91025	1.91025	1.91025	1.91025	1.91025	3.72182	4.72152	4.94154	1.91025	1.91025	1.91025	1.91025	1.91025	1.91025	1.91025	1.91025	1.91025	1.91025	1.91025	4.98929	1.91025	1.91025	1.91025	1.91025	3.86602	1.91025	1.91025	1.91025	1.91025	1.91025	1.91025	1.91025	1.91025	1.91025	4.2533	1.91025	3.5727	1.91025
GSM3404942	1.87931	1.87931	2.39261	2.39056	1.87931	1.87931	2.39448	2.23274	2.58176	1.87931	3.29947	1.87931	2.62679	2.32945	2.82493	4.0854	3.90293	2.79917	5.83773	2.66861	2.21313	2.2077	1.87931	2.24844	1.87931	2.31689	1.87931	1.87931	1.87931	1.87931	4.55051	1.87931	2.19867	2.92334	1.87931	1.87931	2.28716	2.50935	2.89256	1.87931	1.87931	1.87931	2.98639	2.2515	1.87931	4.27622	2.88697	2.93461	3.05793
GSM3405214	1.92232	1.92232	1.92232	1.92232	1.92232	1.92232	1.92232	1.92232	1.92232	1.92232	1.92232	1.92232	1.92232	1.92232	1.92232	1.92232	1.92232	1.92232	4.40391	1.92232	1.92232	1.92232	3.814	1.92232	1.92232	1.92232	1.92232	1.92232	1.92232	1.92232	1.92232	1.92232	1.92232	1.92232	1.92232	1.92232	1.92232	1.92232	1.92232	1.92232	1.92232	1.92232	1.92232	1.92232	1.92232	4.43969	1.92232	1.92232	1.92232
GSM3405110	1.88541	3.84001	1.88541	1.88541	1.88541	1.88541	1.88541	1.88541	1.88541	1.88541	1.88541	1.88541	1.88541	1.88541	1.88541	3.99924	2.85946	1.88541	3.99161	1.88541	1.88541	1.88541	2.76748	2.73424	1.88541	1.88541	3.52726	1.88541	1.88541	1.88541	4.46353	1.88541	2.99222	1.88541	1.88541	1.88541	1.88541	1.88541	1.88541	1.88541	3.41928	1.88541	1.88541	3.96555	1.88541	4.55434	3.89934	3.95807	1.88541
GSM3405075	1.87819	1.87819	1.87819	1.87819	1.87819	1.87819	1.87819	1.97424	1.87819	3.4291	2.5977	1.87819	2.0083	2.02746	2.17238	3.03972	2.73181	2.66601	3.23674	2.66353	1.87819	1.87819	2.44382	1.87819	1.87819	1.87819	2.11596	2.78335	2.70098	1.87819	4.48743	1.87819	1.87819	1.87819	1.87819	1.87819	1.87819	1.87819	1.87819	1.87819	1.87819	1.87819	2.15288	3.67126	1.98853	4.47936	3.21806	3.51687	1.87819
GSM3405071	1.87806	1.87806	1.87806	1.87806	1.98938	1.87806	1.87806	3.74019	1.87806	4.55051	1.87806	1.87806	2.38398	1.87806	1.87806	2.63531	2.88434	2.3738	5.16571	1.87806	2.84527	1.98141	1.87806	1.87806	2.96033	2.05505	1.87806	1.87806	1.97249	1.94992	1.98068	1.87806	1.94479	2.15159	2.19948	1.87806	1.87806	1.87806	4.70472	2.71121	2.337	3.00721	1.87806	2.30585	2.79635	4.80661	2.74825	3.65722	1.87806
GSM3405084	1.87905	2.19279	1.87905	2.79635	2.29704	1.87905	1.87905	1.87905	1.87905	2.38675	1.87905	1.87905	1.87905	1.87905	1.87905	2.42393	3.07949	2.32407	4.66743	1.87905	1.87905	1.87905	1.87905	2.48318	1.87905	1.87905	1.87905	1.87905	1.87905	1.87905	4.35714	1.87905	1.87905	1.87905	1.87905	1.87905	1.87905	1.87905	1.87905	1.87905	2.21707	1.87905	1.87905	3.30625	1.87905	4.67558	3.95807	3.386	1.87905
GSM3405154	3.36276	3.88446	1.87931	3.89581	1.87931	1.87931	3.52726	5.20565	4.71737	4.08162	1.87931	1.87931	4.75506	4.31102	3.67837	5.8201	5.25294	3.05197	6.75424	3.00721	4.59488	2.81541	4.13417	3.55537	3.79908	3.35265	2.65625	2.57054	1.87931	1.87931	6.66287	4.60694	1.87931	1.87931	1.87931	3.60733	3.07949	1.87931	4.15689	3.7548	3.13552	4.17626	3.98406	3.5935	1.87931	4.7937	3.386	3.12644	1.87931
GSM3405057	1.96992	1.96992	1.96992	6.78059	1.96992	1.96992	1.96992	1.96992	8.0255	1.96992	1.96992	1.96992	1.96992	1.96992	1.96992	1.96992	1.96992	1.96992	4.50348	1.96992	6.60154	5.28352	1.96992	1.96992	1.96992	1.96992	1.96992	1.96992	1.96992	1.96992	1.96992	1.96992	1.96992	1.96992	1.96992	1.96992	6.71449	6.34796	1.96992	1.96992	1.96992	1.96992	1.96992	1.96992	1.96992	4.69631	1.96992	1.96992	1.96992
GSM3405152	1.894	1.894	1.894	1.894	1.894	1.894	1.894	1.894	1.894	1.894	1.894	3.88097	1.894	3.96555	1.894	1.894	3.6322	1.894	1.894	1.894	1.894	1.894	1.894	1.894	1.894	1.894	1.894	1.894	3.52726	1.894	4.83221	3.24964	1.894	1.894	1.894	1.894	1.894	1.894	1.894	1.894	1.894	1.894	1.894	3.33556	1.894	5.00378	4.36477	3.89581	1.894
GSM3405178	1.92433	1.92433	1.92433	1.92433	1.92433	1.92433	1.92433	1.92433	1.92433	3.97653	1.92433	1.92433	1.92433	1.92433	1.92433	4.4517	3.81785	5.06431	6.2529	1.92433	4.49143	3.90293	4.57038	3.85492	1.92433	1.92433	1.92433	1.92433	1.92433	1.92433	5.19996	1.92433	1.92433	1.92433	1.92433	4.86737	3.78409	1.92433	1.92433	1.92433	1.92433	1.92433	1.92433	1.92433	1.92433	4.67145	1.92433	1.92433	1.92433
GSM3405188	1.88272	1.88272	1.88272	1.88272	1.88272	1.88272	1.88272	1.88272	1.88272	2.85946	1.88272	1.88272	1.88272	1.88272	1.88272	2.62798	3.16352	1.88272	5.69115	1.88272	1.88272	1.88272	1.88272	1.88272	1.88272	1.88272	2.69562	1.88272	1.88272	1.88272	4.30706	1.88272	1.88272	1.88272	1.88272	2.81001	1.88272	1.88272	1.88272	1.88272	1.88272	1.88272	1.88272	2.75742	1.88272	4.97009	3.85105	3.74374	1.88272
GSM3405181	1.90336	1.90336	1.90336	1.90336	1.90336	1.90336	3.4759	5.57838	3.52726	4.85851	1.90336	1.90336	5.24723	1.90336	1.90336	5.111	5.04418	4.04444	6.50639	3.82899	1.90336	1.90336	1.90336	1.90336	4.14178	3.35265	1.90336	1.90336	3.5203	1.90336	6.42474	4.03318	1.90336	1.90336	1.90336	1.90336	1.90336	1.90336	1.90336	3.64644	1.90336	1.90336	1.90336	1.90336	1.90336	3.66074	1.90336	1.90336	1.90336
GSM3404925	3.31943	1.90027	1.90027	1.90027	1.90027	1.90027	1.90027	3.41928	1.90027	1.90027	1.90027	1.90027	1.90027	1.90027	1.90027	4.25717	4.23378	1.90027	6.3699	1.90027	1.90027	1.90027	1.90027	1.90027	1.90027	1.90027	1.90027	1.90027	1.90027	1.90027	5.47286	1.90027	1.90027	1.90027	1.90027	3.37248	1.90027	1.90027	4.17237	1.90027	1.90027	1.90027	3.28251	1.90027	1.90027	4.46353	4.75106	4.01424	1.90027
GSM3405052	1.87895	1.87895	1.87895	1.87895	1.87895	1.87895	1.87895	1.87895	1.87895	2.15831	1.87895	1.87895	1.87895	1.87895	1.87895	1.87895	2.27403	1.87895	5.02865	2.25754	1.87895	1.87895	1.87895	1.87895	1.87895	1.87895	1.87895	1.87895	1.87895	1.87895	4.15689	3.44591	1.87895	1.87895	1.87895	1.87895	1.87895	1.87895	2.32585	1.87895	1.87895	1.87895	1.87895	2.77	1.87895	4.5786	4.00675	4.71334	1.87895
GSM3405263	1.88779	1.88779	1.88779	1.88779	1.88779	1.88779	1.88779	1.88779	1.88779	1.88779	1.88779	1.88779	1.88779	1.88779	1.88779	3.3494	3.33884	1.88779	1.88779	2.88434	1.88779	1.88779	1.88779	1.88779	1.88779	1.88779	1.88779	1.88779	1.88779	1.88779	4.13807	1.88779	1.88779	1.88779	1.88779	3.09176	1.88779	1.88779	1.88779	1.88779	1.88779	1.88779	1.88779	2.84237	1.88779	4.88983	4.15689	3.72911	1.88779
GSM3405176	1.88428	1.88428	1.88428	1.88428	1.88428	1.88428	1.88428	3.06967	1.88428	3.6642	1.88428	1.88428	2.65625	1.88428	1.88428	3.88097	3.46592	1.88428	6.34796	1.88428	1.88428	1.88428	1.88428	1.88428	1.88428	1.88428	1.88428	1.88428	1.88428	1.88428	5.25917	3.06671	1.88428	1.88428	1.88428	1.88428	1.88428	1.88428	3.37929	1.88428	1.88428	1.88428	1.88428	1.88428	1.88428	4.53855	4.13807	3.03079	1.88428
GSM3404947	1.89272	3.82347	1.89272	1.89272	1.89272	1.89272	1.89272	1.89272	1.89272	1.89272	1.89272	1.89272	1.89272	1.89272	3.42744	3.83267	3.16682	1.89272	6.02332	1.89272	1.89272	1.89272	1.89272	1.89272	1.89272	1.89272	1.89272	1.89272	1.89272	1.89272	4.94154	1.89272	1.89272	3.68581	1.89272	1.89272	1.89272	1.89272	1.89272	1.89272	1.89272	1.89272	1.89272	1.89272	1.89272	4.55434	3.50652	3.58988	1.89272
GSM3404907	1.88321	2.92334	1.88321	1.88321	1.88321	1.88321	1.88321	1.88321	1.88321	3.5971	1.88321	1.88321	1.88321	1.88321	1.88321	3.49973	2.71373	1.88321	5.50241	1.88321	1.88321	1.88321	1.88321	2.65625	2.87612	1.88321	1.88321	1.88321	1.88321	1.88321	5.19996	1.88321	1.88321	1.88321	1.88321	1.88321	1.88321	1.88321	1.88321	1.88321	1.88321	1.88321	1.88321	1.88321	1.88321	4.77204	1.88321	1.88321	1.88321
GSM3404822	1.87823	1.87823	1.87823	1.87823	2.0249	1.87823	1.87823	2.11852	2.03769	3.33884	1.87823	1.87823	1.87823	1.87823	1.87823	2.21073	2.24844	1.87823	4.0854	1.87823	1.87823	1.87823	1.87823	2.73424	1.87823	1.87823	1.87823	1.87823	1.87823	1.87823	4.11135	1.87823	1.87823	1.87823	1.87823	1.87823	1.87823	1.87823	2.12709	1.87823	1.87823	1.87823	2.27555	3.01898	2.05179	4.85851	3.5727	3.17338	1.87823
GSM3404903	2.86507	1.88225	1.88225	1.88225	1.88225	1.88225	1.88225	1.88225	1.88225	3.37591	2.99222	1.88225	1.88225	1.88225	1.88225	1.88225	1.88225	2.85664	4.3457	1.88225	3.22113	1.88225	1.88225	1.88225	1.88225	1.88225	1.88225	3.54495	1.88225	1.88225	4.27622	3.65	1.88225	1.88225	1.88225	2.53973	1.88225	1.88225	2.97188	2.62327	1.88225	1.88225	1.88225	2.8622	3.69658	4.01054	3.53766	1.88225	1.88225
GSM3404904	1.8784	2.26726	1.8784	2.17405	1.8784	1.8784	1.8784	2.13493	1.8784	2.86507	1.8784	1.8784	2.26234	1.8784	1.8784	1.8784	2.71373	2.04797	3.43916	1.8784	1.8784	1.8784	2.69562	1.8784	2.5009	1.8784	1.8784	3.11665	2.18202	2.04979	4.11883	2.18689	1.8784	1.8784	2.48318	2.24046	2.25754	2.15561	2.22021	2.22847	2.13356	1.8784	2.56812	3.7548	1.8784	4.47154	4.4833	3.76563	1.8784
GSM3405269	1.88829	1.88829	1.88829	1.88829	1.88829	1.88829	1.88829	1.88829	1.88829	1.88829	1.88829	1.88829	1.88829	1.88829	1.88829	4.47154	3.13853	1.88829	6.29389	1.88829	1.88829	1.88829	1.88829	1.88829	1.88829	1.88829	1.88829	1.88829	1.88829	1.88829	5.86493	3.02784	1.88829	1.88829	1.88829	2.83969	1.88829	1.88829	1.88829	1.88829	1.88829	1.88829	1.88829	1.88829	1.88829	4.26484	3.53087	3.31943	1.88829
GSM3405102	1.88169	1.88169	1.88169	1.88169	2.78335	1.88169	2.52643	1.88169	1.88169	1.88169	1.88169	1.88169	1.88169	1.88169	1.88169	1.88169	3.14481	1.88169	4.0854	1.88169	1.88169	1.88169	3.05505	3.68581	1.88169	2.47646	1.88169	1.88169	1.88169	1.88169	4.06685	1.88169	1.88169	1.88169	1.88169	1.88169	1.88169	1.88169	2.95161	1.88169	2.54206	1.88169	3.1604	2.53214	1.88169	3.95807	3.50998	3.77679	1.88169
GSM3405221	1.89216	1.89216	1.89216	1.89216	1.89216	1.89216	1.89216	1.89216	1.89216	3.35265	1.89216	1.89216	1.89216	1.89216	1.89216	4.33791	1.89216	1.89216	6.2212	1.89216	1.89216	1.89216	1.89216	1.89216	1.89216	1.89216	1.89216	3.29947	1.89216	1.89216	5.69952	1.89216	1.89216	1.89216	1.89216	1.89216	1.89216	1.89216	3.4508	1.89216	1.89216	1.89216	1.89216	1.89216	1.89216	4.72152	4.28378	3.68943	1.89216
GSM3405222	4.88529	4.86737	1.95606	1.95606	1.95606	1.95606	1.95606	1.95606	1.95606	1.95606	1.95606	1.95606	1.95606	1.95606	1.95606	1.95606	1.95606	5.62604	6.43632	1.95606	1.95606	1.95606	1.95606	1.95606	1.95606	1.95606	1.95606	1.95606	1.95606	1.95606	5.30237	1.95606	1.95606	1.95606	1.95606	5.81169	1.95606	1.95606	1.95606	1.95606	1.95606	1.95606	1.95606	1.95606	1.95606	4.63093	1.95606	1.95606	1.95606
GSM3404920	1.88925	1.88925	1.88925	1.88925	1.88925	1.88925	1.88925	1.88925	1.88925	4.21826	1.88925	1.88925	1.88925	1.88925	1.88925	3.04277	1.88925	1.88925	6.47067	1.88925	1.88925	1.88925	1.88925	1.88925	1.88925	1.88925	1.88925	1.88925	1.88925	1.88925	5.38811	1.88925	1.88925	1.88925	1.88925	1.88925	1.88925	1.88925	3.03677	1.88925	1.88925	1.88925	1.88925	1.88925	1.88925	4.38415	3.5203	3.02784	1.88925
GSM3405024	1.87841	1.87841	1.87841	2.94581	2.38675	1.87841	1.87841	1.87841	1.87841	3.37929	1.87841	1.87841	1.87841	1.87841	1.87841	3.39597	3.18287	1.87841	6.13159	1.87841	2.36029	1.87841	1.87841	1.87841	1.87841	1.87841	1.87841	1.87841	1.87841	1.87841	5.06933	3.10093	1.87841	1.87841	1.87841	1.87841	2.20624	1.87841	2.15435	1.87841	2.04316	2.89823	1.87841	2.2839	2.17238	4.43187	3.35584	3.48631	1.87841
GSM3405235	1.88633	3.08245	2.89535	2.73684	2.97188	1.88633	1.88633	1.88633	3.286	3.79147	1.88633	1.88633	1.88633	1.88633	3.44909	5.55546	5.14923	1.88633	6.76728	3.27582	3.814	1.88633	2.78876	1.88633	1.88633	1.88633	3.00117	1.88633	1.88633	1.88633	6.60154	3.80285	1.88633	1.88633	1.88633	1.88633	1.88633	1.88633	3.61802	2.80729	1.88633	1.88633	3.03972	3.13552	1.88633	5.15491	3.39597	3.151	1.88633
GSM3404789	1.88646	1.88646	1.88646	2.75469	1.88646	1.88646	1.88646	1.88646	1.88646	4.12673	1.88646	1.88646	2.9487	1.88646	2.8622	1.88646	1.88646	1.88646	4.38028	1.88646	1.88646	1.88646	3.08245	1.88646	1.88646	1.88646	1.88646	2.77	1.88646	1.88646	3.61802	4.54272	1.88646	1.88646	2.95161	2.80166	3.38767	3.64279	3.95064	1.88646	1.88646	1.88646	3.55537	1.88646	3.25281	4.21077	1.88646	4.19535	1.88646
[truncated: 2,502 more columns]

## Sheet: Supplementary Table 4
geo_accession	hsa-miR-4687-3p|hsa-miR-92a-2-5p	hsa-miR-6813-5p|hsa-miR-5195-3p	hsa-miR-1908-3p|hsa-miR-5698	hsa-miR-5001-3p|hsa-miR-4756-3p	hsa-miR-5001-3p|hsa-miR-1322	hsa-miR-5001-3p|hsa-miR-4477a	hsa-miR-5001-3p|hsa-miR-873-5p	hsa-miR-5001-3p|hsa-miR-1253	hsa-miR-5001-3p|hsa-miR-3677-3p	hsa-miR-5001-3p|hsa-miR-335-3p	hsa-miR-5001-3p|hsa-miR-140-3p	hsa-miR-5001-3p|hsa-miR-3976	hsa-miR-6514-5p|hsa-miR-5001-3p	hsa-miR-5001-3p|hsa-miR-561-3p	hsa-miR-5001-3p|hsa-miR-4793-5p	hsa-miR-5001-3p|hsa-miR-875-3p	hsa-miR-5001-3p|hsa-miR-3148	Type
GSM3405231	1	-1	1	0	0	0	0	0	0	0	0	0	0	0	0	0	0	Control
GSM3404901	1	-1	-1	1	1	1	1	1	1	1	1	1	-1	1	1	1	1	DLB
GSM3405167	-1	-1	1	0	0	0	0	0	-1	0	-1	0	0	0	0	0	0	Control
GSM3405081	-1	-1	1	0	0	0	0	0	0	0	0	0	0	0	0	0	0	Control
GSM3405127	1	-1	-1	1	1	1	1	-1	-1	1	1	1	-1	1	1	1	-1	Control
GSM3405130	-1	1	-1	1	1	1	1	1	1	1	1	1	-1	1	1	1	1	Control
GSM3404945	1	-1	1	0	0	0	0	0	0	0	0	0	0	0	0	0	0	DLB
GSM3404985	-1	1	1	1	1	1	1	1	1	1	1	1	-1	1	1	1	1	Control
GSM3404927	1	-1	-1	1	1	1	1	1	1	1	1	1	-1	1	1	1	1	DLB
GSM3405248	1	1	1	1	1	1	1	1	1	1	1	1	-1	1	1	1	1	Control
GSM3405203	-1	-1	1	1	1	1	1	1	1	1	1	1	-1	1	1	1	1	Control
GSM3405126	-1	1	-1	0	0	0	0	0	0	0	0	0	1	0	0	0	0	Control
GSM3404919	1	-1	-1	1	1	1	1	1	1	1	1	1	-1	1	1	1	1	DLB
GSM3405092	-1	-1	-1	0	0	0	0	0	0	0	0	0	0	0	0	0	0	Control
GSM3405028	-1	-1	1	1	1	1	1	1	1	1	1	1	-1	1	1	1	1	Control
GSM3405019	1	-1	-1	0	0	0	0	0	0	0	0	0	0	0	0	0	0	Control
GSM3404890	-1	-1	-1	1	1	1	1	1	1	1	1	1	-1	1	1	1	1	DLB
GSM3404937	-1	-1	1	0	0	0	0	0	0	0	0	0	0	0	0	0	0	DLB
GSM3404844	1	-1	-1	0	0	0	0	0	0	0	0	0	0	0	0	0	0	DLB
GSM3404883	-1	-1	-1	-1	0	0	0	0	0	0	0	0	0	0	0	0	0	DLB
GSM3405253	-1	1	1	0	0	0	0	0	0	0	0	0	0	0	0	0	0	Control
GSM3405266	-1	1	1	0	0	0	0	0	0	0	0	0	0	0	0	0	0	Control
GSM3405073	-1	-1	-1	1	1	1	1	1	1	1	1	1	-1	1	1	1	1	Control
GSM3405223	-1	-1	-1	0	0	0	0	0	0	0	0	0	0	0	0	0	0	Control
GSM3405210	-1	1	1	0	0	0	0	0	0	0	0	0	0	0	0	0	0	Control
GSM3404922	1	1	1	1	1	1	1	1	1	1	1	1	-1	1	1	-1	1	DLB
GSM3404792	1	-1	-1	0	0	0	0	0	0	0	0	-1	0	0	0	0	0	DLB
GSM3405083	1	1	-1	0	0	0	0	0	0	0	0	0	0	0	0	0	0	Control
GSM3405171	1	1	1	0	0	0	0	0	-1	0	0	0	0	0	0	0	0	Control
GSM3404988	-1	1	1	0	-1	0	0	-1	0	0	0	-1	0	0	0	0	0	Control
GSM3405187	1	1	1	0	0	0	0	0	-1	0	0	0	0	0	0	0	0	Control
GSM3404990	-1	1	1	0	0	0	0	0	0	0	0	0	0	0	0	0	0	Control
GSM3404913	1	-1	1	0	0	0	0	0	0	0	0	0	0	0	0	0	0	DLB
GSM3404854	1	1	-1	1	1	1	1	1	1	1	1	1	-1	1	1	1	1	DLB
GSM3404896	1	-1	-1	0	-1	0	0	0	0	0	0	0	0	0	0	0	0	DLB
GSM3404921	1	-1	1	0	0	0	0	0	0	0	0	0	0	0	0	0	0	DLB
GSM3404993	-1	1	1	0	0	0	0	0	0	0	0	-1	0	0	0	0	0	Control
GSM3405072	1	1	-1	1	1	1	1	1	1	1	1	1	-1	1	1	1	1	Control
GSM3405011	1	-1	-1	0	0	-1	0	0	0	0	0	0	0	0	0	0	-1	Control
GSM3404828	1	-1	-1	1	1	1	1	1	1	1	1	1	-1	1	1	1	-1	DLB
GSM3405150	-1	1	-1	1	1	1	1	1	1	1	1	1	-1	1	1	1	1	Control
GSM3404855	1	1	-1	1	1	1	1	1	1	1	1	1	-1	1	1	1	1	DLB
GSM3404843	1	-1	-1	1	1	1	1	1	1	1	1	1	-1	1	1	1	1	DLB
GSM3405250	1	-1	1	1	1	1	1	1	1	1	1	1	-1	1	1	1	1	Control
GSM3404941	1	-1	1	0	0	0	0	0	0	0	0	0	0	0	0	0	0	DLB
GSM3405060	1	-1	-1	0	0	0	0	0	0	0	0	0	0	0	0	0	0	Control
GSM3404879	-1	1	-1	1	1	1	1	1	1	1	1	1	-1	1	1	1	1	DLB
GSM3404841	-1	-1	1	0	0	0	0	0	0	0	0	0	0	0	0	0	0	DLB
GSM3405096	-1	-1	-1	0	0	0	0	0	0	0	0	0	0	0	0	0	0	Control
GSM3405122	-1	1	-1	-1	1	1	1	1	1	1	1	1	-1	1	1	1	1	Control
GSM3404885	-1	1	1	1	1	1	1	1	1	1	1	1	-1	1	1	1	1	DLB
GSM3405069	1	-1	-1	1	1	1	1	1	1	1	1	1	-1	1	1	1	1	Control
GSM3405015	-1	-1	-1	1	1	1	1	1	1	1	1	1	-1	1	1	1	1	Control
GSM3404788	1	-1	-1	0	0	0	0	0	0	-1	0	-1	0	0	0	0	0	DLB
GSM3404839	1	-1	-1	1	1	1	1	1	1	1	1	1	-1	1	1	1	1	DLB
GSM3404949	1	-1	1	0	0	0	0	0	0	0	0	0	0	0	0	0	0	DLB
GSM3405105	-1	-1	-1	0	0	0	0	0	0	0	0	0	0	0	0	0	0	Control
GSM3404983	1	1	1	0	0	0	0	0	0	0	0	0	0	0	0	0	0	Control
GSM3404870	-1	1	-1	1	1	1	1	1	1	1	1	1	-1	1	1	1	1	DLB
GSM3405030	-1	1	1	0	0	0	0	0	0	0	0	0	0	0	0	0	0	Control
GSM3405133	-1	1	-1	1	1	1	1	1	1	1	1	1	-1	1	1	1	1	Control
GSM3404846	-1	-1	-1	1	1	1	1	1	1	1	1	1	-1	1	1	1	1	DLB
GSM3405074	-1	-1	1	0	0	0	0	0	0	0	0	0	0	0	0	0	0	Control
GSM3405209	1	1	1	0	0	0	0	0	0	0	0	0	0	0	0	0	0	Control
GSM3404986	1	-1	1	1	1	1	1	1	1	1	1	1	-1	1	1	1	1	Control
GSM3405172	1	1	1	0	0	0	0	0	0	0	0	0	0	0	0	0	0	Control
GSM3404933	1	1	1	1	1	1	1	1	1	1	1	1	-1	1	1	1	1	DLB
GSM3404820	-1	-1	-1	1	1	1	1	1	1	1	1	1	-1	1	1	1	1	DLB
GSM3404887	-1	-1	-1	0	0	0	0	0	0	0	0	0	0	0	0	0	0	DLB
GSM3404987	-1	-1	1	0	0	0	0	0	0	0	0	0	0	0	0	0	0	Control
GSM3405244	1	1	1	0	0	0	0	0	0	0	0	0	0	0	0	0	0	Control
GSM3405134	-1	1	-1	0	0	0	0	0	0	0	0	0	0	0	-1	0	0	Control
GSM3404801	1	1	1	1	1	1	1	1	1	1	1	1	-1	1	-1	1	1	DLB
GSM3405158	1	1	1	1	1	1	1	1	1	1	1	1	-1	1	1	1	1	Control
GSM3405135	-1	1	-1	1	1	1	1	1	1	1	1	-1	1	1	1	-1	-1	Control
GSM3405258	-1	1	1	1	1	1	1	1	1	1	1	1	-1	1	1	1	1	Control
GSM3405118	-1	-1	-1	0	0	0	0	0	0	0	0	0	0	0	0	0	0	Control
GSM3405017	-1	1	-1	1	1	1	1	1	1	1	1	1	-1	1	1	1	1	Control
GSM3405234	-1	1	1	0	0	0	0	0	0	0	0	0	0	-1	-1	0	0	Control
GSM3405078	1	1	-1	1	1	1	1	1	1	1	1	1	1	1	1	1	1	Control
GSM3405061	1	1	-1	-1	0	0	0	0	0	0	0	0	0	0	0	0	0	Control
GSM3405160	1	1	-1	0	0	0	0	-1	0	0	0	0	0	0	0	0	0	Control
GSM3405207	-1	-1	1	0	0	0	0	0	0	0	0	0	0	0	0	0	0	Control
GSM3405036	-1	1	1	1	1	1	1	1	1	1	1	1	-1	1	1	1	1	Control
GSM3405009	-1	1	-1	1	1	1	1	1	1	1	1	1	-1	1	1	1	1	Control
GSM3405185	-1	1	1	0	0	0	0	-1	0	0	0	0	0	0	0	0	0	Control
GSM3404791	1	-1	-1	1	1	1	1	1	1	1	1	1	-1	1	1	1	1	DLB
GSM3405186	1	-1	1	0	0	0	0	0	0	0	0	0	0	0	0	0	0	Control
GSM3405145	-1	-1	-1	1	1	1	1	1	1	1	1	1	-1	1	1	1	1	Control
GSM3404912	1	-1	-1	1	1	1	1	1	1	1	1	1	-1	1	1	1	1	DLB
GSM3405256	1	1	1	0	0	0	0	0	0	0	0	0	0	0	0	0	0	Control
GSM3405204	-1	1	1	0	0	0	0	0	0	0	0	0	0	0	0	-1	0	Control
GSM3404888	-1	-1	-1	0	0	0	0	0	0	0	0	0	0	0	-1	0	0	DLB
GSM3405173	1	-1	1	0	0	0	0	0	0	0	0	0	0	0	0	0	0	Control
GSM3404813	1	-1	-1	0	0	0	0	0	0	0	0	0	0	0	0	0	0	DLB
GSM3404931	1	1	1	0	0	0	0	0	0	0	0	0	0	0	0	0	0	DLB
GSM3404869	1	-1	-1	1	1	1	1	1	1	1	1	1	-1	1	1	1	1	DLB
GSM3404898	1	-1	-1	-1	0	0	0	0	0	0	0	0	0	0	0	0	0	DLB
GSM3405098	-1	-1	-1	0	0	0	0	0	0	0	0	0	0	0	0	0	0	Control
GSM3405000	1	1	1	0	0	0	0	0	0	0	-1	0	0	0	0	0	0	Control
GSM3404810	1	1	-1	1	1	1	1	1	1	1	1	1	-1	1	1	1	1	DLB
GSM3404812	1	-1	-1	1	1	1	1	1	1	1	1	1	-1	1	1	1	1	DLB
GSM3405199	-1	1	1	0	0	0	0	0	-1	0	0	0	0	0	0	0	0	Control
GSM3404793	1	-1	-1	-1	1	1	1	1	1	1	1	1	-1	1	1	1	1	DLB
GSM3405044	-1	1	1	1	1	1	1	1	1	1	1	1	-1	1	1	1	1	Control
GSM3404815	-1	-1	-1	1	1	1	1	1	1	1	1	1	1	1	1	1	1	DLB
GSM3405062	1	-1	-1	0	0	0	0	0	0	0	0	0	0	0	0	0	0	Control
GSM3404851	1	-1	-1	1	1	1	1	1	1	1	1	1	-1	1	1	1	1	DLB
GSM3404824	1	-1	-1	1	1	1	1	1	1	1	1	1	-1	1	1	1	1	DLB
GSM3405034	1	1	1	0	0	0	0	0	0	0	0	0	0	0	0	0	0	Control
GSM3405109	-1	-1	-1	0	0	0	0	0	0	0	0	0	0	0	0	0	0	Control
GSM3404939	1	1	1	1	1	1	1	1	1	1	1	1	-1	1	1	1	1	DLB
GSM3404940	1	1	1	0	0	0	-1	0	0	0	0	-1	1	0	0	0	0	DLB
GSM3405155	1	1	1	-1	-1	1	1	1	1	1	1	1	1	1	1	1	1	Control
GSM3405265	-1	-1	1	0	0	0	0	0	0	0	0	0	0	0	0	0	0	Control
GSM3404790	1	-1	-1	0	0	0	0	0	0	0	0	0	0	0	0	0	0	DLB
GSM3404873	1	1	-1	1	1	1	1	1	1	1	1	1	-1	1	1	1	1	DLB
GSM3405039	-1	1	1	0	0	0	0	0	0	0	-1	-1	0	0	0	-1	0	Control
GSM3405108	-1	1	-1	0	0	0	0	0	0	0	0	0	0	0	0	0	0	Control
GSM3404917	1	1	1	1	1	1	1	1	1	1	1	1	-1	1	1	1	1	DLB
GSM3404875	-1	1	-1	1	1	1	1	1	1	1	1	1	-1	-1	1	1	1	DLB
GSM3404856	1	-1	-1	1	1	1	1	1	1	1	1	1	-1	1	1	1	1	DLB
GSM3404837	-1	-1	-1	1	-1	1	1	1	1	1	1	1	-1	1	1	1	-1	DLB
GSM3405165	-1	1	1	1	1	1	1	1	1	1	1	1	-1	1	1	1	1	Control
GSM3404858	-1	1	-1	1	1	1	1	1	1	1	1	1	-1	1	1	1	1	DLB
GSM3405195	-1	1	1	0	0	0	0	0	0	0	0	0	0	0	0	0	0	Control
GSM3404994	-1	1	1	0	0	0	0	0	-1	0	0	-1	1	0	0	0	0	Control
GSM3405088	1	-1	-1	1	1	1	1	1	-1	1	1	1	-1	1	1	1	1	Control
GSM3405103	-1	1	-1	0	0	0	0	0	0	0	0	0	0	0	0	0	0	Control
GSM3404934	1	-1	1	0	0	0	0	0	0	0	0	0	0	0	0	0	0	DLB
GSM3404878	-1	1	1	1	1	1	1	1	1	1	1	1	-1	1	1	1	1	DLB
GSM3405166	1	1	1	0	0	0	0	0	0	0	0	0	0	0	0	0	0	Control
GSM3405058	-1	-1	1	0	0	0	0	0	0	0	0	-1	0	0	0	0	0	Control
GSM3404850	-1	-1	-1	1	1	1	1	1	1	1	1	1	-1	1	1	1	1	DLB
GSM3404992	-1	-1	1	-1	0	0	0	0	-1	0	0	0	0	0	-1	0	0	Control
GSM3405197	1	1	1	-1	0	0	0	0	0	0	0	0	0	0	0	0	0	Control
GSM3405218	-1	1	1	0	0	0	0	0	0	0	-1	0	0	0	0	0	0	Control
GSM3405157	1	-1	1	0	0	0	0	0	0	0	0	0	0	0	0	0	0	Control
GSM3405059	-1	1	-1	0	0	0	0	0	0	0	-1	0	0	0	0	0	0	Control
GSM3404882	-1	1	-1	1	1	1	1	1	1	1	1	1	-1	1	1	1	1	DLB
GSM3405159	1	1	1	1	1	1	1	1	1	1	1	1	-1	1	1	1	1	Control
GSM3404853	1	1	-1	1	1	1	1	1	1	1	1	1	-1	1	1	1	1	DLB
GSM3405065	-1	1	-1	1	1	1	1	1	1	1	1	1	-1	1	1	1	1	Control
GSM3405270	1	-1	1	0	0	0	0	0	0	0	0	0	0	0	0	0	0	Control
GSM3404905	1	-1	-1	-1	1	1	1	1	1	1	1	1	-1	1	1	1	1	DLB
GSM3404911	1	-1	1	1	1	1	1	1	1	1	-1	-1	-1	1	1	1	1	DLB
GSM3404805	1	1	-1	1	1	1	-1	1	1	1	1	1	-1	1	1	-1	1	DLB
GSM3405033	1	1	1	1	1	1	1	1	1	1	1	1	-1	1	1	1	1	Control
GSM3404836	1	1	-1	-1	1	1	1	1	1	1	1	1	-1	1	1	1	1	DLB
GSM3405213	-1	1	1	0	0	0	0	0	0	0	0	0	0	0	0	0	0	Control
GSM3404948	1	1	1	1	1	1	1	1	1	1	1	1	-1	1	1	1	1	DLB
GSM3405227	1	1	1	0	0	0	0	0	0	0	0	0	0	0	0	0	0	Control
GSM3404866	1	-1	-1	1	1	1	1	1	1	1	1	1	-1	1	1	1	1	DLB
GSM3404783	1	-1	-1	0	0	0	0	0	0	0	0	0	0	0	0	0	0	DLB
GSM3404829	1	-1	-1	1	1	1	-1	1	-1	1	1	1	-1	1	1	1	-1	DLB
GSM3405144	-1	-1	-1	0	0	0	0	0	0	0	0	0	0	0	0	0	0	Control
GSM3404819	1	-1	-1	1	1	1	1	1	1	1	1	1	-1	1	1	1	1	DLB
GSM3405202	1	-1	1	0	0	0	0	0	0	0	0	0	0	0	0	0	0	Control
GSM3404825	1	-1	-1	1	1	1	1	1	1	1	1	1	1	1	1	1	1	DLB
GSM3404852	1	1	-1	-1	-1	0	0	0	0	0	0	0	1	0	-1	0	0	DLB
GSM3405191	1	1	1	0	0	0	0	0	0	0	0	0	0	0	0	0	0	Control
GSM3405190	1	1	1	0	0	0	0	0	0	0	0	0	0	0	0	0	0	Control
GSM3404891	-1	-1	-1	0	0	0	0	0	0	0	0	0	0	0	-1	0	0	DLB
GSM3405120	-1	1	-1	0	0	0	0	0	0	0	0	0	0	0	0	0	0	Control
GSM3405046	-1	1	-1	1	1	1	1	1	1	1	1	1	-1	1	1	1	1	Control
GSM3404806	1	1	-1	1	1	1	1	1	1	1	1	1	-1	1	1	1	1	DLB
GSM3404886	-1	-1	-1	1	1	1	1	1	1	1	1	1	-1	1	1	1	1	DLB
GSM3405085	-1	-1	-1	0	0	0	0	0	0	0	0	0	0	0	0	0	0	Control
GSM3405200	-1	-1	1	0	0	0	0	0	0	0	0	0	0	0	0	0	0	Control
GSM3405193	-1	1	1	0	0	0	0	0	-1	0	0	0	0	0	0	0	0	Control
GSM3405040	1	1	1	-1	1	-1	1	1	1	1	-1	1	1	1	1	1	1	Control
GSM3405174	1	1	1	0	0	0	0	0	0	0	0	0	0	0	0	0	0	Control
GSM3405147	-1	-1	-1	1	-1	1	1	1	1	1	1	1	1	1	1	1	1	Control
GSM3405179	1	1	1	0	0	-1	0	-1	0	0	0	0	0	0	0	-1	0	Control
GSM3404926	1	-1	1	0	0	0	0	0	-1	0	0	0	0	0	0	0	0	DLB
GSM3405138	-1	1	-1	0	0	0	0	0	0	0	0	0	0	0	0	0	0	Control
GSM3405175	1	1	1	-1	-1	1	1	1	-1	1	-1	1	-1	1	-1	1	1	Control
GSM3405055	1	1	1	1	1	1	1	1	1	1	1	1	-1	1	1	1	1	Control
GSM3405056	1	1	1	-1	1	1	1	1	1	1	1	1	-1	1	-1	1	1	Control
GSM3404804	-1	-1	1	0	0	0	0	0	0	0	0	0	0	0	0	0	0	DLB
GSM3404799	1	1	1	1	1	1	1	1	1	1	1	1	-1	1	-1	1	1	DLB
GSM3404863	1	-1	-1	-1	0	0	0	0	0	0	0	0	0	0	0	0	0	DLB
GSM3405251	-1	-1	-1	0	0	-1	0	0	0	0	0	0	0	0	0	0	0	Control
GSM3405002	-1	-1	1	0	0	0	0	0	0	0	0	0	0	0	0	0	0	Control
GSM3405139	-1	-1	-1	0	0	0	0	0	0	0	0	0	0	0	0	0	0	Control
GSM3404946	-1	1	1	1	1	1	1	1	1	1	1	1	-1	1	1	1	1	DLB
GSM3405082	-1	1	1	1	1	1	1	1	1	1	1	1	-1	1	1	1	1	Control
GSM3405169	1	1	1	0	0	0	0	0	0	0	0	0	0	0	0	0	0	Control
GSM3404877	-1	-1	-1	-1	-1	1	1	1	1	1	-1	1	-1	1	1	1	1	DLB
GSM3405146	-1	-1	-1	1	1	1	1	1	1	1	1	1	1	1	1	1	1	Control
GSM3404944	-1	-1	-1	1	1	1	1	1	1	1	1	1	-1	1	1	1	1	DLB
GSM3404880	-1	-1	-1	0	0	0	0	0	0	0	0	0	0	0	0	0	0	DLB
GSM3405008	-1	1	-1	1	1	1	1	1	1	1	1	1	-1	1	1	1	1	Control
GSM3404835	-1	1	-1	1	1	1	1	1	1	1	1	1	-1	1	1	1	1	DLB
GSM3405262	1	-1	1	0	0	0	0	-1	0	0	0	0	0	0	0	0	0	Control
GSM3405252	1	1	1	0	0	0	0	0	0	0	0	0	0	0	0	0	0	Control
GSM3405196	-1	-1	1	0	0	0	0	0	0	0	0	0	0	0	0	0	0	Control
GSM3405093	-1	-1	1	0	0	0	0	0	0	0	0	0	0	0	0	0	0	Control
GSM3405225	1	-1	1	0	0	0	0	0	0	0	0	0	0	0	0	0	0	Control
GSM3405142	-1	-1	-1	0	0	0	0	0	0	0	0	0	0	0	0	0	0	Control
GSM3405018	-1	1	-1	1	1	1	1	1	1	1	1	1	-1	1	1	1	1	Control
GSM3405012	-1	1	1	1	1	1	-1	1	1	1	1	1	-1	1	1	1	1	Control
GSM3405038	1	1	1	0	0	0	0	0	0	0	0	0	0	0	0	0	0	Control
GSM3404876	-1	-1	-1	1	1	1	1	1	1	1	1	1	-1	1	1	1	1	DLB
GSM3404999	1	1	1	-1	-1	1	1	1	1	1	1	1	-1	1	1	1	1	Control
GSM3405261	-1	-1	1	1	1	1	-1	1	1	1	1	1	-1	1	1	1	-1	Control
GSM3405100	-1	1	-1	0	0	0	0	0	0	0	0	0	0	0	0	0	0	Control
GSM3405111	-1	-1	-1	0	0	0	0	0	0	0	0	0	0	0	0	0	0	Control
GSM3404817	-1	-1	1	-1	1	1	1	1	1	1	-1	-1	-1	1	1	1	1	DLB
GSM3405156	1	1	1	0	0	0	0	0	0	0	0	0	0	0	0	0	0	Control
GSM3404930	1	-1	-1	0	0	0	0	0	0	0	0	0	0	0	0	0	0	DLB
GSM3405066	1	1	-1	1	1	1	1	1	1	1	1	1	-1	1	1	1	1	Control
GSM3405119	-1	1	-1	1	1	1	1	1	1	1	1	1	-1	1	1	1	1	Control
GSM3405132	-1	1	-1	1	1	1	1	1	1	1	1	1	-1	1	1	1	1	Control
GSM3405236	-1	-1	1	0	0	0	0	0	0	0	0	0	0	0	0	0	0	Control
GSM3405254	-1	-1	1	0	0	0	0	0	0	0	0	0	0	0	0	0	0	Control
GSM3405035	1	1	1	1	1	1	1	1	1	1	1	1	-1	1	1	1	1	Control
GSM3404796	1	1	-1	1	1	1	1	1	1	1	1	1	-1	1	1	1	1	DLB
GSM3405114	-1	1	-1	-1	0	0	0	-1	0	0	0	0	1	0	-1	0	0	Control
GSM3404782	1	-1	1	0	0	0	0	0	0	0	0	0	0	0	-1	0	0	DLB
GSM3405153	1	1	-1	1	-1	1	1	1	1	1	1	1	1	1	1	1	-1	Control
GSM3404935	1	1	1	0	0	0	0	0	0	0	-1	0	0	0	0	0	0	DLB
GSM3405242	-1	1	1	0	0	0	0	0	0	0	0	0	0	0	0	0	0	Control
GSM3405117	-1	-1	-1	0	0	0	0	0	0	0	0	0	0	0	0	0	0	Control
GSM3404984	-1	1	-1	-1	1	1	-1	1	1	1	1	1	-1	1	1	1	-1	Control
GSM3405149	-1	1	-1	1	1	1	1	1	1	1	1	1	-1	1	1	1	1	Control
GSM3405086	-1	1	-1	0	0	0	0	0	0	0	0	0	0	0	0	0	0	Control
GSM3405087	-1	1	-1	1	1	1	1	1	1	1	1	1	-1	1	1	1	1	Control
GSM3404889	-1	-1	-1	1	1	1	1	1	1	1	1	1	-1	1	1	1	1	DLB
GSM3405198	1	1	1	0	0	0	0	0	0	0	0	0	0	0	0	0	0	Control
GSM3405205	1	1	1	1	1	1	1	1	1	1	1	1	-1	1	1	1	1	Control
GSM3404914	-1	1	1	1	1	1	1	1	1	1	1	1	-1	1	-1	1	1	DLB
GSM3404860	-1	1	-1	1	1	1	1	1	1	1	1	1	-1	1	1	1	1	DLB
GSM3405177	1	1	1	0	0	0	0	0	0	0	0	0	0	0	0	0	0	Control
GSM3404924	-1	-1	-1	0	0	0	0	0	0	0	0	0	0	0	0	0	0	DLB
GSM3405063	1	-1	-1	-1	1	1	1	1	1	1	1	1	-1	1	1	1	1	Control
GSM3405260	-1	-1	-1	0	0	0	0	0	0	0	0	0	0	0	0	0	0	Control
GSM3405151	-1	1	-1	1	1	1	1	1	1	1	1	1	-1	1	1	1	1	Control
GSM3405025	-1	-1	1	1	1	1	1	1	1	1	1	1	-1	1	1	1	1	Control
GSM3405208	-1	-1	1	0	0	0	0	0	0	0	0	0	0	0	0	0	0	Control
GSM3404847	1	-1	1	1	-1	1	1	1	1	1	1	1	-1	1	-1	1	1	DLB
GSM3404900	-1	-1	-1	0	0	0	0	0	0	0	0	-1	0	0	0	0	0	DLB
GSM3404848	1	1	1	0	0	0	0	0	0	0	0	0	0	0	0	0	0	DLB
GSM3405212	-1	-1	1	0	0	0	0	0	0	0	0	0	0	0	0	0	0	Control
GSM3404838	-1	-1	-1	1	1	1	1	1	1	1	1	1	-1	1	1	1	1	DLB
GSM3405013	-1	1	1	0	0	0	-1	0	0	0	0	-1	0	0	0	0	-1	Control
GSM3405239	-1	1	1	0	0	0	0	0	0	0	-1	0	0	0	0	0	0	Control
GSM3405241	1	1	1	1	1	1	1	1	1	1	1	1	-1	1	1	1	1	Control
GSM3405049	-1	1	-1	1	1	1	1	1	1	1	1	1	-1	1	1	1	1	Control
GSM3405010	-1	1	1	0	0	0	0	0	0	0	0	0	0	0	0	-1	0	Control
GSM3405267	-1	-1	1	0	0	0	0	0	0	0	0	0	0	0	0	0	0	Control
GSM3405054	-1	-1	1	0	-1	0	0	0	0	0	-1	0	0	0	0	0	-1	Control
GSM3405125	-1	1	-1	1	1	1	1	1	1	1	1	1	-1	1	1	1	1	Control
GSM3404936	-1	-1	1	0	0	0	-1	0	0	0	0	0	0	0	0	0	0	DLB
GSM3404893	1	1	-1	1	-1	1	1	1	1	1	1	1	-1	1	1	1	1	DLB
GSM3404915	1	-1	1	0	0	0	0	0	0	0	0	-1	0	-1	0	0	0	DLB
GSM3405031	-1	1	1	1	1	1	-1	1	1	1	1	1	-1	1	1	1	1	Control
GSM3405170	1	1	1	0	0	0	0	0	0	0	0	0	0	0	0	0	0	Control
GSM3405228	1	1	1	0	0	0	0	0	0	0	0	0	0	0	0	0	0	Control
GSM3405161	1	1	-1	-1	1	1	1	1	1	1	1	1	-1	1	1	1	1	Control
GSM3405217	1	-1	1	0	0	0	0	0	0	0	0	0	0	0	0	0	0	Control
GSM3405140	-1	1	-1	1	1	1	1	1	1	1	1	1	-1	1	1	1	1	Control
GSM3405180	1	1	1	0	0	0	0	0	0	0	0	0	0	0	0	0	0	Control
GSM3405041	-1	1	1	1	1	1	1	1	1	1	-1	1	-1	1	1	1	1	Control
GSM3404865	1	-1	-1	0	0	0	0	-1	0	0	0	0	0	0	0	0	0	DLB
GSM3405116	-1	-1	-1	1	1	1	1	1	1	1	1	1	-1	1	1	1	1	Control
GSM3405233	-1	1	1	0	0	0	0	0	0	0	0	0	0	0	0	0	0	Control
GSM3405246	1	1	1	0	0	0	0	0	0	0	0	0	0	0	0	0	0	Control
GSM3405079	-1	-1	-1	-1	1	1	1	1	1	1	1	1	-1	1	1	1	1	Control
GSM3405115	-1	-1	-1	0	0	0	0	0	0	0	0	0	1	0	-1	0	0	Control
GSM3405113	-1	-1	-1	-1	0	0	0	0	0	0	0	0	1	0	0	0	0	Control
GSM3405067	1	1	-1	1	1	1	1	1	1	1	1	1	-1	1	1	1	1	Control
GSM3405229	1	1	1	0	0	0	0	0	0	0	0	0	0	0	0	0	0	Control
GSM3405194	-1	1	1	0	0	0	0	0	0	0	0	0	0	0	0	0	0	Control
GSM3405042	1	-1	1	0	0	0	-1	0	0	-1	0	0	1	0	0	-1	-1	Control
GSM3405184	1	1	1	0	0	0	0	0	0	0	0	0	0	0	-1	0	0	Control
GSM3404840	1	-1	-1	1	1	1	1	1	1	1	1	-1	-1	1	1	-1	-1	DLB
GSM3405032	-1	1	1	1	1	1	1	1	-1	1	1	1	1	1	1	-1	1	Control
GSM3405215	-1	1	1	0	0	0	0	0	0	0	0	0	0	0	0	0	0	Control
GSM3404821	-1	-1	-1	0	0	0	0	0	0	0	0	0	0	0	0	0	0	DLB
GSM3405201	-1	-1	1	0	0	0	0	0	0	0	0	0	0	0	0	0	0	Control
GSM3405183	1	1	1	0	0	0	0	0	0	0	0	0	0	0	0	0	0	Control
GSM3404996	1	1	-1	1	1	1	1	1	1	1	1	1	1	1	1	1	1	Control
GSM3405064	1	1	-1	-1	1	1	1	1	-1	-1	-1	1	-1	1	1	1	-1	Control
GSM3404918	1	-1	1	1	1	1	1	1	1	1	1	1	-1	1	1	1	1	DLB
GSM3405077	1	-1	-1	1	1	-1	1	1	1	1	1	1	-1	1	1	1	1	Control
GSM3404832	-1	1	-1	1	1	1	1	1	1	1	1	1	-1	1	1	1	1	DLB
GSM3404928	1	-1	-1	0	0	0	0	0	0	0	0	0	0	0	0	0	0	DLB
GSM3404808	1	1	-1	1	1	1	1	1	1	1	1	1	-1	1	1	1	1	DLB
GSM3405107	-1	1	-1	0	0	0	0	0	0	0	0	0	1	0	-1	0	0	Control
GSM3405232	1	1	-1	0	0	0	0	0	0	0	0	0	0	0	0	0	0	Control
GSM3405051	1	1	1	0	0	0	0	0	0	0	0	0	0	0	0	-1	-1	Control
GSM3405264	-1	-1	1	1	1	1	1	1	1	1	1	1	-1	1	1	1	1	Control
GSM3405224	1	1	1	0	0	0	0	0	0	0	0	0	0	0	0	0	0	Control
GSM3404797	1	1	-1	1	1	1	1	1	1	1	1	1	-1	1	1	1	1	DLB
GSM3404910	-1	-1	1	0	0	0	0	0	0	0	0	0	0	0	0	-1	0	DLB
GSM3405136	-1	1	-1	1	1	1	1	1	1	1	1	1	-1	1	1	1	1	Control
GSM3405003	1	1	-1	1	1	1	1	1	1	1	1	1	-1	1	1	1	1	Control
GSM3405101	-1	1	-1	0	0	0	0	0	0	0	0	0	1	0	0	0	0	Control
GSM3405068	1	1	-1	1	1	1	1	1	1	-1	1	1	-1	1	1	1	1	Control
GSM3404908	1	-1	-1	1	1	1	1	1	1	1	1	1	-1	1	1	1	1	DLB
GSM3405053	-1	1	1	-1	0	0	0	0	0	0	0	0	0	0	0	0	-1	Control
GSM3404872	-1	-1	-1	-1	1	1	1	1	1	1	1	1	-1	1	1	1	1	DLB
GSM3405037	-1	1	1	1	1	1	1	1	1	1	1	1	-1	1	1	1	1	Control
GSM3404906	1	-1	-1	1	1	1	1	1	1	1	1	1	-1	1	1	1	1	DLB
GSM3404902	1	-1	-1	0	0	0	0	0	0	0	0	0	0	0	0	0	0	DLB
GSM3404800	1	1	-1	1	1	1	1	1	1	1	1	1	-1	1	1	1	1	DLB
GSM3404909	1	1	-1	-1	-1	0	0	0	0	0	0	0	0	0	0	0	0	DLB
GSM3404826	-1	-1	1	1	1	1	1	1	1	1	1	1	-1	1	1	1	1	DLB
GSM3405014	1	1	1	0	0	0	0	0	0	0	0	0	0	0	0	-1	0	Control
GSM3404892	1	-1	-1	0	0	0	0	0	0	0	0	0	0	0	0	0	0	DLB
GSM3404950	1	-1	1	0	0	0	-1	0	0	0	0	0	0	0	0	0	0	DLB
GSM3404923	1	1	1	0	0	0	0	0	0	0	0	0	0	0	0	0	0	DLB
GSM3404798	1	1	1	1	1	1	1	1	1	1	1	1	-1	-1	1	1	1	DLB
GSM3405070	-1	-1	-1	0	0	-1	0	0	0	0	0	0	0	-1	0	0	-1	Control
GSM3405022	-1	1	1	1	1	1	1	1	1	1	1	1	-1	1	1	1	1	Control
GSM3404831	-1	1	-1	1	1	1	1	1	1	1	1	1	-1	1	1	1	1	DLB
GSM3405050	1	1	1	0	0	0	0	0	0	0	0	0	0	0	0	0	0	Control
GSM3404786	1	-1	1	1	1	1	-1	1	1	1	1	1	-1	1	1	1	1	DLB
GSM3405259	-1	-1	1	-1	0	0	0	0	0	0	0	0	0	0	0	0	0	Control
GSM3405043	-1	1	1	0	0	0	0	0	0	0	0	0	0	0	0	0	0	Control
GSM3405026	1	1	1	0	0	0	0	0	-1	0	0	0	0	0	-1	0	0	Control
GSM3405089	-1	-1	-1	0	0	0	0	0	0	0	0	0	0	0	0	0	0	Control
GSM3405257	1	1	1	0	0	0	0	0	0	0	0	0	0	0	0	0	0	Control
GSM3405268	-1	-1	1	0	0	0	0	0	0	0	0	0	0	0	0	0	0	Control
GSM3405091	-1	-1	-1	0	0	0	0	0	0	0	0	0	0	0	0	0	0	Control
GSM3405004	1	1	1	1	1	1	1	1	1	1	1	1	-1	1	1	1	1	Control
GSM3405016	-1	1	1	0	-1	0	-1	0	0	0	0	0	0	0	0	-1	-1	Control
GSM3405001	-1	-1	1	0	0	0	0	0	0	0	0	0	0	0	0	0	0	Control
GSM3405182	1	1	1	0	0	0	0	-1	0	0	0	0	0	0	0	0	0	Control
GSM3404823	-1	-1	-1	1	1	1	1	1	1	1	1	1	-1	1	1	1	1	DLB
GSM3405124	-1	1	-1	0	0	0	0	0	0	0	0	0	1	0	0	0	0	Control
GSM3404868	1	1	1	1	1	1	1	1	1	1	-1	1	-1	1	1	1	1	DLB
GSM3405121	-1	-1	-1	0	0	0	0	0	0	0	0	0	0	0	0	0	0	Control
GSM3404833	-1	1	1	-1	1	1	1	1	1	1	-1	-1	-1	-1	-1	-1	-1	DLB
GSM3405245	1	1	1	0	0	0	0	0	0	0	0	0	0	0	0	0	0	Control
GSM3405247	1	1	1	0	-1	0	0	0	0	0	0	0	0	0	0	0	0	Control
GSM3404871	-1	-1	-1	1	1	1	1	1	1	1	1	1	-1	1	1	-1	1	DLB
GSM3404816	-1	-1	-1	0	0	0	0	0	0	0	0	0	0	0	-1	-1	0	DLB
GSM3405255	1	1	1	0	0	0	0	0	0	0	0	0	0	0	0	0	0	Control
GSM3405123	-1	1	-1	1	1	1	1	1	1	1	-1	1	1	1	1	1	1	Control
GSM3404864	1	-1	-1	1	1	1	1	1	1	1	1	1	-1	1	1	1	1	DLB
GSM3404894	1	-1	-1	1	1	1	1	1	1	1	1	1	-1	1	1	1	1	DLB
GSM3405220	1	1	1	0	0	0	0	0	0	0	0	0	0	0	0	0	0	Control
GSM3405094	-1	-1	1	0	0	0	0	0	0	0	0	0	0	0	0	0	0	Control
GSM3405226	-1	1	1	0	0	0	0	0	0	0	0	0	0	0	0	0	0	Control
GSM3405162	-1	1	-1	1	1	1	1	1	1	1	1	1	-1	1	1	1	1	Control
GSM3405192	1	1	1	0	0	0	0	0	0	0	0	0	0	0	0	0	0	Control
GSM3404862	-1	1	-1	1	1	1	1	1	1	1	1	1	-1	1	1	1	1	DLB
GSM3404932	1	1	1	1	-1	1	1	1	1	1	1	1	-1	1	1	1	1	DLB
GSM3405047	-1	1	1	0	0	0	0	0	0	0	0	-1	0	0	0	0	-1	Control
GSM3405137	-1	1	1	-1	-1	1	1	1	1	1	1	1	1	1	1	1	1	Control
GSM3404795	1	-1	-1	1	1	1	1	1	1	1	1	1	-1	1	1	1	1	DLB
GSM3404929	1	-1	-1	0	0	0	0	0	0	0	0	0	0	0	0	0	0	DLB
GSM3404859	-1	1	-1	1	1	1	1	1	1	1	1	1	-1	1	1	1	1	DLB
GSM3405237	-1	-1	1	0	0	0	0	0	0	0	0	0	0	0	0	0	0	Control
GSM3404857	1	1	-1	1	1	1	1	1	1	1	1	1	-1	1	1	1	1	DLB
GSM3405080	-1	1	-1	1	1	1	1	1	1	1	1	1	-1	1	1	1	1	Control
GSM3405021	-1	1	1	1	1	1	1	1	1	1	-1	1	-1	1	1	1	-1	Control
GSM3405095	-1	1	1	0	-1	0	0	0	0	0	0	0	0	0	0	0	0	Control
GSM3404818	-1	1	1	1	1	1	1	1	1	1	1	1	-1	1	1	-1	1	DLB
GSM3404938	-1	1	1	0	0	0	0	0	0	0	-1	0	0	0	0	0	0	DLB
GSM3404830	1	1	-1	1	1	1	1	1	1	1	1	1	-1	1	1	1	1	DLB
GSM3405164	-1	-1	-1	-1	1	1	1	1	1	1	1	1	-1	1	1	1	1	Control
GSM3405023	-1	1	1	1	1	1	1	1	1	1	1	1	-1	1	1	1	1	Control

## Sheet: Supplementary Table 5
geo_accession	hsa-miR-4687-3p|hsa-miR-92a-2-5p	hsa-miR-6813-5p|hsa-miR-5195-3p	hsa-miR-1908-3p|hsa-miR-5698	hsa-miR-5001-3p|hsa-miR-4756-3p	hsa-miR-5001-3p|hsa-miR-1322	hsa-miR-5001-3p|hsa-miR-4477a	hsa-miR-5001-3p|hsa-miR-873-5p	hsa-miR-5001-3p|hsa-miR-1253	hsa-miR-5001-3p|hsa-miR-3677-3p	hsa-miR-5001-3p|hsa-miR-335-3p	hsa-miR-5001-3p|hsa-miR-140-3p	hsa-miR-5001-3p|hsa-miR-3976	hsa-miR-6514-5p|hsa-miR-5001-3p	hsa-miR-5001-3p|hsa-miR-561-3p	hsa-miR-5001-3p|hsa-miR-4793-5p	hsa-miR-5001-3p|hsa-miR-875-3p	hsa-miR-5001-3p|hsa-miR-3148	Type
GSM3405104	-1	-1	-1	0	0	0	0	0	0	0	0	0	0	0	0	0	0	Control
GSM3404814	1	-1	-1	0	0	0	-1	0	0	0	0	0	0	0	0	0	0	DLB
GSM3404867	-1	1	1	-1	-1	1	1	1	1	1	1	1	1	1	-1	-1	1	DLB
GSM3405238	1	-1	1	1	1	1	1	1	1	1	1	1	-1	1	1	1	1	Control
GSM3404989	-1	1	-1	1	1	1	1	1	1	1	1	1	-1	1	1	1	1	Control
GSM3404809	-1	1	-1	1	1	1	1	1	1	1	1	1	-1	1	1	1	1	DLB
GSM3404803	1	-1	-1	0	0	0	0	0	0	0	0	0	0	0	0	0	0	DLB
GSM3404874	-1	1	-1	1	-1	1	1	1	1	1	1	1	-1	1	1	1	1	DLB
GSM3405099	-1	-1	-1	0	0	0	0	0	0	0	0	0	0	0	0	0	0	Control
GSM3404845	1	-1	-1	0	0	0	0	0	0	0	0	0	0	0	0	0	0	DLB
GSM3405240	-1	1	1	0	0	0	0	0	0	0	0	0	0	0	0	0	0	Control
GSM3405216	1	-1	1	0	0	0	0	0	0	0	0	0	0	0	0	0	0	Control
GSM3405143	-1	1	-1	1	1	1	1	1	1	1	1	1	-1	1	1	1	1	Control
GSM3404881	-1	-1	-1	-1	0	0	0	0	0	0	0	0	0	0	0	0	0	DLB
GSM3405090	-1	-1	-1	0	0	0	0	0	0	0	0	0	0	0	0	-1	0	Control
GSM3404807	1	1	-1	-1	0	0	0	0	0	0	0	0	0	0	0	0	-1	DLB
GSM3404827	1	-1	-1	-1	1	1	1	1	1	1	1	1	-1	1	1	1	1	DLB
GSM3405005	-1	1	1	-1	0	0	0	0	0	0	0	0	0	0	0	0	-1	Control
GSM3405219	1	-1	1	0	0	0	0	0	0	0	0	0	0	0	0	0	0	Control
GSM3405027	-1	-1	1	1	1	1	1	1	1	1	1	1	-1	1	1	1	1	Control
GSM3405128	-1	-1	1	1	1	1	1	1	1	1	1	1	-1	1	1	1	1	Control
GSM3404991	1	-1	1	0	0	-1	0	0	0	0	0	0	0	0	0	0	0	Control
GSM3405211	-1	1	1	0	0	0	0	0	0	0	0	0	0	0	0	0	0	Control
GSM3405189	-1	-1	1	0	0	0	0	0	0	0	0	0	0	0	0	0	0	Control
GSM3404897	-1	-1	-1	0	0	0	0	0	0	0	0	0	0	0	0	0	0	DLB
GSM3404849	1	-1	-1	0	-1	0	0	0	0	0	0	0	0	0	0	-1	-1	DLB
GSM3405141	-1	-1	-1	0	0	0	0	0	0	0	0	0	0	0	0	0	0	Control
GSM3405112	-1	1	-1	0	0	0	0	0	0	0	0	0	0	0	0	0	0	Control
GSM3405163	-1	-1	-1	0	0	0	0	0	0	0	0	0	0	0	0	0	0	Control
GSM3405106	-1	-1	-1	-1	0	0	0	0	0	0	0	0	0	0	0	0	0	Control
GSM3405097	-1	-1	-1	0	0	0	0	0	0	0	0	0	0	0	0	0	0	Control
GSM3405076	-1	-1	-1	1	1	1	1	1	1	1	1	1	-1	1	1	1	1	Control
GSM3404785	1	-1	-1	-1	1	1	-1	1	1	1	1	1	-1	1	1	1	1	DLB
GSM3404787	1	1	1	1	1	1	1	1	-1	1	1	1	-1	1	-1	1	1	DLB
GSM3404834	-1	-1	-1	1	1	1	1	1	1	1	1	1	-1	1	1	1	1	DLB
GSM3404997	1	-1	-1	1	1	1	1	1	1	1	1	1	-1	1	1	1	1	Control
GSM3405131	-1	1	-1	1	1	1	1	1	1	1	1	1	1	1	1	1	1	Control
GSM3404884	-1	1	-1	1	1	1	1	1	1	1	1	1	-1	1	1	1	1	DLB
GSM3404895	1	-1	-1	1	1	1	1	1	1	1	1	1	-1	1	1	1	1	DLB
GSM3405007	1	-1	-1	1	-1	1	1	1	1	1	1	1	-1	1	1	1	1	Control
GSM3405129	-1	1	-1	1	1	1	1	1	1	1	1	1	-1	1	1	1	1	Control
GSM3405230	-1	-1	1	0	0	0	0	-1	0	0	0	0	0	0	0	0	0	Control
GSM3405148	-1	1	-1	0	0	0	0	0	0	0	0	0	1	0	0	0	0	Control
GSM3405249	1	-1	1	0	0	0	0	0	0	0	0	0	0	0	0	0	0	Control
GSM3404998	-1	1	1	1	1	1	1	1	1	1	1	1	-1	1	1	1	1	Control
GSM3404794	1	-1	-1	1	1	1	1	1	1	1	1	1	-1	1	1	1	-1	DLB
GSM3404995	1	1	-1	-1	0	0	0	0	-1	0	0	0	0	0	-1	0	0	Control
GSM3405029	-1	1	1	1	1	1	1	1	1	1	1	1	-1	1	1	1	1	Control
GSM3404943	-1	-1	-1	0	0	0	0	0	0	0	0	0	0	0	0	0	0	DLB
GSM3405020	-1	1	1	1	1	1	1	1	1	1	1	1	1	1	1	1	1	Control
GSM3405206	1	1	1	0	0	0	0	0	0	0	0	0	0	0	0	0	0	Control
GSM3404916	1	-1	1	1	1	1	1	1	1	1	1	1	-1	1	1	1	1	DLB
GSM3404811	-1	-1	-1	1	1	1	1	1	1	1	1	1	-1	1	-1	-1	1	DLB
GSM3405168	-1	1	1	0	0	0	0	0	0	0	0	0	0	0	0	0	0	Control
GSM3405006	-1	1	-1	0	0	0	0	0	0	0	0	0	0	0	0	0	0	Control
GSM3404842	1	-1	1	1	1	1	1	1	1	1	1	1	-1	1	1	1	1	DLB
GSM3404899	-1	1	-1	1	1	1	1	1	1	1	1	1	-1	1	1	1	1	DLB
GSM3404802	1	1	-1	-1	1	1	1	1	1	1	1	1	-1	1	1	1	1	DLB
GSM3405243	1	1	1	0	0	0	0	0	0	0	0	0	0	0	0	0	0	Control
GSM3405045	-1	1	1	0	0	0	0	0	0	0	0	0	0	0	0	0	0	Control
GSM3405048	-1	1	1	0	0	0	0	0	0	0	0	0	0	0	0	0	0	Control
GSM3404861	-1	1	-1	1	1	1	1	1	1	1	1	1	-1	1	1	1	1	DLB
GSM3404784	-1	1	1	0	0	0	0	0	0	0	0	0	0	0	0	0	0	DLB
GSM3404942	-1	-1	1	0	0	0	0	-1	0	0	0	0	0	0	0	0	0	DLB
GSM3405214	1	-1	1	0	0	0	0	0	0	0	0	0	0	0	0	0	0	Control
GSM3405110	-1	-1	-1	0	0	0	0	0	0	0	0	0	0	0	0	0	0	Control
GSM3405075	1	1	-1	1	1	1	1	-1	1	1	1	1	-1	1	1	1	1	Control
GSM3405071	1	1	1	-1	0	0	0	0	-1	-1	-1	0	0	0	0	0	-1	Control
GSM3405084	-1	-1	-1	1	1	1	1	1	1	1	1	1	-1	1	1	1	1	Control
GSM3405154	1	1	1	0	0	0	0	0	-1	0	-1	0	0	0	-1	0	0	Control
GSM3405057	1	1	1	-1	0	0	0	0	0	0	-1	0	0	0	0	0	0	Control
GSM3405152	-1	-1	-1	0	0	0	0	0	0	0	0	0	0	0	0	0	0	Control
GSM3405178	-1	-1	1	0	0	0	0	0	0	0	0	0	0	0	0	0	0	Control
GSM3405188	-1	1	1	0	0	0	-1	0	0	0	0	0	0	0	-1	0	0	Control
GSM3405181	1	-1	1	0	0	0	0	0	0	0	0	0	0	0	0	0	0	Control
GSM3404925	-1	-1	1	0	0	0	0	0	0	0	0	0	0	0	0	0	0	DLB
GSM3405052	1	1	1	1	1	1	1	1	1	1	1	1	-1	1	1	1	1	Control
GSM3405263	-1	-1	1	0	0	0	0	0	0	0	0	0	0	0	0	0	0	Control
GSM3405176	1	1	1	0	0	0	0	0	0	0	-1	0	0	0	0	0	0	Control
GSM3404947	-1	1	1	0	0	0	0	0	0	0	0	0	0	0	0	0	0	DLB
GSM3404907	1	-1	1	0	0	0	0	0	0	0	0	0	0	0	0	0	0	DLB
GSM3404822	1	-1	-1	1	1	1	1	1	1	1	1	1	-1	1	1	1	1	DLB
GSM3404903	1	-1	-1	0	0	0	0	0	0	0	0	0	0	0	0	0	0	DLB
GSM3404904	1	1	-1	1	1	1	1	1	1	-1	1	1	-1	1	1	1	-1	DLB
GSM3405269	-1	1	1	0	0	0	0	0	0	0	0	0	0	0	0	0	0	Control
GSM3405102	-1	1	-1	0	0	0	0	0	0	0	0	0	0	0	0	0	0	Control
GSM3405221	1	1	1	0	0	0	0	0	-1	0	0	0	0	0	0	0	0	Control
GSM3405222	1	-1	1	0	0	0	0	0	0	0	0	0	0	0	0	0	0	Control
GSM3404920	1	1	1	0	0	0	0	0	0	0	0	0	0	0	0	0	0	DLB
GSM3405024	-1	1	1	-1	-1	1	1	1	1	1	1	1	-1	1	1	1	1	Control
GSM3405235	-1	1	1	0	0	0	0	0	0	0	-1	0	0	0	0	0	0	Control
GSM3404789	1	-1	-1	0	0	0	0	0	0	0	0	0	0	0	0	0	0	DLB

## Sheet: Supplementary Table 6
geo_accession	hsa-miR-4687-3p|hsa-miR-92a-2-5p	hsa-miR-6813-5p|hsa-miR-5195-3p	hsa-miR-1908-3p|hsa-miR-5698	hsa-miR-5001-3p|hsa-miR-4756-3p	hsa-miR-5001-3p|hsa-miR-1322	hsa-miR-5001-3p|hsa-miR-4477a	hsa-miR-5001-3p|hsa-miR-873-5p	hsa-miR-5001-3p|hsa-miR-1253	hsa-miR-5001-3p|hsa-miR-3677-3p	hsa-miR-5001-3p|hsa-miR-335-3p	hsa-miR-5001-3p|hsa-miR-140-3p	hsa-miR-5001-3p|hsa-miR-3976	hsa-miR-6514-5p|hsa-miR-5001-3p	hsa-miR-5001-3p|hsa-miR-561-3p	hsa-miR-5001-3p|hsa-miR-4793-5p	hsa-miR-5001-3p|hsa-miR-875-3p	hsa-miR-5001-3p|hsa-miR-3148	age	apoe4	Type
GSM3405231	1	-1	1	0	0	0	0	0	0	0	0	0	0	0	0	0	0	-1	0	Control
GSM3404901	1	-1	-1	1	1	1	1	1	1	1	1	1	-1	1	1	1	1	1	0	DLB
GSM3405167	-1	-1	1	0	0	0	0	0	-1	0	-1	0	0	0	0	0	0	-1	0	Control
GSM3405081	-1	-1	1	0	0	0	0	0	0	0	0	0	0	0	0	0	0	0	0	Control
GSM3405127	1	-1	-1	1	1	1	1	-1	-1	1	1	1	-1	1	1	1	-1	-1	1	Control
GSM3405130	-1	1	-1	1	1	1	1	1	1	1	1	1	-1	1	1	1	1	-1	0	Control
GSM3404945	1	-1	1	0	0	0	0	0	0	0	0	0	0	0	0	0	0	1	1	DLB
GSM3404985	-1	1	1	1	1	1	1	1	1	1	1	1	-1	1	1	1	1	-1	0	Control
GSM3404927	1	-1	-1	1	1	1	1	1	1	1	1	1	-1	1	1	1	1	1	0	DLB
GSM3405248	1	1	1	1	1	1	1	1	1	1	1	1	-1	1	1	1	1	-1	0	Control
GSM3405203	-1	-1	1	1	1	1	1	1	1	1	1	1	-1	1	1	1	1	-1	0	Control
GSM3405126	-1	1	-1	0	0	0	0	0	0	0	0	0	1	0	0	0	0	-1	1	Control
GSM3404919	1	-1	-1	1	1	1	1	1	1	1	1	1	-1	1	1	1	1	1	0	DLB
GSM3405092	-1	-1	-1	0	0	0	0	0	0	0	0	0	0	0	0	0	0	-1	0	Control
GSM3405028	-1	-1	1	1	1	1	1	1	1	1	1	1	-1	1	1	1	1	1	0	Control
GSM3405019	1	-1	-1	0	0	0	0	0	0	0	0	0	0	0	0	0	0	0	0	Control
GSM3404890	-1	-1	-1	1	1	1	1	1	1	1	1	1	-1	1	1	1	1	1	0	DLB
GSM3404937	-1	-1	1	0	0	0	0	0	0	0	0	0	0	0	0	0	0	0	1	DLB
GSM3404844	1	-1	-1	0	0	0	0	0	0	0	0	0	0	0	0	0	0	1	0	DLB
GSM3404883	-1	-1	-1	-1	0	0	0	0	0	0	0	0	0	0	0	0	0	1	0	DLB
GSM3405253	-1	1	1	0	0	0	0	0	0	0	0	0	0	0	0	0	0	-1	0	Control
GSM3405266	-1	1	1	0	0	0	0	0	0	0	0	0	0	0	0	0	0	-1	0	Control
GSM3405073	-1	-1	-1	1	1	1	1	1	1	1	1	1	-1	1	1	1	1	-1	0	Control
GSM3405223	-1	-1	-1	0	0	0	0	0	0	0	0	0	0	0	0	0	0	1	0	Control
GSM3405210	-1	1	1	0	0	0	0	0	0	0	0	0	0	0	0	0	0	0	0	Control
GSM3404922	1	1	1	1	1	1	1	1	1	1	1	1	-1	1	1	-1	1	0	0	DLB
GSM3404792	1	-1	-1	0	0	0	0	0	0	0	0	-1	0	0	0	0	0	1	0	DLB
GSM3405083	1	1	-1	0	0	0	0	0	0	0	0	0	0	0	0	0	0	0	1	Control
GSM3405171	1	1	1	0	0	0	0	0	-1	0	0	0	0	0	0	0	0	-1	0	Control
GSM3404988	-1	1	1	0	-1	0	0	-1	0	0	0	-1	0	0	0	0	0	0	0	Control
GSM3405187	1	1	1	0	0	0	0	0	-1	0	0	0	0	0	0	0	0	0	0	Control
GSM3404990	-1	1	1	0	0	0	0	0	0	0	0	0	0	0	0	0	0	-1	0	Control
GSM3404913	1	-1	1	0	0	0	0	0	0	0	0	0	0	0	0	0	0	1	1	DLB
GSM3404854	1	1	-1	1	1	1	1	1	1	1	1	1	-1	1	1	1	1	0	0	DLB
GSM3404896	1	-1	-1	0	-1	0	0	0	0	0	0	0	0	0	0	0	0	0	0	DLB
GSM3404921	1	-1	1	0	0	0	0	0	0	0	0	0	0	0	0	0	0	0	0	DLB
GSM3404993	-1	1	1	0	0	0	0	0	0	0	0	-1	0	0	0	0	0	-1	0	Control
GSM3405072	1	1	-1	1	1	1	1	1	1	1	1	1	-1	1	1	1	1	-1	0	Control
GSM3405011	1	-1	-1	0	0	-1	0	0	0	0	0	0	0	0	0	0	-1	-1	0	Control
GSM3404828	1	-1	-1	1	1	1	1	1	1	1	1	1	-1	1	1	1	-1	1	0	DLB
GSM3405150	-1	1	-1	1	1	1	1	1	1	1	1	1	-1	1	1	1	1	-1	0	Control
GSM3404855	1	1	-1	1	1	1	1	1	1	1	1	1	-1	1	1	1	1	0	1	DLB
GSM3404843	1	-1	-1	1	1	1	1	1	1	1	1	1	-1	1	1	1	1	0	0	DLB
GSM3405250	1	-1	1	1	1	1	1	1	1	1	1	1	-1	1	1	1	1	0	0	Control
GSM3404941	1	-1	1	0	0	0	0	0	0	0	0	0	0	0	0	0	0	1	1	DLB
GSM3405060	1	-1	-1	0	0	0	0	0	0	0	0	0	0	0	0	0	0	0	0	Control
GSM3404879	-1	1	-1	1	1	1	1	1	1	1	1	1	-1	1	1	1	1	-1	1	DLB
GSM3404841	-1	-1	1	0	0	0	0	0	0	0	0	0	0	0	0	0	0	0	1	DLB
GSM3405096	-1	-1	-1	0	0	0	0	0	0	0	0	0	0	0	0	0	0	-1	1	Control
GSM3405122	-1	1	-1	-1	1	1	1	1	1	1	1	1	-1	1	1	1	1	0	1	Control
GSM3404885	-1	1	1	1	1	1	1	1	1	1	1	1	-1	1	1	1	1	0	0	DLB
GSM3405069	1	-1	-1	1	1	1	1	1	1	1	1	1	-1	1	1	1	1	1	0	Control
[truncated: 313 more rows]

## Sheet: Supplementary Table 7
geo_accession	hsa-miR-4687-3p|hsa-miR-92a-2-5p	hsa-miR-6813-5p|hsa-miR-5195-3p	hsa-miR-1908-3p|hsa-miR-5698	hsa-miR-5001-3p|hsa-miR-4756-3p	hsa-miR-5001-3p|hsa-miR-1322	hsa-miR-5001-3p|hsa-miR-4477a	hsa-miR-5001-3p|hsa-miR-873-5p	hsa-miR-5001-3p|hsa-miR-1253	hsa-miR-5001-3p|hsa-miR-3677-3p	hsa-miR-5001-3p|hsa-miR-335-3p	hsa-miR-5001-3p|hsa-miR-140-3p	hsa-miR-5001-3p|hsa-miR-3976	hsa-miR-6514-5p|hsa-miR-5001-3p	hsa-miR-5001-3p|hsa-miR-561-3p	hsa-miR-5001-3p|hsa-miR-4793-5p	hsa-miR-5001-3p|hsa-miR-875-3p	hsa-miR-5001-3p|hsa-miR-3148	age	apoe4	Type
[truncated: 92 more rows]

[truncated: 6 more sheets: Supplementary Table 8, Supplementary Table 9, Supplementary Table 10, Supplementary Table 11, Supplementary Figure 1, Supplementary Models]
